# Supplementary material for: Real-Time Diffusion of Information on Twitter and the Financial Markets
Source: PLoS One. 2016 Aug 9;11(8):e0159226. doi: 10.1371/journal.pone.0159226 (PMC4978482; doi:10.1371/journal.pone.0159226)
Supplement: S1 Dataset — A compressed.zip file containing two comma delimited files. The file named TwitterYahooFinalSample_PLoSOne.csv contains data used for Tables 5–8. The file named TwitterYahooPredictRangeDec2015_forPLoSOne.csv contains data for Fig 6. (ZIP) [file pone.0159226.s001.zip]

Archive with 2 entries (2 files):
- TwitterYahooFinalSample_PLoSOne.csv
- TwitterYahooPredictRangeDec2015_forPLoSOne.csv
