# Supplementary material for: Real-Time Diffusion of Information on Twitter and the Financial Markets
Source: PLoS One. 2016 Aug 9;11(8):e0159226. doi: 10.1371/journal.pone.0159226 (PMC4978482; doi:10.1371/journal.pone.0159226)
Supplement: S1 Dataset — A compressed.zip file containing two comma delimited files. The file named TwitterYahooFinalSample_PLoSOne.csv contains data used for Tables 5–8. The file named TwitterYahooPredictRangeDec2015_forPLoSOne.csv contains data for Fig 6. (ZIP) [file pone.0159226.s001.zip › TwitterYahooFinalSample_PLoSOne.csv]

id	symbol	lengthofintervalinseconds	stockpricestart	stockpriceend	yahootimestampstart	yahootimestampend	twittermentions	volumeend	volumestart	marketcappctchange	timeindex	pricepctchange	durationyahoo	starttimeyahoo	endtimeyahoo	starttimecomputer	endtimecomputer	averagefollowers	twitterpersec	smblid	tstart	tend	timestart	timeend	datestart	dateend	volumepctchange	stockpricepctchange	tag_smbl	overalltwitter	eligible	periodnum_inday	periodnum	includebeforejune13_12	includeafterjune13_12	abs_stockpricechg	intraining	inuse	tweet_99pct_use	tweet_90pct_use	tweet_85pct_use	tweet_80pct_use	isevtweet_80pct_use	isevtweet_85pct_use	isevtweet_90pct_use	isevtweet_99pct_use	df1_stock	df2_stock	df3_stock
35	ADBE	636	30.559999	30.559999	2012-07-13T13:44:43.000-05:00	2012-07-13T13:55:19.000-05:00	1000	1776189	1761430										1.6666666	ADBE	13:44:43	13:55:19	13jul2012 13:44:42	13jul2012 13:55:18	13jul2012	13jul2012	.0083789872	0	0	1454927	1	36	1915	0	1	0	1	1	.29833335	.16500001	.15000001	.13666667	1	1	1	1	0	.079999924	.090000153
37	ADBE	637	33.889999	33.889999	2012-08-17T13:53:08.000-05:00	2012-08-17T14:03:45.000-05:00	90	2560290	2506872										.15000001	ADBE	13:53:08	14:03:45	17aug2012 13:53:07	17aug2012 14:03:44	17aug2012	17aug2012	.021308627	0	0	1454927	1	38	2685	0	1	0	1	1	.39166668	.19333333	.16833334	.155	0	0	0	0	0	-.029998779	-.090000153
	ADBE		48.200001	48.279999	2013-07-12 13:52:13.0	2013-07-12 14:02:52.0	127	2408716	2341926		37	.0020000001	11	1970-01-01 02:50:00.0	1970-01-01 03:01:00.0	2013-07-12 13:52:13.0	2013-07-12 14:02:52.0	788	.21166667	ADBE	13:52:13	14:02:52	12jul2013 13:52:12	12jul2013 14:02:51	12jul2013	12jul2013	.028519262	.0016597098	0	1454927	1	37	10216	0	1	.0016597098	1	1	1.5316666	.29499999	.24333334	.21333334	0	0	0	0	.079998016	.20000076	.13999939
34	ADBE	632	30.6	30.559999	2012-07-13T13:34:11.000-05:00	2012-07-13T13:44:43.000-05:00	527	1761430	1716042										.87833333	ADBE	13:34:11	13:44:43	13jul2012 13:34:10	13jul2012 13:44:42	13jul2012	13jul2012	.026449237	-.0013072195	0	1454927	1	35	1914	0	1	.0013072195	1	1	.29833335	.16500001	.15000001	.13666667	1	1	1	1	-.040000916	-.040000916	.039999008
35	ADBE	639	33.290001	33.32	2012-09-14T13:32:53.000-05:00	2012-09-14T13:43:32.000-05:00	270	2362523	2297324										.44999999	ADBE	13:32:53	13:43:32	14sep2012 13:32:52	14sep2012 13:43:31	14sep2012	14sep2012	.028380411	.0009011348	0	1454927	1	36	3392	0	1	.0009011348	1	1	.38999999	.20833333	.185	.17	1	1	1	1	.029998779	-.030002594	-.010002136
	ADBE		45.630001	45.630001	2013-08-23 13:56:57.0	2013-08-23 14:07:27.0	69	1656600	1626190		47	0	10	1970-01-01 02:55:00.0	1970-01-01 03:05:00.0	2013-08-23 13:56:57.0	2013-08-23 14:07:27.0	498	.115	ADBE	13:56:57	14:07:27	23aug2013 13:56:56	23aug2013 14:07:26	23aug2013	23aug2013	.018700153	0	0	1454927	1	47	11692	0	1	0	1	1	1.4299999	.285	.23999999	.21166667	0	0	0	0	0	.039997101	.099998474
	ADBE		37.810001	37.790001	2012-12-21 12:04:38.0	2012-12-21 12:15:09.0	290	3950277	3896538		27	-.001	11	1970-01-01 01:03:00.0	1970-01-01 01:14:00.0	2012-12-21 12:04:38.0	2012-12-21 12:15:09.0	3869	.48333332	ADBE	12:04:38	12:15:09	21dec2012 12:04:37	21dec2012 12:15:08	21dec2012	21dec2012	.013791474	-.00052897265	0	1454927	1	25	4503	0	1	.00052897265	1	1	.42833334	.20999999	.18833333	.17166667	1	1	1	1	-.020000458	.0099983215	.059997559
	ADBE		47.139999	47.099998	2013-05-03 12:10:35.0	2013-05-03 12:21:03.0	311	2448456	2344684		32	-.001	11	1970-01-01 01:09:00.0	1970-01-01 01:20:00.0	2013-05-03 12:10:35.0	2013-05-03 12:21:03.0	1544	.51833332	ADBE	12:10:35	12:21:03	03may2013 12:10:34	03may2013 12:21:02	03may2013	03may2013	.044258416	-.0008485557	0	1454927	1	23	8792	0	1	.0008485557	1	1	1.0283333	.26333332	.22166666	.2	1	1	1	0	-.040000916	-.049999237	-.13000107
	ADBE		41.470001	41.470001	2013-03-08 10:48:19.0	2013-03-08 10:58:54.0	93	1206898	1181519		20	0	10	1970-01-01 11:47:00.0	1970-01-01 11:57:00.0	2013-03-08 10:48:19.0	2013-03-08 10:58:54.0	959	.155	ADBE	10:48:19	10:58:54	08mar2013 10:48:18	08mar2013 10:58:53	08mar2013	08mar2013	.021479975	0	0	1454927	1	19	7021	0	1	0	1	1	.87166667	.26333332	.22	.19666667	0	0	0	0	0	.079998016	-.010002136
24	ADBE	630	31.66	31.66	2012-06-22T10:54:32.000-05:00	2012-06-22T11:05:02.000-05:00	193	1289452	1219134										.32166666	ADBE	10:54:32	11:05:02	22jun2012 10:54:32	22jun2012 11:05:02	22jun2012	22jun2012	.057678647	0	0	1454927	1	25	1547	0	1	0	1	1	.27833334	.16333333	.145	.12833333	1	1	1	1	0	-.020000458	-.039999008
16	ADBE	634	30.530001	30.610001	2012-07-13T10:13:08.000-05:00	2012-07-13T10:23:42.000-05:00	67	1044659	965613										.11166666	ADBE	10:13:08	10:23:42	13jul2012 10:13:07	13jul2012 10:23:41	13jul2012	13jul2012	.081860952	.0026203708	0	1454927	1	17	1896	0	1	.0026203708	1	1	.29833335	.16500001	.15000001	.13666667	0	0	0	0	.079999924	.12999916	.13999939
21	ADBE	637	31.610001	31.540001	2012-06-22T10:22:36.000-05:00	2012-06-22T10:33:13.000-05:00	218	1090146	1046037										.36333334	ADBE	10:22:36	10:33:13	22jun2012 10:22:36	22jun2012 10:33:13	22jun2012	22jun2012	.042167723	-.0022144795	0	1454927	1	22	1544	0	1	.0022144795	1	1	.27833334	.16333333	.145	.12833333	1	1	1	1	-.069999695	-.020000458	.049999237
	ADBE		38.330002	38.259998	2013-02-01 10:00:33.0	2013-02-01 10:11:08.0	82	830017	716451		18	-.0020000001	11	1970-01-01 10:59:00.0	1970-01-01 11:10:00.0	2013-02-01 10:00:33.0	2013-02-01 10:11:08.0	2209	.13666667	ADBE	10:00:33	10:11:08	01feb2013 10:00:32	01feb2013 10:11:07	01feb2013	01feb2013	.15851189	-.0018263372	0	1454927	1	17	5650	0	1	.0018263372	1	1	.81666666	.24166666	.20166667	.18333334	0	0	0	0	-.07000351	-.040000916	-.11000061
19	ADBE	639	31.57	31.610001	2012-06-22T10:01:26.000-05:00	2012-06-22T10:12:05.000-05:00	222	1005176	934680										.37	ADBE	10:01:26	10:12:05	22jun2012 10:01:26	22jun2012 10:12:05	22jun2012	22jun2012	.075422607	.0012670547	0	1454927	1	20	1542	0	1	.0012670547	1	1	.27833334	.16333333	.145	.12833333	1	1	1	1	.040000916	.040000916	-.029998779
	ADBE		41.610001	41.580002	2013-03-08 10:16:54.0	2013-03-08 10:27:24.0	79	1071129	890837		17	-.001	11	1970-01-01 11:15:00.0	1970-01-01 11:26:00.0	2013-03-08 10:16:54.0	2013-03-08 10:27:24.0	700	.13166666	ADBE	10:16:54	10:27:24	08mar2013 10:16:53	08mar2013 10:27:23	08mar2013	08mar2013	.20238495	-.00072095118	0	1454927	1	16	7018	0	1	.00072095118	1	1	.87166667	.26333332	.22	.19666667	0	0	0	0	-.029998779	-.13000107	-.13999939
20	ADBE	631	31.610001	31.610001	2012-06-22T10:12:05.000-05:00	2012-06-22T10:22:36.000-05:00	215	1046037	1005176										.35833332	ADBE	10:12:05	10:22:36	22jun2012 10:12:05	22jun2012 10:22:36	22jun2012	22jun2012	.040650591	0	0	1454927	1	21	1543	0	1	0	1	1	.27833334	.16333333	.145	.12833333	1	1	1	1	0	-.069999695	-.020000458
18	ADBE	1302	32.290001	32.470001	2012-08-24T09:59:45.000-05:00	2012-08-24T10:21:27.000-05:00	284	3946088	3377665										.47333333	ADBE	09:59:45	10:21:27	24aug2012 09:59:44	24aug2012 10:21:26	24aug2012	24aug2012	.16828874	.0055744904	0	1454927	1	19	2963	0	1	.0055744904	1	1	.38999999	.205	.18166667	.16666667	1	1	1	1	.18000031	.0099983215	-.040000916
	ADBE		46.639999	46.619999	2013-05-03 10:15:16.0	2013-05-03 10:25:45.0	162	1441553	1349340		21	0	10	1970-01-01 11:14:00.0	1970-01-01 11:24:00.0	2013-05-03 10:15:16.0	2013-05-03 10:25:45.0	445	.27000001	ADBE	10:15:16	10:25:45	03may2013 10:15:15	03may2013 10:25:44	03may2013	03may2013	.068339333	-.00042882629	0	1454927	1	13	8782	0	1	.00042882629	1	1	1.0283333	.26333332	.22166666	.2	1	1	1	0	-.020000458	.060001373	.13999939
18	ADBE	638	31.42	31.57	2012-06-22T09:50:48.000-05:00	2012-06-22T10:01:26.000-05:00	339	934680	877710										.565	ADBE	09:50:48	10:01:26	22jun2012 09:50:48	22jun2012 10:01:26	22jun2012	22jun2012	.064907543	.0047740173	0	1454927	1	19	1541	0	1	.0047740173	1	1	.27833334	.16333333	.145	.12833333	1	1	1	1	.14999962	.19000053	.19000053
17	ADBE	631	32.27	32.290001	2012-08-24T09:49:14.000-05:00	2012-08-24T09:59:45.000-05:00	129	3377665	3037162										.215	ADBE	09:49:14	09:59:45	24aug2012 09:49:13	24aug2012 09:59:44	24aug2012	24aug2012	.11211223	.00061978487	0	1454927	1	18	2962	0	1	.00061978487	1	1	.38999999	.205	.18166667	.16666667	1	1	1	0	.020000458	.20000076	.029998779
17	ADBE	633	31.41	31.42	2012-06-22T09:40:15.000-05:00	2012-06-22T09:50:48.000-05:00	417	877710	789255										.69499999	ADBE	09:40:15	09:50:48	22jun2012 09:40:15	22jun2012 09:50:48	22jun2012	22jun2012	.11207405	.00031837722	0	1454927	1	18	1540	0	1	.00031837722	1	1	.27833334	.16333333	.145	.12833333	1	1	1	1	.010000229	.15999985	.20000076
	ADBE		45.540001	45.619999	2013-08-23 09:54:51.0	2013-08-23 10:05:24.0	71	877725	820042		24	.0020000001	11	1970-01-01 10:53:00.0	1970-01-01 11:04:00.0	2013-08-23 09:54:51.0	2013-08-23 10:05:24.0	596	.11833333	ADBE	09:54:51	10:05:24	23aug2013 09:54:50	23aug2013 10:05:23	23aug2013	23aug2013	.07034152	.0017566538	0	1454927	1	24	11669	0	1	.0017566538	1	1	1.4299999	.285	.23999999	.21166667	0	0	0	0	.079998016	0	.020000458
16	ADBE	642	31.5	31.41	2012-06-22T09:29:33.000-05:00	2012-06-22T09:40:15.000-05:00	821	789255	726608										1.3683333	ADBE	09:29:33	09:40:15	22jun2012 09:29:33	22jun2012 09:40:15	22jun2012	22jun2012	.086218432	-.0028571477	0	1454927	1	17	1539	0	1	.0028571477	1	1	.27833334	.16333333	.145	.12833333	1	1	1	1	-.090000153	-.079999924	.069999695
	ADBE		44.040001	43.98	2013-05-10 09:21:04.0	2013-05-10 09:31:31.0	146	883986	646148		15	-.001	10	1970-01-01 10:20:00.0	1970-01-01 10:30:00.0	2013-05-10 09:21:04.0	2013-05-10 09:31:31.0	1290	.24333334	ADBE	09:21:04	09:31:31	10may2013 09:21:03	10may2013 09:31:30	10may2013	10may2013	.36808595	-.001362429	0	1454927	1	5	9034	0	1	.001362429	1	1	1.5316666	.28833333	.23666666	.20666666	1	1	0	0	-.060001373	-.080001831	-.10000229
	ADBE		38.68	38.740002	2013-02-14 13:48:10.0	2013-02-14 13:58:37.0	559	4052323	4032146		46	.0020000001	11	1970-01-01 02:46:00.0	1970-01-01 02:57:00.0	2013-02-14 13:48:10.0	2013-02-14 13:58:37.0	1726	.93166667	ADBE	13:48:10	13:58:37	14feb2013 13:48:09	14feb2013 13:58:36	14feb2013	14feb2013	.0050040348	.0015512247	0	1454927	1	30	6104	0	1	.0015512247	1	1	.80166668	.24833333	.20666666	.185	1	1	1	1	.060001373	.060001373	.060001373
43	ADBE	630	31.25	31.25	2012-06-21T13:46:26.000-05:00	2012-06-21T13:56:56.000-05:00	3	4379599	4264302										.0049999999	ADBE	13:46:26	13:56:56	21jun2012 13:46:26	21jun2012 13:56:56	21jun2012	21jun2012	.027037719	0	0	1454927	1	44	1507	0	1	0	1	1	.27833334	.16333333	.145	.12833333	0	0	0	0	0	0	-.020000458
	ADBE		43.34	43.330002	2013-05-30 13:57:35.0	2013-05-30 14:08:20.0	168	1762657	1731405		29	0	11	1970-01-01 02:56:00.0	1970-01-01 03:07:00.0	2013-05-30 13:57:35.0	2013-05-30 14:08:20.0	3672	.28	ADBE	13:57:35	14:08:20	30may2013 13:57:34	30may2013 14:08:19	30may2013	30may2013	.01805008	-.000230695	0	1454927	1	17	9437	0	1	.000230695	1	1	1.545	.29333332	.23999999	.21166667	1	1	0	0	-.0099983215	0	-.029998779
	ADBE		38.650002	38.68	2013-02-14 13:37:40.0	2013-02-14 13:48:10.0	531	4032146	4012034		45	.001	10	1970-01-01 02:36:00.0	1970-01-01 02:46:00.0	2013-02-14 13:37:40.0	2013-02-14 13:48:10.0	2229	.88499999	ADBE	13:37:40	13:48:10	14feb2013 13:37:39	14feb2013 13:48:09	14feb2013	14feb2013	.0050129187	.00077616505	0	1454927	1	29	6103	0	1	.00077616505	1	1	.80166668	.24833333	.20666666	.185	1	1	1	1	.029998779	.090000153	.090000153
35	ADBE	1279	32.790001	32.75	2012-08-09T13:02:21.000-05:00	2012-08-09T13:23:40.000-05:00	220	1973393	1907155										.36666667	ADBE	13:02:21	13:23:40	09aug2012 13:02:20	09aug2012 13:23:39	09aug2012	09aug2012	.034731314	-.001219912	0	1454927	1	36	2388	0	1	.001219912	1	1	.31166667	.17	.15666667	.145	1	1	1	1	-.040000916	.029998779	-.010002136
	ADBE		37.950001	37.919998	2013-01-17 13:19:22.0	2013-01-17 13:29:50.0	124	1795888	1753273		43	-.001	11	1970-01-01 02:18:00.0	1970-01-01 02:29:00.0	2013-01-17 13:19:22.0	2013-01-17 13:29:50.0	1383	.20666666	ADBE	13:19:22	13:29:50	17jan2013 13:19:21	17jan2013 13:29:49	17jan2013	17jan2013	.024305969	-.00079058215	0	1454927	1	41	5035	0	1	.00079058215	1	1	.87833333	.24333334	.20333333	.18333334	1	1	0	0	-.030002594	-.080001831	-.069999695
	ADBE		46.759998	46.779999	2013-09-05 13:05:23.0	2013-09-05 13:15:52.0	141	1712517	1688206		37	0	10	1970-01-01 02:04:00.0	1970-01-01 02:14:00.0	2013-09-05 13:05:23.0	2013-09-05 13:15:52.0	3003	.235	ADBE	13:05:23	13:15:52	05sep2013 13:05:22	05sep2013 13:15:51	05sep2013	05sep2013	.014400493	.00042772581	0	1454927	1	37	12154	0	1	.00042772581	1	1	1.4016666	.285	.23999999	.21166667	1	0	0	0	.020000458	.030002594	.060001373
35	ADBE	627	29.860001	30	2012-07-12T13:04:45.000-05:00	2012-07-12T13:15:12.000-05:00	189	2838619	2441566										.315	ADBE	13:04:45	13:15:12	12jul2012 13:04:44	12jul2012 13:15:11	12jul2012	12jul2012	.16262227	.004688526	0	1454927	1	36	1857	0	1	.004688526	1	1	.29833335	.16500001	.15000001	.13666667	1	1	1	1	.13999939	.14999962	.25
	ADBE		38.650002	38.650002	2013-02-14 12:03:15.0	2013-02-14 12:13:42.0	609	2923266	2892440		36	0	10	1970-01-01 01:02:00.0	1970-01-01 01:12:00.0	2013-02-14 12:03:15.0	2013-02-14 12:13:42.0	2680	1.015	ADBE	12:03:15	12:13:42	14feb2013 12:03:14	14feb2013 12:13:41	14feb2013	14feb2013	.010657438	0	0	1454927	1	20	6094	0	1	0	1	1	.80166668	.24833333	.20666666	.185	1	1	1	1	0	-.050003052	-.050003052
	ADBE		47.93	47.990002	2013-09-12 12:16:35.0	2013-09-12 12:27:05.0	202	1505653	1468878		33	.001	10	1970-01-01 01:15:00.0	1970-01-01 01:25:00.0	2013-09-12 12:16:35.0	2013-09-12 12:27:05.0	1668	.33666667	ADBE	12:16:35	12:27:05	12sep2013 12:16:34	12sep2013 12:27:04	12sep2013	12sep2013	.025036115	.0012518542	0	1454927	1	33	12449	0	1	.0012518542	1	1	1.3683333	.28333333	.24166666	.215	1	1	1	0	.060001373	.0099983215	-.029998779
	ADBE		37.91	37.880001	2013-01-17 11:02:46.0	2013-01-17 11:13:17.0	105	931086	881018		30	-.001	10	1970-01-01 12:02:00.0	1970-01-01 12:12:00.0	2013-01-17 11:02:46.0	2013-01-17 11:13:17.0	893	.175	ADBE	11:02:46	11:13:17	17jan2013 11:02:45	17jan2013 11:13:16	17jan2013	17jan2013	.056829713	-.00079131575	0	1454927	1	29	5023	0	1	.00079131575	1	1	.87833333	.24333334	.20333333	.18333334	0	0	0	0	-.029998779	-.020000458	-.020000458
	ADBE		38.720001	38.73	2013-02-14 10:59:59.0	2013-02-14 11:10:37.0	617	2743550	2722972		30	0	10	1970-01-01 11:59:00.0	1970-01-01 12:09:00.0	2013-02-14 10:59:59.0	2013-02-14 11:10:37.0	7709	1.0283333	ADBE	10:59:59	11:10:37	14feb2013 10:59:58	14feb2013 11:10:36	14feb2013	14feb2013	.007557184	.00025822112	0	1454927	1	15	6089	0	1	.00025822112	1	1	.80166668	.24833333	.20666666	.185	1	1	1	1	.0099983215	-.030002594	-.069999695
23	ADBE	627	32.73	32.669998	2012-08-09T10:55:20.000-05:00	2012-08-09T11:05:47.000-05:00	83	1485990	1269588										.13833334	ADBE	10:55:20	11:05:47	09aug2012 10:55:19	09aug2012 11:05:46	09aug2012	09aug2012	.17045057	-.0018332226	0	1454927	1	24	2376	0	1	.0018332226	1	1	.31166667	.17	.15666667	.145	0	0	0	0	-.060001373	-.020000458	-.0099983215
26	ADBE	1283	31.27	31.299999	2012-06-21T10:36:11.000-05:00	2012-06-21T10:57:34.000-05:00	206	2179803	1878394										.34333333	ADBE	10:36:11	10:57:34	21jun2012 10:36:11	21jun2012 10:57:34	21jun2012	21jun2012	.16046101	.00095934694	0	1454927	1	27	1490	0	1	.00095934694	1	1	.27833334	.16333333	.145	.12833333	1	1	1	1	.029998779	.079999924	.079999924
23	ADBE	637	29.639999	29.610001	2012-07-12T10:57:49.000-05:00	2012-07-12T11:08:26.000-05:00	187	1585674	1549445										.31166667	ADBE	10:57:49	11:08:26	12jul2012 10:57:48	12jul2012 11:08:25	12jul2012	12jul2012	.023381921	-.0010121046	0	1454927	1	24	1845	0	1	.0010121046	1	1	.29833335	.16500001	.15000001	.13666667	1	1	1	1	-.029998779	-.010000229	0
	ADBE		38.200001	38.18	2013-01-10 10:37:39.0	2013-01-10 10:48:09.0	123	1206315	1177649		23	-.001	10	1970-01-01 11:37:00.0	1970-01-01 11:47:00.0	2013-01-10 10:37:39.0	2013-01-10 10:48:09.0	1266	.205	ADBE	10:37:39	10:48:09	10jan2013 10:37:38	10jan2013 10:48:08	10jan2013	10jan2013	.024341717	-.00052357221	0	1454927	1	22	4731	0	1	.00052357221	1	1	.92333335	.23666666	.2	.18000001	1	1	0	0	-.020000458	-.040000916	.020000458
	ADBE		35.869999	35.75	2012-12-13 09:41:10.0	2012-12-13 10:02:46.0	389	1563462	1281729		15	-.003	22	1970-01-01 10:40:00.0	1970-01-01 11:02:00.0	2012-12-13 09:41:10.0	2012-12-13 10:02:46.0	1614	.64833331	ADBE	09:41:10	10:02:46	13dec2012 09:41:09	13dec2012 10:02:45	13dec2012	13dec2012	.219807	-.0033453843	0	1454927	1	14	4144	0	1	.0033453843	1	1	.42166665	.20833333	.18666667	.17166667	1	1	1	1	-.11999893	-.090000153	-.36000061
	ADBE		39.889999	39.810001	2013-02-28 09:38:08.0	2013-02-28 09:48:40.0	134	876296	796014		8	-.0020000001	10	1970-01-01 10:37:00.0	1970-01-01 10:47:00.0	2013-02-28 09:38:08.0	2013-02-28 09:48:40.0	1299	.22333333	ADBE	09:38:08	09:48:40	28feb2013 09:38:07	28feb2013 09:48:39	28feb2013	28feb2013	.10085501	-.0020054656	0	1454927	1	7	6633	0	1	.0020054656	1	1	.87666667	.26333332	.21833333	.19333333	1	1	0	0	-.079998016	-.099998474	-.14999771
15	ADBE	653	31.049999	30.92	2012-07-26T09:42:04.000-05:00	2012-07-26T09:52:57.000-05:00	199	854644	781634										.33166668	ADBE	09:42:04	09:52:57	26jul2012 09:42:03	26jul2012 09:52:56	26jul2012	26jul2012	.093406886	-.0041867686	0	1454927	1	16	2131	0	1	.0041867686	1	1	.31166667	.17	.15666667	.145	1	1	1	1	-.12999916	-.079999924	-.20999908
	ADBE		44.990002	45.110001	2013-04-11 09:55:16.0	2013-04-11 10:05:43.0	103	1702996	1579593		21	.003	10	1970-01-01 10:54:00.0	1970-01-01 11:04:00.0	2013-04-11 09:55:16.0	2013-04-11 10:05:43.0	947	.17166667	ADBE	09:55:16	10:05:43	11apr2013 09:55:15	11apr2013 10:05:42	11apr2013	11apr2013	.078123286	.0026672354	0	1454927	1	11	7992	0	1	.0026672354	1	1	.97500002	.26499999	.22333333	.2	0	0	0	0	.11999893	.1099968	.049999237
	ADBE		44.560001	44.119999	2013-05-09 09:42:29.0	2013-05-09 10:29:56.0	967	2824782	1325731		15	-.0099999998	47	1970-01-01 10:41:00.0	1970-01-01 11:28:00.0	2013-05-09 09:42:29.0	2013-05-09 10:29:56.0	1208	1.6116667	ADBE	09:42:29	10:29:56	09may2013 09:42:28	09may2013 10:29:55	09may2013	09may2013	1.1307354	-.0098743811	0	1454927	1	7	8989	0	1	.0098743811	1	1	1.5316666	.28833333	.23666666	.20666666	1	1	1	1	-.44000244	-.74000168	-.65000153
	ADBE		44.889999	44.830002	2013-05-16 09:41:26.0	2013-05-16 09:51:56.0	156	693227	637374		23	-.001	10	1970-01-01 10:40:00.0	1970-01-01 10:50:00.0	2013-05-16 09:41:26.0	2013-05-16 09:51:56.0	441	.25999999	ADBE	09:41:26	09:51:56	16may2013 09:41:25	16may2013 09:51:55	16may2013	16may2013	.08762987	-.0013365463	0	1454927	1	7	9232	0	1	.0013365463	1	1	1.545	.29333332	.24166666	.21166667	1	1	0	0	-.059997559	-.079998016	-.11000061
	ADBE		46.919998	46.889999	2013-08-14 13:16:03.0	2013-08-14 13:26:34.0	58	1351600	1319470		42	-.001	11	1970-01-01 02:14:00.0	1970-01-01 02:25:00.0	2013-08-14 13:16:03.0	2013-08-14 13:26:34.0	1042	.096666664	ADBE	13:16:03	13:26:34	14aug2013 13:16:02	14aug2013 13:26:33	14aug2013	14aug2013	.024350686	-.00063936022	0	1454927	1	42	11269	0	1	.00063936022	1	1	1.455	.28833333	.24166666	.21333334	0	0	0	0	-.029998779	-.049999237	.010002136
35	ADBE	639	32.709999	32.709999	2012-08-15T13:07:41.000-05:00	2012-08-15T13:18:20.000-05:00	234	2279120	2230659										.38999999	ADBE	13:07:41	13:18:20	15aug2012 13:07:40	15aug2012 13:18:19	15aug2012	15aug2012	.021724969	0	0	1454927	1	36	2563	0	1	0	1	1	.31166667	.17	.15666667	.145	1	1	1	1	0	.020000458	.040000916
	ADBE		37.919998	37.900002	2013-01-16 12:51:08.0	2013-01-16 13:01:42.0	172	1528883	1488183		31	-.001	10	1970-01-01 01:50:00.0	1970-01-01 02:00:00.0	2013-01-16 12:51:08.0	2013-01-16 13:01:42.0	928	.28666666	ADBE	12:51:08	13:01:42	16jan2013 12:51:07	16jan2013 13:01:41	16jan2013	16jan2013	.027348787	-.00052733766	0	1454927	1	29	4967	0	1	.00052733766	1	1	.92333335	.23666666	.2	.18000001	1	1	1	0	-.019996643	-.029998779	.020000458
34	ADBE	643	32.75	32.709999	2012-08-15T12:56:58.000-05:00	2012-08-15T13:07:41.000-05:00	198	2230659	2186116										.33000001	ADBE	12:56:58	13:07:41	15aug2012 12:56:57	15aug2012 13:07:40	15aug2012	15aug2012	.020375406	-.001221402	0	1454927	1	35	2562	0	1	.001221402	1	1	.31166667	.17	.15666667	.145	1	1	1	1	-.040000916	-.040000916	-.020000458
	ADBE		39.509998	39.540001	2013-02-27 12:47:52.0	2013-02-27 12:58:25.0	14	2648154	2547474		24	.001	10	1970-01-01 01:47:00.0	1970-01-01 01:57:00.0	2013-02-27 12:47:52.0	2013-02-27 12:58:25.0	1137	.023333333	ADBE	12:47:52	12:58:25	27feb2013 12:47:51	27feb2013 12:58:24	27feb2013	27feb2013	.039521504	.00075936713	0	1454927	1	44	6562	0	1	.00075936713	1	1	.86500001	.25666666	.21333334	.19	0	0	0	0	.030002594	.050003052	.050003052
34	ADBE	634	31.92	31.879999	2012-09-05T12:36:49.000-05:00	2012-09-05T12:47:23.000-05:00	401	2811377	2642468										.66833335	ADBE	12:36:49	12:47:23	05sep2012 12:36:48	05sep2012 12:47:22	05sep2012	05sep2012	.063920923	-.0012531615	0	1454927	1	35	3157	0	1	.0012531615	1	1	.39166668	.205	.18333334	.16833334	1	1	1	1	-.040000916	-.040000916	0
	ADBE		46.93	46.880001	2013-09-04 12:43:59.0	2013-09-04 12:54:31.0	156	3558032	3498271		39	-.001	11	1970-01-01 01:42:00.0	1970-01-01 01:53:00.0	2013-09-04 12:43:59.0	2013-09-04 12:54:31.0	1692	.25999999	ADBE	12:43:59	12:54:31	04sep2013 12:43:58	04sep2013 12:54:30	04sep2013	04sep2013	.01708301	-.0010654003	0	1454927	1	39	12096	0	1	.0010654003	1	1	1.4183333	.28333333	.23833333	.21166667	1	1	0	0	-.049999237	-.020000458	-.060001373
32	ADBE	639	32.75	32.740002	2012-08-15T12:35:36.000-05:00	2012-08-15T12:46:15.000-05:00	265	2152065	2118946										.44166666	ADBE	12:35:36	12:46:15	15aug2012 12:35:35	15aug2012 12:46:14	15aug2012	15aug2012	.01562994	-.00030529225	0	1454927	1	33	2560	0	1	.00030529225	1	1	.31166667	.17	.15666667	.145	1	1	1	1	-.0099983215	0	-.040000916
	ADBE		38.150002	38.16	2013-01-23 12:18:20.0	2013-01-23 12:28:50.0	99	1176271	1151001		33	0	11	1970-01-01 01:17:00.0	1970-01-01 01:28:00.0	2013-01-23 12:18:20.0	2013-01-23 12:28:50.0	1056	.16500001	ADBE	12:18:20	12:28:50	23jan2013 12:18:19	23jan2013 12:28:49	23jan2013	23jan2013	.021954803	.00026207918	0	1454927	1	31	5259	0	1	.00026207918	1	1	.87833333	.24333334	.20333333	.18333334	0	0	0	0	.0099983215	-.090000153	-.090000153
	ADBE		45.220001	45.23	2013-05-08 12:06:27.0	2013-05-08 12:17:03.0	855	1617692	1553887		34	0	11	1970-01-01 01:05:00.0	1970-01-01 01:16:00.0	2013-05-08 12:06:27.0	2013-05-08 12:17:03.0	1838	1.425	ADBE	12:06:27	12:17:03	08may2013 12:06:26	08may2013 12:17:02	08may2013	08may2013	.041061543	.00022110397	0	1454927	1	20	8956	0	1	.00022110397	1	1	1.0283333	.26333332	.22166666	.2	1	1	1	1	.0099983215	0	.020000458
	ADBE		39.060001	39.009998	2013-02-20 12:02:21.0	2013-02-20 12:12:52.0	512	1172376	1155503		36	-.001	11	1970-01-01 01:01:00.0	1970-01-01 01:12:00.0	2013-02-20 12:02:21.0	2013-02-20 12:12:52.0	3901	.85333335	ADBE	12:02:21	12:12:52	20feb2013 12:02:20	20feb2013 12:12:51	20feb2013	20feb2013	.014602299	-.00128016	0	1454927	1	20	6283	0	1	.00128016	1	1	.80166668	.24833333	.20666666	.185	1	1	1	1	-.050003052	.029998779	-.020000458
	ADBE		41.5	41.540001	2013-03-13 12:05:55.0	2013-03-13 12:16:24.0	331	1289569	1262217		28	.001	11	1970-01-01 01:04:00.0	1970-01-01 01:15:00.0	2013-03-13 12:05:55.0	2013-03-13 12:16:24.0	1707	.55166668	ADBE	12:05:55	12:16:24	13mar2013 12:05:54	13mar2013 12:16:23	13mar2013	13mar2013	.021669809	.00096387748	0	1454927	1	19	7171	0	1	.00096387748	1	1	.87166667	.26333332	.22	.19666667	1	1	1	0	.040000916	.080001831	.15999985
	ADBE		38.529999	38.490002	2013-01-09 12:11:06.0	2013-01-09 12:21:39.0	280	2368965	2322128		29	-.001	10	1970-01-01 01:10:00.0	1970-01-01 01:20:00.0	2013-01-09 12:11:06.0	2013-01-09 12:21:39.0	1337	.46666667	ADBE	12:11:06	12:21:39	09jan2013 12:11:05	09jan2013 12:21:38	09jan2013	09jan2013	.020169862	-.0010380768	0	1454927	1	27	4679	0	1	.0010380768	1	1	.45500001	.20999999	.18833333	.17166667	1	1	1	1	-.039997101	-.049999237	-.039997101
	ADBE		45.299999	45.259998	2013-08-21 12:19:31.0	2013-08-21 12:30:02.0	73	1036991	1016155		36	-.001	10	1970-01-01 01:18:00.0	1970-01-01 01:28:00.0	2013-08-21 12:19:31.0	2013-08-21 12:30:02.0	1708	.12166667	ADBE	12:19:31	12:30:02	21aug2013 12:19:30	21aug2013 12:30:01	21aug2013	21aug2013	.020504747	-.00088302244	0	1454927	1	36	11561	0	1	.00088302244	1	1	1.4433334	.28833333	.23999999	.21166667	0	0	0	0	-.040000916	-.020000458	.080001831
32	ADBE	643	30.190001	30.139999	2012-07-25T11:48:47.000-05:00	2012-07-25T11:59:30.000-05:00	100	1265749	1241832										.16666667	ADBE	11:48:47	11:59:30	25jul2012 11:48:46	25jul2012 11:59:29	25jul2012	25jul2012	.019259449	-.0016562154	0	1454927	1	33	2089	0	1	.0016562154	1	1	.315	.16833334	.15333334	.14166667	1	1	0	0	-.050001144	.049999237	.090000153
26	ADBE	648	32.759998	32.759998	2012-08-15T11:30:57.000-05:00	2012-08-15T11:41:45.000-05:00	210	1899993	1789904										.34999999	ADBE	11:30:57	11:41:45	15aug2012 11:30:56	15aug2012 11:41:44	15aug2012	15aug2012	.061505534	0	0	1454927	1	27	2554	0	1	0	1	1	.31166667	.17	.15666667	.145	1	1	1	1	0	.010002136	.060001373
26	ADBE	635	32.509998	32.509998	2012-09-12T11:50:17.000-05:00	2012-09-12T12:00:52.000-05:00	82	1588133	1515054										.13666667	ADBE	11:50:17	12:00:52	12sep2012 11:50:16	12sep2012 12:00:51	12sep2012	12sep2012	.048235245	0	0	1454927	1	27	3326	0	1	0	1	1	.38999999	.20666666	.185	.17	0	0	0	0	0	.040000916	.060001373
28	ADBE	642	32.77	32.82	2012-08-15T11:52:33.000-05:00	2012-08-15T12:03:15.000-05:00	214	2010608	1963528										.35666665	ADBE	11:52:33	12:03:15	15aug2012 11:52:32	15aug2012 12:03:14	15aug2012	15aug2012	.02397725	.0015257625	0	1454927	1	29	2556	0	1	.0015257625	1	1	.31166667	.17	.15666667	.145	1	1	1	1	.049999237	.040000916	.020000458
	ADBE		38.02	38.009998	2013-01-23 11:36:19.0	2013-01-23 11:46:50.0	73	916561	891443		29	0	11	1970-01-01 12:34:00.0	1970-01-01 12:45:00.0	2013-01-23 11:36:19.0	2013-01-23 11:46:50.0	3138	.12166667	ADBE	11:36:19	11:46:50	23jan2013 11:36:18	23jan2013 11:46:49	23jan2013	23jan2013	.028176788	-.00026307564	0	1454927	1	28	5256	0	1	.00026307564	1	1	.87833333	.24333334	.20333333	.18333334	0	0	0	0	-.010002136	-.040000916	.13000107
27	ADBE	648	32.759998	32.77	2012-08-15T11:41:45.000-05:00	2012-08-15T11:52:33.000-05:00	257	1963528	1899993										.42833334	ADBE	11:41:45	11:52:33	15aug2012 11:41:44	15aug2012 11:52:32	15aug2012	15aug2012	.033439595	.00030531554	0	1454927	1	28	2555	0	1	.00030531554	1	1	.31166667	.17	.15666667	.145	1	1	1	1	.010002136	.060001373	.050003052
	ADBE		39.009998	39.040001	2013-02-20 11:20:12.0	2013-02-20 11:30:40.0	283	1097146	1059411		32	.001	10	1970-01-01 12:19:00.0	1970-01-01 12:29:00.0	2013-02-20 11:20:12.0	2013-02-20 11:30:40.0	12097	.47166666	ADBE	11:20:12	11:30:40	20feb2013 11:20:11	20feb2013 11:30:39	20feb2013	20feb2013	.035618849	.00076910009	0	1454927	1	17	6280	0	1	.00076910009	1	1	.80166668	.24833333	.20666666	.185	1	1	1	0	.030002594	.060001373	.030002594
24	ADBE	642	32.830002	32.790001	2012-08-15T11:09:30.000-05:00	2012-08-15T11:20:12.000-05:00	227	1728705	1653530										.37833333	ADBE	11:09:30	11:20:12	15aug2012 11:09:29	15aug2012 11:20:11	15aug2012	15aug2012	.045463342	-.0012184256	0	1454927	1	25	2552	0	1	.0012184256	1	1	.31166667	.17	.15666667	.145	1	1	1	1	-.040000916	-.07000351	-.07000351
	ADBE		39.43	39.400002	2013-02-27 11:01:01.0	2013-02-27 11:11:49.0	13	1449427	1354076		14	-.001	10	1970-01-01 12:00:00.0	1970-01-01 12:10:00.0	2013-02-27 11:01:01.0	2013-02-27 11:11:49.0	7596	.021666666	ADBE	11:01:01	11:11:49	27feb2013 11:01:00	27feb2013 11:11:48	27feb2013	27feb2013	.070417762	-.00076081103	0	1454927	1	27	6545	0	1	.00076081103	1	1	.86500001	.25666666	.21333334	.19	0	0	0	0	-.029998779	-.060001373	.029998779
25	ADBE	645	32.790001	32.759998	2012-08-15T11:20:12.000-05:00	2012-08-15T11:30:57.000-05:00	262	1789904	1728705										.43666667	ADBE	11:20:12	11:30:57	15aug2012 11:20:11	15aug2012 11:30:56	15aug2012	15aug2012	.035401646	-.00091499218	0	1454927	1	26	2553	0	1	.00091499218	1	1	.31166667	.17	.15666667	.145	1	1	1	1	-.030002594	-.030002594	-.020000458
	ADBE		39.369999	39.490002	2013-02-27 11:14:59.0	2013-02-27 11:36:14.0	695	1788186	1491685		23	.003	21	1970-01-01 12:14:00.0	1970-01-01 12:35:00.0	2013-02-27 11:14:59.0	2013-02-27 11:36:14.0	2530	1.1583333	ADBE	11:14:59	11:36:14	27feb2013 11:14:58	27feb2013 11:36:13	27feb2013	27feb2013	.19876918	.0030480758	0	1454927	1	30	6548	0	1	.0030480758	1	1	.86500001	.25666666	.21333334	.19	1	1	1	1	.12000275	.11000061	.080001831
	ADBE		39.349998	39.369999	2013-02-27 11:04:21.0	2013-02-27 11:14:59.0	245	1491685	1384929		22	.001	11	1970-01-01 12:03:00.0	1970-01-01 12:14:00.0	2013-02-27 11:04:21.0	2013-02-27 11:14:59.0	1968	.40833333	ADBE	11:04:21	11:14:59	27feb2013 11:04:20	27feb2013 11:14:58	27feb2013	27feb2013	.077084094	.00050827087	0	1454927	1	28	6546	0	1	.00050827087	1	1	.86500001	.25666666	.21333334	.19	1	1	1	0	.020000458	.11000061	.1400032
21	ADBE	646	32.720001	32.720001	2012-08-15T10:37:27.000-05:00	2012-08-15T10:48:13.000-05:00	239	1547576	1457675										.39833334	ADBE	10:37:27	10:48:13	15aug2012 10:37:26	15aug2012 10:48:12	15aug2012	15aug2012	.061674241	0	0	1454927	1	22	2549	0	1	0	1	1	.31166667	.17	.15666667	.145	1	1	1	1	0	.059997559	.11000061
	ADBE		38.5	38.490002	2013-02-06 10:45:03.0	2013-02-06 10:55:32.0	90	993159	948996		24	0	10	1970-01-01 11:44:00.0	1970-01-01 11:54:00.0	2013-02-06 10:45:03.0	2013-02-06 10:55:32.0	892	.15000001	ADBE	10:45:03	10:55:32	06feb2013 10:45:02	06feb2013 10:55:31	06feb2013	06feb2013	.04653655	-.00025969665	0	1454927	1	23	5829	0	1	.00025969665	1	1	.81666666	.24166666	.20166667	.18333334	0	0	0	0	-.0099983215	.049999237	.049999237
	ADBE		41.389999	41.400002	2013-03-13 10:52:16.0	2013-03-13 11:02:49.0	603	959596	918467		21	0	11	1970-01-01 11:51:00.0	1970-01-01 12:02:00.0	2013-03-13 10:52:16.0	2013-03-13 11:02:49.0	2453	1.005	ADBE	10:52:16	11:02:49	13mar2013 10:52:15	13mar2013 11:02:48	13mar2013	13mar2013	.044780053	.00024165587	0	1454927	1	13	7165	0	1	.00024165587	1	1	.87166667	.26333332	.22	.19666667	1	1	1	1	.010002136	.069999695	.069999695
	ADBE		38.950001	38.959999	2013-02-20 10:59:15.0	2013-02-20 11:09:41.0	106	1012806	980015		30	0	10	1970-01-01 11:58:00.0	1970-01-01 12:08:00.0	2013-02-20 10:59:15.0	2013-02-20 11:09:41.0	2887	.17666666	ADBE	10:59:15	11:09:41	20feb2013 10:59:14	20feb2013 11:09:40	20feb2013	20feb2013	.033459693	.00025669631	0	1454927	1	15	6278	0	1	.00025669631	1	1	.80166668	.24833333	.20666666	.185	0	0	0	0	.0099983215	.059997559	.090000153
22	ADBE	635	32.720001	32.779999	2012-08-15T10:48:13.000-05:00	2012-08-15T10:58:48.000-05:00	201	1589776	1547576										.33500001	ADBE	10:48:13	10:58:48	15aug2012 10:48:12	15aug2012 10:58:47	15aug2012	15aug2012	.027268451	.0018336661	0	1454927	1	23	2550	0	1	.0018336661	1	1	.31166667	.17	.15666667	.145	1	1	1	1	.059997559	.11000061	.069999695
	ADBE		43.709999	43.77	2013-04-03 10:33:11.0	2013-04-03 10:43:38.0	119	1556761	1428050		24	.001	10	1970-01-01 11:32:00.0	1970-01-01 11:42:00.0	2013-04-03 10:33:11.0	2013-04-03 10:43:38.0	1492	.19833334	ADBE	10:33:11	10:43:38	03apr2013 10:33:10	03apr2013 10:43:37	03apr2013	03apr2013	.090130597	.001372715	0	1454927	1	12	7712	0	1	.001372715	1	1	.93000001	.26666668	.22499999	.2	0	0	0	0	.060001373	.080001831	.060001373
23	ADBE	642	32.779999	32.830002	2012-08-15T10:58:48.000-05:00	2012-08-15T11:09:30.000-05:00	230	1653530	1589776										.38333333	ADBE	10:58:48	11:09:30	15aug2012 10:58:47	15aug2012 11:09:29	15aug2012	15aug2012	.040102504	.0015254135	0	1454927	1	24	2551	0	1	.0015254135	1	1	.31166667	.17	.15666667	.145	1	1	1	1	.050003052	.010002136	-.020000458
	ADBE		46.880001	46.98	2013-07-10 10:33:55.0	2013-07-10 10:44:21.0	111	567838	522130		23	.0020000001	11	1970-01-01 11:32:00.0	1970-01-01 11:43:00.0	2013-07-10 10:33:55.0	2013-07-10 10:44:21.0	1065	.185	ADBE	10:33:55	10:44:21	10jul2013 10:33:54	10jul2013 10:44:20	10jul2013	10jul2013	.087541416	.0021330733	0	1454927	1	23	10083	0	1	.0021330733	1	1	1.545	.29666665	.24333334	.21333334	0	0	0	0	.099998474	.099998474	.090000153
21	ADBE	634	33.740002	33.73	2012-08-22T10:20:30.000-05:00	2012-08-22T10:31:04.000-05:00	105	1103748	1040648										.175	ADBE	10:20:30	10:31:04	22aug2012 10:20:29	22aug2012 10:31:03	22aug2012	22aug2012	.060635295	-.00029644743	0	1454927	1	22	2847	0	1	.00029644743	1	1	.39166668	.19333333	.16833334	.155	1	1	0	0	-.010002136	.049999237	.079998016
25	ADBE	1271	30.280001	30.219999	2012-07-25T10:23:59.000-05:00	2012-07-25T10:45:10.000-05:00	235	1043181	916844										.39166668	ADBE	10:23:59	10:45:10	25jul2012 10:23:58	25jul2012 10:45:09	25jul2012	25jul2012	.13779552	-.0019815513	0	1454927	1	26	2082	0	1	.0019815513	1	1	.315	.16833334	.15333334	.14166667	1	1	1	1	-.060001373	-.040000916	.010000229
20	ADBE	637	31.389999	31.43	2012-09-05T10:08:47.000-05:00	2012-09-05T10:19:24.000-05:00	92	1172806	1120101										.15333334	ADBE	10:08:47	10:19:24	05sep2012 10:08:46	05sep2012 10:19:23	05sep2012	05sep2012	.047053792	.0012743204	0	1454927	1	21	3143	0	1	.0012743204	1	1	.39166668	.205	.18333334	.16833334	0	0	0	0	.040000916	.17000008	.23999977
	ADBE		45.720001	45.790001	2013-08-28 10:27:55.0	2013-08-28 10:48:55.0	1137	614638	547087		18	.0020000001	21	1970-01-01 11:26:00.0	1970-01-01 11:47:00.0	2013-08-28 10:27:55.0	2013-08-28 10:48:55.0	320	1.895	ADBE	10:27:55	10:48:55	28aug2013 10:27:54	28aug2013 10:48:54	28aug2013	28aug2013	.12347396	.0015310519	0	1454927	1	18	11842	0	1	.0015310519	1	1	1.4299999	.285	.23999999	.21166667	1	1	1	1	.069999695	.090000153	-.010002136
20	ADBE	643	32.689999	32.720001	2012-08-15T10:26:44.000-05:00	2012-08-15T10:37:27.000-05:00	312	1457675	1372410										.51999998	ADBE	10:26:44	10:37:27	15aug2012 10:26:43	15aug2012 10:37:26	15aug2012	15aug2012	.062127937	.00091779121	0	1454927	1	21	2548	0	1	.00091779121	1	1	.31166667	.17	.15666667	.145	1	1	1	1	.030002594	.030002594	.090000153
	ADBE		38.169998	38.23	2012-12-19 10:05:01.0	2012-12-19 10:15:31.0	62	2075663	1879630		8	.0020000001	10	1970-01-01 11:04:00.0	1970-01-01 11:14:00.0	2012-12-19 10:05:01.0	2012-12-19 10:15:31.0	860	.10333333	ADBE	10:05:01	10:15:31	19dec2012 10:05:00	19dec2012 10:15:30	19dec2012	19dec2012	.1042934	.0015719512	0	1454927	1	8	4369	0	1	.0015719512	1	1	.42166665	.20833333	.18666667	.17166667	0	0	0	0	.060001373	-.019996643	.040000916
19	ADBE	639	32.830002	32.689999	2012-08-15T10:16:05.000-05:00	2012-08-15T10:26:44.000-05:00	275	1372410	1217451										.45833334	ADBE	10:16:05	10:26:44	15aug2012 10:16:04	15aug2012 10:26:43	15aug2012	15aug2012	.1272815	-.0042644897	0	1454927	1	20	2547	0	1	.0042644897	1	1	.31166667	.17	.15666667	.145	1	1	1	1	-.1400032	-.11000061	-.11000061
	ADBE		38.07	38.07	2013-01-23 10:22:40.0	2013-01-23 10:33:07.0	73	737494	685242		22	0	10	1970-01-01 11:21:00.0	1970-01-01 11:31:00.0	2013-01-23 10:22:40.0	2013-01-23 10:33:07.0	1027	.12166667	ADBE	10:22:40	10:33:07	23jan2013 10:22:39	23jan2013 10:33:06	23jan2013	23jan2013	.076253355	0	0	1454927	1	21	5249	0	1	0	1	1	.87833333	.24333334	.20333333	.18333334	0	0	0	0	0	-.0099983215	.010002136
	ADBE		45.75	45.720001	2013-08-28 10:17:24.0	2013-08-28 10:27:55.0	75	547087	504677		17	-.001	10	1970-01-01 11:16:00.0	1970-01-01 11:26:00.0	2013-08-28 10:17:24.0	2013-08-28 10:27:55.0	1073	.125	ADBE	10:17:24	10:27:55	28aug2013 10:17:23	28aug2013 10:27:54	28aug2013	28aug2013	.084033944	-.00065571105	0	1454927	1	17	11841	0	1	.00065571105	1	1	1.4299999	.285	.23999999	.21166667	0	0	0	0	-.029998779	.040000916	.060001373
18	ADBE	654	32.77	32.830002	2012-08-15T10:05:11.000-05:00	2012-08-15T10:16:05.000-05:00	383	1217451	1108584										.63833332	ADBE	10:05:11	10:16:05	15aug2012 10:05:10	15aug2012 10:16:04	15aug2012	15aug2012	.098203652	.0018309848	0	1454927	1	19	2546	0	1	.0018309848	1	1	.31166667	.17	.15666667	.145	1	1	1	1	.060001373	-.080001831	-.049999237
15	ADBE	635	32.48	32.509998	2012-09-12T09:43:05.000-05:00	2012-09-12T09:53:40.000-05:00	99	637079	563702										.16500001	ADBE	09:43:05	09:53:40	12sep2012 09:43:04	12sep2012 09:53:39	12sep2012	12sep2012	.13016984	.00092360773	0	1454927	1	16	3315	0	1	.00092360773	1	1	.38999999	.20666666	.185	.17	0	0	0	0	.029998779	.020000458	0
16	ADBE	646	32.529999	32.709999	2012-08-15T09:43:46.000-05:00	2012-08-15T09:54:32.000-05:00	389	953613	821607										.64833331	ADBE	09:43:46	09:54:32	15aug2012 09:43:45	15aug2012 09:54:31	15aug2012	15aug2012	.16066806	.0055333632	0	1454927	1	17	2544	0	1	.0055333632	1	1	.31166667	.17	.15666667	.145	1	1	1	1	.18000031	.24000168	.30000305
15	ADBE	646	32.540001	32.529999	2012-08-15T09:33:00.000-05:00	2012-08-15T09:43:46.000-05:00	235	821607	633364										.39166668	ADBE	09:33:00	09:43:46	15aug2012 09:32:59	15aug2012 09:43:45	15aug2012	15aug2012	.29721141	-.00030737973	0	1454927	1	16	2543	0	1	.00030737973	1	1	.31166667	.17	.15666667	.145	1	1	1	1	-.010002136	.16999817	.22999954
	ADBE		38.130001	38.119999	2012-12-19 09:33:09.0	2012-12-19 09:43:57.0	85	1652015	1497635		5	0	11	1970-01-01 10:32:00.0	1970-01-01 10:43:00.0	2012-12-19 09:33:09.0	2012-12-19 09:43:57.0	816	.14166667	ADBE	09:33:09	09:43:57	19dec2012 09:33:08	19dec2012 09:43:56	19dec2012	19dec2012	.10308253	-.00026231669	0	1454927	1	5	4366	0	1	.00026231669	1	1	.42166665	.20833333	.18666667	.17166667	0	0	0	0	-.010002136	.020000458	.039997101
17	ADBE	639	32.709999	32.77	2012-08-15T09:54:32.000-05:00	2012-08-15T10:05:11.000-05:00	421	1108584	953613										.70166665	ADBE	09:54:32	10:05:11	15aug2012 09:54:31	15aug2012 10:05:10	15aug2012	15aug2012	.16250932	.0018343434	0	1454927	1	18	2545	0	1	.0018343434	1	1	.31166667	.17	.15666667	.145	1	1	1	1	.060001373	.12000275	-.020000458
	ADBE		38.52	38.560001	2013-02-06 09:31:19.0	2013-02-06 09:41:54.0	92	541700	485583		17	.001	11	1970-01-01 10:30:00.0	1970-01-01 10:41:00.0	2013-02-06 09:31:19.0	2013-02-06 09:41:54.0	607	.15333334	ADBE	09:31:19	09:41:54	06feb2013 09:31:18	06feb2013 09:41:53	06feb2013	06feb2013	.11556624	.0010384454	0	1454927	1	16	5822	0	1	.0010384454	1	1	.81666666	.24166666	.20166667	.18333334	0	0	0	0	.040000916	.040000916	.060001373
5	ADBE	638	33.279999	33.299999	2012-10-17T09:15:39.000-05:00	2012-10-17T09:26:17.000-05:00	99	1088275	786817										.16500001	ADBE	09:15:39	09:26:17	17oct2012 09:15:38	17oct2012 09:26:16	17oct2012	17oct2012	.38313609	.0006009753	0	1454927	1	6	3780	0	1	.0006009753	1	1	.43666667	.21166667	.18833333	.17333333	0	0	0	0	.020000458	.080001831	.11000061
14	ADBE	642	32.48	32.540001	2012-08-15T09:22:18.000-05:00	2012-08-15T09:33:00.000-05:00	228	633364	570630										.38	ADBE	09:22:18	09:33:00	15aug2012 09:22:17	15aug2012 09:32:59	15aug2012	15aug2012	.10993814	.0018473329	0	1454927	1	15	2542	0	1	.0018473329	1	1	.31166667	.17	.15666667	.145	1	1	1	1	.060001373	.049999237	.22999954
	ADBE		38.459999	38.470001	2013-01-09 09:01:35.0	2013-01-09 09:12:11.0	186	499159	387228		11	0	11	1970-01-01 10:00:00.0	1970-01-01 10:11:00.0	2013-01-09 09:01:35.0	2013-01-09 09:12:11.0	1296	.31	ADBE	09:01:35	09:12:11	09jan2013 09:01:34	09jan2013 09:12:10	09jan2013	09jan2013	.28905711	.00026006595	0	1454927	1	10	4662	0	1	.00026006595	1	1	.45500001	.20999999	.18833333	.17166667	1	1	1	0	.010002136	.10000229	.15000153
13	ADBE	638	32.599998	32.48	2012-08-15T09:11:40.000-05:00	2012-08-15T09:22:18.000-05:00	219	570630	499196										.36500001	ADBE	09:11:40	09:22:18	15aug2012 09:11:39	15aug2012 09:22:17	15aug2012	15aug2012	.1430981	-.0036809491	0	1454927	1	14	2541	0	1	.0036809491	1	1	.31166667	.17	.15666667	.145	1	1	1	1	-.11999893	-.059997559	-.069999695
	ADBE		45.310001	45.389999	2013-05-01 09:09:07.0	2013-05-01 09:19:33.0	83	515387	395645		6	.0020000001	10	1970-01-01 10:08:00.0	1970-01-01 10:18:00.0	2013-05-01 09:09:07.0	2013-05-01 09:19:33.0	6322	.13833334	ADBE	09:09:07	09:19:33	01may2013 09:09:06	01may2013 09:19:32	01may2013	01may2013	.30265009	.0017655708	0	1454927	1	4	8664	0	1	.0017655708	1	1	1.0283333	.26499999	.22333333	.2	0	0	0	0	.079998016	.049999237	.18999863
12	ADBE	650	32.66	32.599998	2012-08-15T09:00:50.000-05:00	2012-08-15T09:11:40.000-05:00	211	499196	276755										.35166666	ADBE	09:00:50	09:11:40	15aug2012 09:00:49	15aug2012 09:11:39	15aug2012	15aug2012	.803747	-.0018371517	0	1454927	1	13	2540	0	1	.0018371517	1	1	.31166667	.17	.15666667	.145	1	1	1	1	-.060001373	-.18000031	-.11999893
	ADBE		45.669998	45.650002	2013-05-07 12:00:53.0	2013-05-07 12:11:23.0	981	5059561	4979727		24	0	9	1970-01-01 01:00:00.0	1970-01-01 01:09:00.0	2013-05-07 12:00:53.0	2013-05-07 12:11:23.0	2439	1.635	ADBE	12:00:53	12:11:23	07may2013 12:00:52	07may2013 12:11:22	07may2013	07may2013	.016031802	-.00043785074	0	1454927	1	22	8901	0	1	.00043785074	1	1	1.0283333	.26333332	.22166666	.2	1	1	1	1	-.019996643	.030002594	.020000458
	ADBE		38.889999	38.860001	2013-02-19 12:05:53.0	2013-02-19 12:16:24.0	176	1173805	1155205		36	-.001	11	1970-01-01 01:04:00.0	1970-01-01 01:15:00.0	2013-02-19 12:05:53.0	2013-02-19 12:16:24.0	2612	.29333332	ADBE	12:05:53	12:16:24	19feb2013 12:05:52	19feb2013 12:16:23	19feb2013	19feb2013	.016101038	-.00077137514	0	1454927	1	20	6240	0	1	.00077137514	1	1	.80166668	.24833333	.20666666	.185	1	1	1	0	-.029998779	-.020000458	-.0099983215
	ADBE		47.380001	47.470001	2013-07-30 12:05:49.0	2013-07-30 12:16:03.0	68	1235482	1211981		14	.0020000001	10	1970-01-01 01:04:00.0	1970-01-01 01:14:00.0	2013-07-30 12:05:49.0	2013-07-30 12:16:03.0	800	.11333334	ADBE	12:05:49	12:16:03	30jul2013 12:05:48	30jul2013 12:16:02	30jul2013	30jul2013	.019390568	.0018995388	0	1454927	1	14	10963	0	1	.0018995388	1	1	1.4716667	.28833333	.24166666	.21333334	0	0	0	0	.090000153	-.069999695	-.080001831
	ADBE		37.970001	37.990002	2013-01-08 12:04:46.0	2013-01-08 12:15:15.0	391	1587644	1561595		30	.001	9	1970-01-01 01:04:00.0	1970-01-01 01:13:00.0	2013-01-08 12:04:46.0	2013-01-08 12:15:15.0	993	.65166664	ADBE	12:04:46	12:15:15	08jan2013 12:04:45	08jan2013 12:15:14	08jan2013	08jan2013	.016681021	.00052674365	0	1454927	1	28	4622	0	1	.00052674365	1	1	.45500001	.20999999	.18833333	.17166667	1	1	1	1	.020000458	.029998779	.11000061
	ADBE		41.240002	41.209999	2013-03-05 10:00:29.0	2013-03-05 10:10:59.0	4	1459687	1312853		22	-.001	11	1970-01-01 10:59:00.0	1970-01-01 11:10:00.0	2013-03-05 10:00:29.0	2013-03-05 10:10:59.0	2796	.0066666668	ADBE	10:00:29	10:10:59	05mar2013 10:00:28	05mar2013 10:10:58	05mar2013	05mar2013	.11184344	-.00072751194	0	1454927	1	32	6813	0	1	.00072751194	1	1	.87666667	.26333332	.21833333	.19333333	0	0	0	0	-.030002594	-.040000916	-.040000916
	ADBE		45.439999	45.380001	2013-05-07 10:04:28.0	2013-05-07 10:26:05.0	1446	3017541	2565038		14	-.001	22	1970-01-01 11:03:00.0	1970-01-01 11:25:00.0	2013-05-07 10:04:28.0	2013-05-07 10:26:05.0	1896	2.4100001	ADBE	10:04:28	10:26:05	07may2013 10:04:27	07may2013 10:26:04	07may2013	07may2013	.17641181	-.0013203688	0	1454927	1	13	8892	0	1	.0013203688	1	1	1.0283333	.26333332	.22166666	.2	1	1	1	1	-.059997559	.030002594	-.049999237
	ADBE		45.380001	45.470001	2013-05-07 10:26:05.0	2013-05-07 10:36:42.0	629	3190160	3017541		15	.0020000001	10	1970-01-01 11:25:00.0	1970-01-01 11:35:00.0	2013-05-07 10:26:05.0	2013-05-07 10:36:42.0	2698	1.0483333	ADBE	10:26:05	10:36:42	07may2013 10:26:04	07may2013 10:36:41	07may2013	07may2013	.057205189	.0019832558	0	1454927	1	14	8893	0	1	.0019832558	1	1	1.0283333	.26333332	.22166666	.2	1	1	1	1	.090000153	.0099983215	.039997101
	ADBE		45.75	45.669998	2013-08-27 10:01:32.0	2013-08-27 10:12:07.0	124	663065	613516		21	-.0020000001	10	1970-01-01 11:00:00.0	1970-01-01 11:10:00.0	2013-08-27 10:01:32.0	2013-08-27 10:12:07.0	786	.20666666	ADBE	10:01:32	10:12:07	27aug2013 10:01:31	27aug2013 10:12:06	27aug2013	27aug2013	.080762357	-.0017486739	0	1454927	1	21	11785	0	1	.0017486739	1	1	1.4299999	.285	.23999999	.21166667	0	0	0	0	-.080001831	-.0099983215	.080001831
	ADBE		37.880001	37.84	2013-01-08 10:08:42.0	2013-01-08 10:19:11.0	364	954903	902180		19	-.001	12	1970-01-01 11:06:00.0	1970-01-01 11:18:00.0	2013-01-08 10:08:42.0	2013-01-08 10:19:11.0	606	.60666668	ADBE	10:08:42	10:19:11	08jan2013 10:08:41	08jan2013 10:19:10	08jan2013	08jan2013	.058439557	-.0010559903	0	1454927	1	18	4612	0	1	.0010559903	1	1	.45500001	.20999999	.18833333	.17166667	1	1	1	1	-.040000916	-.030002594	.020000458
	ADBE		48.009998	48.139999	2013-09-17 10:04:19.0	2013-09-17 10:15:00.0	152	1352869	1292599		15	.003	10	1970-01-01 11:03:00.0	1970-01-01 11:13:00.0	2013-09-17 10:04:19.0	2013-09-17 10:15:00.0	2563	.25333333	ADBE	10:04:19	10:15:00	17sep2013 10:04:18	17sep2013 10:14:59	17sep2013	17sep2013	.046626989	.0027077915	0	1454927	1	15	12611	0	1	.0027077915	1	1	1.3683333	.28333333	.24166666	.215	1	1	0	0	.13000107	.18000031	.11000061
	ADBE		37.889999	37.880001	2013-01-08 09:58:12.0	2013-01-08 10:08:42.0	291	902180	853782		18	0	9	1970-01-01 10:57:00.0	1970-01-01 11:06:00.0	2013-01-08 09:58:12.0	2013-01-08 10:08:42.0	988	.48500001	ADBE	09:58:12	10:08:42	08jan2013 09:58:11	08jan2013 10:08:41	08jan2013	08jan2013	.056686603	-.00026387759	0	1454927	1	17	4611	0	1	.00026387759	1	1	.45500001	.20999999	.18833333	.17166667	1	1	1	1	-.0099983215	-.049999237	-.040000916
	ADBE		37.779999	37.799999	2013-01-22 09:33:33.0	2013-01-22 09:44:13.0	91	767352	710117		25	.001	11	1970-01-01 10:32:00.0	1970-01-01 10:43:00.0	2013-01-22 09:33:33.0	2013-01-22 09:44:13.0	740	.15166667	ADBE	09:33:33	09:44:13	22jan2013 09:33:32	22jan2013 09:44:12	22jan2013	22jan2013	.080599397	.00052939274	0	1454927	1	24	5194	0	1	.00052939274	1	1	.87833333	.24333334	.20333333	.18333334	0	0	0	0	.020000458	-.069999695	-.090000153
	ADBE		38.310001	38.299999	2013-02-05 09:39:15.0	2013-02-05 09:49:57.0	90	552706	488159		22	0	11	1970-01-01 10:38:00.0	1970-01-01 10:49:00.0	2013-02-05 09:39:15.0	2013-02-05 09:49:57.0	1790	.15000001	ADBE	09:39:15	09:49:57	05feb2013 09:39:14	05feb2013 09:49:56	05feb2013	05feb2013	.13222536	-.00026108421	0	1454927	1	20	5769	0	1	.00026108421	1	1	.81666666	.24166666	.20166667	.18333334	0	0	0	0	-.010002136	.0099983215	.0099983215
	ADBE		37.91	37.889999	2013-01-08 09:47:42.0	2013-01-08 09:58:12.0	280	853782	769501		17	-.001	10	1970-01-01 10:47:00.0	1970-01-01 10:57:00.0	2013-01-08 09:47:42.0	2013-01-08 09:58:12.0	982	.46666667	ADBE	09:47:42	09:58:12	08jan2013 09:47:41	08jan2013 09:58:11	08jan2013	08jan2013	.10952682	-.00052757736	0	1454927	1	16	4610	0	1	.00052757736	1	1	.45500001	.20999999	.18833333	.17166667	1	1	1	1	-.020000458	-.029998779	-.069999695
	ADBE		41.32	41.310001	2013-03-05 09:37:13.0	2013-03-05 09:47:47.0	103	1160347	1059452		23	0	10	1970-01-01 10:36:00.0	1970-01-01 10:46:00.0	2013-03-05 09:37:13.0	2013-03-05 09:47:47.0	1215	.17166667	ADBE	09:37:13	09:47:47	05mar2013 09:37:12	05mar2013 09:47:46	05mar2013	05mar2013	.095233195	-.00024197293	0	1454927	1	27	6808	0	1	.00024197293	1	1	.87666667	.26333332	.21833333	.19333333	0	0	0	0	-.0099983215	.010002136	-.060001373
	ADBE		37.869999	37.91	2013-01-08 09:37:07.0	2013-01-08 09:47:42.0	285	769501	619326		16	.001	11	1970-01-01 10:36:00.0	1970-01-01 10:47:00.0	2013-01-08 09:37:07.0	2013-01-08 09:47:42.0	593	.47499999	ADBE	09:37:07	09:47:42	08jan2013 09:37:06	08jan2013 09:47:41	08jan2013	08jan2013	.24248134	.0010562693	0	1454927	1	15	4609	0	1	.0010562693	1	1	.45500001	.20999999	.18833333	.17166667	1	1	1	1	.040000916	.020000458	.010002136
	ADBE		41.360001	41.349998	2013-03-12 09:33:23.0	2013-03-12 09:43:55.0	106	732422	637653		21	0	11	1970-01-01 10:32:00.0	1970-01-01 10:43:00.0	2013-03-12 09:33:23.0	2013-03-12 09:43:55.0	3512	.17666666	ADBE	09:33:23	09:43:55	12mar2013 09:33:22	12mar2013 09:43:54	12mar2013	12mar2013	.14862159	-.00024183115	0	1454927	1	6	7114	0	1	.00024183115	1	1	.87166667	.26333332	.22	.19666667	0	0	0	0	-.010002136	.040000916	.020000458
	ADBE		45.59	45.439999	2013-05-07 09:53:47.0	2013-05-07 10:04:28.0	693	2565038	2394933		13	-.003	11	1970-01-01 10:52:00.0	1970-01-01 11:03:00.0	2013-05-07 09:53:47.0	2013-05-07 10:04:28.0	2216	1.155	ADBE	09:53:47	10:04:28	07may2013 09:53:46	07may2013 10:04:27	07may2013	07may2013	.07102704	-.0032902288	0	1454927	1	12	8891	0	1	.0032902288	1	1	1.0283333	.26333332	.22166666	.2	1	1	1	1	-.15000153	-.20999908	-.11999893
	ADBE		45.77	45.540001	2013-05-07 09:32:54.0	2013-05-07 09:43:21.0	662	1992136	1609501		11	-.0049999999	10	1970-01-01 10:32:00.0	1970-01-01 10:42:00.0	2013-05-07 09:32:54.0	2013-05-07 09:43:21.0	1506	1.1033334	ADBE	09:32:54	09:43:21	07may2013 09:32:53	07may2013 09:43:20	07may2013	07may2013	.23773517	-.0050251158	0	1454927	1	10	8889	0	1	.0050251158	1	1	1.0283333	.26333332	.22166666	.2	1	1	1	1	-.22999954	-.18000031	-.33000183
	ADBE		46.189999	46.279999	2013-07-02 09:49:08.0	2013-07-02 09:59:50.0	82	1062350	993787		13	.0020000001	11	1970-01-01 10:47:00.0	1970-01-01 10:58:00.0	2013-07-02 09:49:08.0	2013-07-02 09:59:50.0	848	.13666667	ADBE	09:49:08	09:59:50	02jul2013 09:49:07	02jul2013 09:59:49	02jul2013	02jul2013	.068991646	.001948477	0	1454927	1	13	9766	0	1	.001948477	1	1	1.58	.29833335	.245	.21333334	0	0	0	0	.090000153	.1400032	.13000107
	ADBE		45.540001	45.59	2013-05-07 09:43:21.0	2013-05-07 09:53:47.0	683	2394933	1992136		12	.001	10	1970-01-01 10:42:00.0	1970-01-01 10:52:00.0	2013-05-07 09:43:21.0	2013-05-07 09:53:47.0	1559	1.1383333	ADBE	09:43:21	09:53:47	07may2013 09:43:20	07may2013 09:53:46	07may2013	07may2013	.20219353	.0010979191	0	1454927	1	11	8890	0	1	.0010979191	1	1	1.0283333	.26333332	.22166666	.2	1	1	1	1	.049999237	-.10000229	-.15999985
	ADBE		47.869999	47.869999	2013-07-16 09:35:35.0	2013-07-16 09:46:05.0	145	556255	499253		18	0	10	1970-01-01 10:34:00.0	1970-01-01 10:44:00.0	2013-07-16 09:35:35.0	2013-07-16 09:46:05.0	587	.24166666	ADBE	09:35:35	09:46:05	16jul2013 09:35:34	16jul2013 09:46:04	16jul2013	16jul2013	.11417457	0	0	1454927	1	18	10314	0	1	0	1	1	1.5316666	.29499999	.24333334	.21333334	1	0	0	0	0	-.029998779	-.079998016
	ADBE		46.209999	46.009998	2013-05-07 09:01:17.0	2013-05-07 09:11:51.0	666	945509	708969		8	-.0040000002	10	1970-01-01 10:00:00.0	1970-01-01 10:10:00.0	2013-05-07 09:01:17.0	2013-05-07 09:11:51.0	2629	1.11	ADBE	09:01:17	09:11:51	07may2013 09:01:16	07may2013 09:11:50	07may2013	07may2013	.33363941	-.0043280842	0	1454927	1	7	8886	0	1	.0043280842	1	1	1.0283333	.26333332	.22166666	.2	1	1	1	1	-.20000076	-.30999756	-.43999863
	ADBE		41.279999	41.16	2013-03-19 09:23:55.0	2013-03-19 09:34:26.0	158	446892	373635		19	-.003	10	1970-01-01 10:23:00.0	1970-01-01 10:33:00.0	2013-03-19 09:23:55.0	2013-03-19 09:34:26.0	1616	.26333332	ADBE	09:23:55	09:34:26	19mar2013 09:23:54	19mar2013 09:34:25	19mar2013	19mar2013	.19606568	-.0029069509	0	1454927	1	6	7298	0	1	.0029069509	1	1	.88499999	.26499999	.22166666	.19833334	1	1	0	0	-.11999893	-.14999771	-.13999939
0	ADBE	1366	32.220001	32.18	2012-08-14T09:00:34.000-05:00	2012-08-14T09:23:20.000-05:00	226	393092	175386										.37666667	ADBE	09:00:34	09:23:20	14aug2012 09:00:33	14aug2012 09:23:19	14aug2012	14aug2012	1.2412963	-.0012414933	0	1454927	1	1	2470	0	1	.0012414933	1	1	.31166667	.17	.15666667	.145	1	1	1	1	-.040000916	-.060001373	.049999237
	ADBE		46.099998	46.040001	2013-07-02 09:17:39.0	2013-07-02 09:28:09.0	152	449404	361470		10	-.001	11	1970-01-01 10:01:00.0	1970-01-01 10:12:00.0	2013-07-02 09:17:39.0	2013-07-02 09:28:09.0	606	.25333333	ADBE	09:17:39	09:28:09	02jul2013 09:17:38	02jul2013 09:28:08	02jul2013	02jul2013	.24326777	-.0013014656	0	1454927	1	10	9763	0	1	.0013014656	1	1	1.58	.29833335	.245	.21333334	1	1	0	0	-.059997559	.12000275	.090000153
	ADBE		47.759998	47.869999	2013-07-16 09:03:58.0	2013-07-16 09:14:26.0	87	347906	300132		15	.0020000001	11	1970-01-01 10:02:00.0	1970-01-01 10:13:00.0	2013-07-16 09:03:58.0	2013-07-16 09:14:26.0	1537	.145	ADBE	09:03:58	09:14:26	16jul2013 09:03:57	16jul2013 09:14:25	16jul2013	16jul2013	.15917663	.0023031954	0	1454927	1	15	10311	0	1	.0023031954	1	1	1.5316666	.29499999	.24333334	.21333334	0	0	0	0	.11000061	.030002594	.11000061
	ADBE		45.900002	45.77	2013-05-07 09:22:24.0	2013-05-07 09:32:54.0	816	1609501	1302814		10	-.003	11	1970-01-01 10:21:00.0	1970-01-01 10:32:00.0	2013-05-07 09:22:24.0	2013-05-07 09:32:54.0	6102	1.36	ADBE	09:22:24	09:32:54	07may2013 09:22:23	07may2013 09:32:53	07may2013	07may2013	.23540352	-.0028322672	0	1454927	1	9	8888	0	1	.0028322672	1	1	1.0283333	.26333332	.22166666	.2	1	1	1	1	-.13000107	-.36000061	-.31000137
41	ADBE	630	32.139999	32.169998	2012-10-08T13:49:41.000-05:00	2012-10-08T14:00:11.000-05:00	129	1211126	1159889										.215	ADBE	13:49:41	14:00:11	08oct2012 13:49:40	08oct2012 14:00:10	08oct2012	08oct2012	.044174053	.00093337835	0	1454927	1	42	3697	0	1	.00093337835	1	1	.43666667	.20999999	.18833333	.17166667	1	1	1	0	.029998779	.13000107	.15000153
	ADBE		37.919998	37.91	2013-01-07 13:37:39.0	2013-01-07 13:48:11.0	526	2468484	2407538		40	0	10	1970-01-01 02:37:00.0	1970-01-01 02:47:00.0	2013-01-07 13:37:39.0	2013-01-07 13:48:11.0	1206	.87666667	ADBE	13:37:39	13:48:11	07jan2013 13:37:38	07jan2013 13:48:10	07jan2013	07jan2013	.025314657	-.00026366883	0	1454927	1	38	4574	0	1	.00026366883	1	1	.45500001	.20999999	.18833333	.17166667	1	1	1	1	-.0099983215	-.029998779	-.029998779
30	ADBE	632	33.349998	33.43	2012-09-24T13:44:47.000-05:00	2012-09-24T13:55:19.000-05:00	315	4397358	4301454										.52499998	ADBE	13:44:47	13:55:19	24sep2012 13:44:46	24sep2012 13:55:18	24sep2012	24sep2012	.022295717	.0023988555	0	1454927	1	31	3567	0	1	.0023988555	1	1	.38999999	.205	.18333334	.17	1	1	1	1	.080001831	.040000916	.060001373
	ADBE		37.98	37.98	2013-01-21 13:53:13.0	2013-01-21 14:03:37.0	86	5561330	5561330		41	0	0	2013-01-18 04:00:00.0	2013-01-18 04:00:00.0	2013-01-21 13:53:13.0	2013-01-21 14:03:37.0	4263	.14333333	ADBE	13:53:13	14:03:37	21jan2013 13:53:12	21jan2013 14:03:36	21jan2013	21jan2013	0	0	0	1454927	1	41	5151	0	1	0	1	1	.87833333	.24333334	.20333333	.18333334	0	0	0	0	0	0	0
	ADBE		38.279999	38.259998	2013-01-28 13:55:40.0	2013-01-28 14:06:14.0	62	2409198	2333937		49	-.001	10	1970-01-01 02:55:00.0	1970-01-01 03:05:00.0	2013-01-28 13:55:40.0	2013-01-28 14:06:14.0	2356	.10333333	ADBE	13:55:40	14:06:14	28jan2013 13:55:39	28jan2013 14:06:13	28jan2013	28jan2013	.03224637	-.00052247802	0	1454927	1	47	5449	0	1	.00052247802	1	1	.86500001	.24333334	.20333333	.185	0	0	0	0	-.020000458	-.069999695	-.059997559
	ADBE		46.740002	46.759998	2013-05-06 13:32:13.0	2013-05-06 13:42:47.0	1957	1852628	1784128		28	0	10	1970-01-01 02:31:00.0	1970-01-01 02:41:00.0	2013-05-06 13:32:13.0	2013-05-06 13:42:47.0	4628	3.2616668	ADBE	13:32:13	13:42:47	06may2013 13:32:12	06may2013 13:42:46	06may2013	06may2013	.038394105	.00042782718	0	1454927	1	27	8847	0	1	.00042782718	1	1	1.0283333	.26333332	.22166666	.2	1	1	1	1	.019996643	0	-.060001373
	ADBE		38.279999	38.25	2013-02-04 13:46:43.0	2013-02-04 13:57:12.0	159	1912417	1846233		46	-.001	11	1970-01-01 02:45:00.0	1970-01-01 02:56:00.0	2013-02-04 13:46:43.0	2013-02-04 13:57:12.0	1230	.26499999	ADBE	13:46:43	13:57:12	04feb2013 13:46:42	04feb2013 13:57:11	04feb2013	04feb2013	.03584813	-.0007836672	0	1454927	1	44	5735	0	1	.0007836672	1	1	.81666666	.24166666	.20166667	.18333334	1	1	1	0	-.029998779	.030002594	.030002594
	ADBE		46.740002	46.68	2013-05-06 13:53:28.0	2013-05-06 14:03:59.0	1646	1965032	1922585		30	-.001	10	1970-01-01 02:52:00.0	1970-01-01 03:02:00.0	2013-05-06 13:53:28.0	2013-05-06 14:03:59.0	2874	2.7433333	ADBE	13:53:28	14:03:59	06may2013 13:53:27	06may2013 14:03:58	06may2013	06may2013	.022078088	-.0012837264	0	1454927	1	29	8849	0	1	.0012837264	1	1	1.0283333	.26333332	.22166666	.2	1	1	1	1	-.060001373	-.1400032	-.15999985
29	ADBE	640	33.369999	33.349998	2012-09-24T13:34:07.000-05:00	2012-09-24T13:44:47.000-05:00	321	4301454	4207257										.53500003	ADBE	13:34:07	13:44:47	24sep2012 13:34:06	24sep2012 13:44:46	24sep2012	24sep2012	.022389172	-.00059935445	0	1454927	1	30	3566	0	1	.00059935445	1	1	.38999999	.205	.18333334	.17	1	1	1	1	-.020000458	.060001373	.020000458
	ADBE		43.59	43.59	2013-04-08 13:49:38.0	2013-04-08 14:00:05.0	89	2049520	1984178		42	0	12	1970-01-01 02:47:00.0	1970-01-01 02:59:00.0	2013-04-08 13:49:38.0	2013-04-08 14:00:05.0	1493	.14833333	ADBE	13:49:38	14:00:05	08apr2013 13:49:37	08apr2013 14:00:04	08apr2013	08apr2013	.032931522	0	0	1454927	1	30	7867	0	1	0	1	1	.93166667	.26666668	.22333333	.19833334	0	0	0	0	0	.0099983215	-.0099983215
	ADBE		37.91	37.889999	2013-01-07 13:48:11.0	2013-01-07 13:58:49.0	481	2540640	2468484		41	-.001	11	1970-01-01 02:47:00.0	1970-01-01 02:58:00.0	2013-01-07 13:48:11.0	2013-01-07 13:58:49.0	1294	.80166668	ADBE	13:48:11	13:58:49	07jan2013 13:48:10	07jan2013 13:58:48	07jan2013	07jan2013	.029230896	-.00052757736	0	1454927	1	39	4575	0	1	.00052757736	1	1	.45500001	.20999999	.18833333	.17166667	1	1	1	1	-.020000458	-.020000458	-.0099983215
	ADBE		44.549999	44.509998	2013-04-22 13:45:59.0	2013-04-22 13:56:26.0	77	1556853	1494227		40	-.001	10	1970-01-01 02:45:00.0	1970-01-01 02:55:00.0	2013-04-22 13:45:59.0	2013-04-22 13:56:26.0	461	.12833333	ADBE	13:45:59	13:56:26	22apr2013 13:45:58	22apr2013 13:56:25	22apr2013	22apr2013	.041911971	-.00089788815	0	1454927	1	30	8354	0	1	.00089788815	1	1	1.015	.26583332	.22333333	.2	0	0	0	0	-.040000916	0	-.020000458
	ADBE		37.889999	37.889999	2013-01-07 13:58:49.0	2013-01-07 14:09:24.0	490	2578027	2540640		42	0	10	1970-01-01 02:58:00.0	1970-01-01 03:08:00.0	2013-01-07 13:58:49.0	2013-01-07 14:09:24.0	1094	.81666666	ADBE	13:58:49	14:09:24	07jan2013 13:58:48	07jan2013 14:09:23	07jan2013	07jan2013	.014715583	0	0	1454927	1	40	4576	0	1	0	1	1	.45500001	.20999999	.18833333	.17166667	1	1	1	1	0	.010002136	-.0099983215
	ADBE		47.27	47.279999	2013-07-29 13:55:49.0	2013-07-29 14:06:21.0	88	1670780	1624423		42	0	10	1970-01-01 02:54:00.0	1970-01-01 03:04:00.0	2013-07-29 13:55:49.0	2013-07-29 14:06:21.0	824	.14666666	ADBE	13:55:49	14:06:21	29jul2013 13:55:48	29jul2013 14:06:20	29jul2013	29jul2013	.028537517	.00021151516	0	1454927	1	42	10932	0	1	.00021151516	1	1	1.4716667	.28833333	.24166666	.21333334	0	0	0	0	.0099983215	.049999237	.029998779
31	ADBE	633	33.43	33.389999	2012-09-24T13:55:19.000-05:00	2012-09-24T14:05:52.000-05:00	273	4456446	4397358										.45500001	ADBE	13:55:19	14:05:52	24sep2012 13:55:18	24sep2012 14:05:51	24sep2012	24sep2012	.013437159	-.0011965574	0	1454927	1	32	3568	0	1	.0011965574	1	1	.38999999	.205	.18333334	.17	1	1	1	1	-.040000916	-.020000458	.040000916
	ADBE		47.169998	47.18	2013-08-12 13:31:37.0	2013-08-12 13:42:12.0	18	1281900	1257257		44	0	10	1970-01-01 02:30:00.0	1970-01-01 02:40:00.0	2013-08-12 13:31:37.0	2013-08-12 13:42:12.0	263	.029999999	ADBE	13:31:37	13:42:12	12aug2013 13:31:36	12aug2013 13:42:11	12aug2013	12aug2013	.019600607	.00021204446	0	1454927	1	127	11121	0	1	.00021204446	1	1	1.455	.28833333	.24166666	.21333334	0	0	0	0	.010002136	.010002136	.010002136
	ADBE		46.759998	46.740002	2013-05-06 13:42:47.0	2013-05-06 13:53:28.0	1912	1922585	1852628		29	0	11	1970-01-01 02:41:00.0	1970-01-01 02:52:00.0	2013-05-06 13:42:47.0	2013-05-06 13:53:28.0	2104	3.1866667	ADBE	13:42:47	13:53:28	06may2013 13:42:46	06may2013 13:53:27	06may2013	06may2013	.037760954	-.00042764423	0	1454927	1	28	8848	0	1	.00042764423	1	1	1.0283333	.26333332	.22166666	.2	1	1	1	1	-.019996643	-.079998016	-.15999985
	ADBE		47.169998	47.18	2013-08-12 13:31:50.0	2013-08-12 13:42:20.0	168	1282100	1257257		44	0	11	1970-01-01 02:30:00.0	1970-01-01 02:41:00.0	2013-08-12 13:31:50.0	2013-08-12 13:42:20.0	956	.28	ADBE	13:31:50	13:42:20	12aug2013 13:31:49	12aug2013 13:42:19	12aug2013	12aug2013	.019759683	.00021204446	0	1454927	1	128	11122	0	1	.00021204446	1	1	1.455	.28833333	.24166666	.21333334	1	1	0	0	.010002136	.010002136	.060001373
35	ADBE	627	33.16	33.200001	2012-09-17T13:21:09.000-05:00	2012-09-17T13:31:36.000-05:00	63	1801743	1721450										.105	ADBE	13:21:09	13:31:36	17sep2012 13:21:08	17sep2012 13:31:35	17sep2012	17sep2012	.046642657	.0012063002	0	1454927	1	36	3452	0	1	.0012063002	1	1	.38999999	.20833333	.185	.17	0	0	0	0	.040000916	.040000916	.090000153
	ADBE		46.73	46.740002	2013-05-06 13:21:39.0	2013-05-06 13:32:13.0	1898	1784128	1742192		27	0	11	1970-01-01 02:20:00.0	1970-01-01 02:31:00.0	2013-05-06 13:21:39.0	2013-05-06 13:32:13.0	4791	3.1633334	ADBE	13:21:39	13:32:13	06may2013 13:21:38	06may2013 13:32:12	06may2013	06may2013	.024070825	.00021404101	0	1454927	1	26	8846	0	1	.00021404101	1	1	1.0283333	.26333332	.22166666	.2	1	1	1	1	.010002136	.029998779	.010002136
38	ADBE	631	32.189999	32.16	2012-10-08T13:18:11.000-05:00	2012-10-08T13:28:42.000-05:00	101	1114342	1094937										.16833334	ADBE	13:18:11	13:28:42	08oct2012 13:18:10	08oct2012 13:28:41	08oct2012	08oct2012	.01772248	-.00093192857	0	1454927	1	39	3694	0	1	.00093192857	1	1	.43666667	.20999999	.18833333	.17166667	0	0	0	0	-.029998779	-.0099983215	-.049999237
	ADBE		37.790001	37.830002	2013-01-07 13:05:46.0	2013-01-07 13:16:18.0	464	2160002	2099262		37	.001	10	1970-01-01 02:05:00.0	1970-01-01 02:15:00.0	2013-01-07 13:05:46.0	2013-01-07 13:16:18.0	1213	.77333331	ADBE	13:05:46	13:16:18	07jan2013 13:05:45	07jan2013 13:16:17	07jan2013	07jan2013	.028933978	.0010585053	0	1454927	1	35	4571	0	1	.0010585053	1	1	.45500001	.20999999	.18833333	.17166667	1	1	1	1	.040000916	.079998016	.12999725
	ADBE		38	38.09	2013-01-14 13:03:48.0	2013-01-14 13:14:17.0	72	1963138	1808372		39	.0020000001	11	1970-01-01 02:02:00.0	1970-01-01 02:13:00.0	2013-01-14 13:03:48.0	2013-01-14 13:14:17.0	1379	.12	ADBE	13:03:48	13:14:17	14jan2013 13:03:47	14jan2013 13:14:16	14jan2013	14jan2013	.085583054	.002368425	0	1454927	1	37	4861	0	1	.002368425	1	1	.92333335	.23666666	.2	.18000001	0	0	0	0	.090000153	.069999695	.099998474
	ADBE		46.59	46.59	2013-05-06 13:00:32.0	2013-05-06 13:11:06.0	1149	1651702	1525649		25	0	10	1970-01-01 01:59:00.0	1970-01-01 02:09:00.0	2013-05-06 13:00:32.0	2013-05-06 13:11:06.0	3710	1.915	ADBE	13:00:32	13:11:06	06may2013 13:00:31	06may2013 13:11:05	06may2013	06may2013	.082622543	0	0	1454927	1	24	8844	0	1	0	1	1	1.0283333	.26333332	.22166666	.2	1	1	1	1	0	.13999939	.15000153
	ADBE		37.869999	37.919998	2013-01-07 13:26:52.0	2013-01-07 13:37:39.0	599	2407538	2218378		39	.001	11	1970-01-01 02:26:00.0	1970-01-01 02:37:00.0	2013-01-07 13:26:52.0	2013-01-07 13:37:39.0	1062	.99833333	ADBE	13:26:52	13:37:39	07jan2013 13:26:51	07jan2013 13:37:38	07jan2013	07jan2013	.085269511	.0013202862	0	1454927	1	37	4573	0	1	.0013202862	1	1	.45500001	.20999999	.18833333	.17166667	1	1	1	1	.049999237	.040000916	.020000458
	ADBE		37.98	37.98	2013-01-21 13:21:41.0	2013-01-21 13:32:13.0	80	5561330	5561330		38	0	0	2013-01-18 04:00:00.0	2013-01-18 04:00:00.0	2013-01-21 13:21:41.0	2013-01-21 13:32:13.0	787	.13333334	ADBE	13:21:41	13:32:13	21jan2013 13:21:40	21jan2013 13:32:12	21jan2013	21jan2013	0	0	0	1454927	1	38	5148	0	1	0	1	1	.87833333	.24333334	.20333333	.18333334	0	0	0	0	0	0	0
28	ADBE	630	33.330002	33.369999	2012-09-24T13:23:37.000-05:00	2012-09-24T13:34:07.000-05:00	505	4207257	4158117										.84166664	ADBE	13:23:37	13:34:07	24sep2012 13:23:36	24sep2012 13:34:06	24sep2012	24sep2012	.011817849	.001200033	0	1454927	1	29	3565	0	1	.001200033	1	1	.38999999	.205	.18333334	.17	1	1	1	1	.039997101	.019996643	.099998474
	ADBE		41.360001	41.360001	2013-03-11 13:00:41.0	2013-03-11 13:11:13.0	102	3110876	3027210		35	0	11	1970-01-01 01:59:00.0	1970-01-01 02:10:00.0	2013-03-11 13:00:41.0	2013-03-11 13:11:13.0	2076	.17	ADBE	13:00:41	13:11:13	11mar2013 13:00:40	11mar2013 13:11:12	11mar2013	11mar2013	.02763799	0	0	1454927	1	24	7084	0	1	0	1	1	.87166667	.26333332	.22	.19666667	0	0	0	0	0	0	0
	ADBE		46.59	46.73	2013-05-06 13:11:06.0	2013-05-06 13:21:39.0	1552	1742192	1651702		26	.003	11	1970-01-01 02:09:00.0	1970-01-01 02:20:00.0	2013-05-06 13:11:06.0	2013-05-06 13:21:39.0	5580	2.5866666	ADBE	13:11:06	13:21:39	06may2013 13:11:05	06may2013 13:21:38	06may2013	06may2013	.054785911	.0030049235	0	1454927	1	25	8845	0	1	.0030049235	1	1	1.0283333	.26333332	.22166666	.2	1	1	1	1	.13999939	.15000153	.16999817
	ADBE		44.5	44.549999	2013-04-22 13:24:55.0	2013-04-22 13:35:25.0	70	1439138	1395520		38	.001	11	1970-01-01 02:23:00.0	1970-01-01 02:34:00.0	2013-04-22 13:24:55.0	2013-04-22 13:35:25.0	2905	.11666667	ADBE	13:24:55	13:35:25	22apr2013 13:24:54	22apr2013 13:35:24	22apr2013	22apr2013	.031255733	.0011235784	0	1454927	1	28	8352	0	1	.0011235784	1	1	1.015	.26583332	.22333333	.2	0	0	0	0	.049999237	.049999237	.0099983215
	ADBE		47.189999	47.209999	2013-07-29 13:03:09.0	2013-07-29 13:13:44.0	108	1369315	1289464		37	0	11	1970-01-01 02:01:00.0	1970-01-01 02:12:00.0	2013-07-29 13:03:09.0	2013-07-29 13:13:44.0	432	.18000001	ADBE	13:03:09	13:13:44	29jul2013 13:03:08	29jul2013 13:13:43	29jul2013	29jul2013	.061925732	.00042382831	0	1454927	1	37	10927	0	1	.00042382831	1	1	1.4716667	.28833333	.24166666	.21333334	0	0	0	0	.020000458	.030002594	.10000229
27	ADBE	1273	33.290001	33.330002	2012-09-24T13:02:24.000-05:00	2012-09-24T13:23:37.000-05:00	995	4158117	3987754										1.6583333	ADBE	13:02:24	13:23:37	24sep2012 13:02:23	24sep2012 13:23:36	24sep2012	24sep2012	.042721543	.0012015895	0	1454927	1	28	3564	0	1	.0012015895	1	1	.38999999	.205	.18333334	.17	1	1	1	1	.040000916	.079998016	.059997559
	ADBE		37.830002	37.869999	2013-01-07 13:16:18.0	2013-01-07 13:26:52.0	585	2218378	2160002		38	.001	11	1970-01-01 02:15:00.0	1970-01-01 02:26:00.0	2013-01-07 13:16:18.0	2013-01-07 13:26:52.0	1458	.97500002	ADBE	13:16:18	13:26:52	07jan2013 13:16:17	07jan2013 13:26:51	07jan2013	07jan2013	.027025901	.0010572852	0	1454927	1	36	4572	0	1	.0010572852	1	1	.45500001	.20999999	.18833333	.17166667	1	1	1	1	.039997101	.089996338	.079998016
	ADBE		48.060001	48.099998	2013-09-16 13:17:11.0	2013-09-16 13:27:45.0	133	3126328	3028786		37	.001	11	1970-01-01 02:15:00.0	1970-01-01 02:26:00.0	2013-09-16 13:17:11.0	2013-09-16 13:27:45.0	1327	.22166666	ADBE	13:17:11	13:27:45	16sep2013 13:17:10	16sep2013 13:27:44	16sep2013	16sep2013	.032204982	.00083223265	0	1454927	1	37	12573	0	1	.00083223265	1	1	1.3683333	.28333333	.24166666	.215	1	0	0	0	.039997101	-.069999695	-.030002594
37	ADBE	632	33.799999	33.810001	2012-08-20T12:55:04.000-05:00	2012-08-20T13:05:36.000-05:00	58	2259576	2184153										.096666664	ADBE	12:55:04	13:05:36	20aug2012 12:55:03	20aug2012 13:05:35	20aug2012	20aug2012	.034531921	.0002959212	0	1454927	1	38	2745	0	1	.0002959212	1	1	.39166668	.19333333	.16833334	.155	0	0	0	0	.010002136	.069999695	.069999695
	ADBE		37.77	37.790001	2013-01-07 12:55:09.0	2013-01-07 13:05:46.0	523	2099262	2053757		36	.001	11	1970-01-01 01:54:00.0	1970-01-01 02:05:00.0	2013-01-07 12:55:09.0	2013-01-07 13:05:46.0	1074	.87166667	ADBE	12:55:09	13:05:46	07jan2013 12:55:08	07jan2013 13:05:45	07jan2013	07jan2013	.022156954	.0005295329	0	1454927	1	34	4570	0	1	.0005295329	1	1	.45500001	.20999999	.18833333	.17166667	1	1	1	1	.020000458	.060001373	.099998474
	ADBE		37.77	37.77	2013-01-07 12:44:28.0	2013-01-07 12:55:09.0	635	2053757	1966159		35	0	11	1970-01-01 01:43:00.0	1970-01-01 01:54:00.0	2013-01-07 12:44:28.0	2013-01-07 12:55:09.0	1107	1.0583333	ADBE	12:44:28	12:55:09	07jan2013 12:44:27	07jan2013 12:55:08	07jan2013	07jan2013	.044552855	0	0	1454927	1	33	4569	0	1	0	1	1	.45500001	.20999999	.18833333	.17166667	1	1	1	1	0	.020000458	.060001373
	ADBE		38.02	38.040001	2013-01-14 12:42:53.0	2013-01-14 12:53:18.0	80	1736220	1659865		37	.001	10	1970-01-01 01:42:00.0	1970-01-01 01:52:00.0	2013-01-14 12:42:53.0	2013-01-14 12:53:18.0	3715	.13333334	ADBE	12:42:53	12:53:18	14jan2013 12:42:52	14jan2013 12:53:17	14jan2013	14jan2013	.04600073	.00052605098	0	1454927	1	35	4859	0	1	.00052605098	1	1	.92333335	.23666666	.2	.18000001	0	0	0	0	.020000458	-.020000458	.069999695
	ADBE		38.119999	38.139999	2013-02-04 12:33:22.0	2013-02-04 12:43:48.0	80	1428183	1362540		39	.001	11	1970-01-01 01:32:00.0	1970-01-01 01:43:00.0	2013-02-04 12:33:22.0	2013-02-04 12:43:48.0	3216	.13333334	ADBE	12:33:22	12:43:48	04feb2013 12:33:21	04feb2013 12:43:47	04feb2013	04feb2013	.048176933	.00052467099	0	1454927	1	37	5728	0	1	.00052467099	1	1	.81666666	.24166666	.20166667	.18333334	0	0	0	0	.020000458	.020000458	.080001831
26	ADBE	631	33.299999	33.290001	2012-09-24T12:51:53.000-05:00	2012-09-24T13:02:24.000-05:00	627	3987754	3805763										1.045	ADBE	12:51:53	13:02:24	24sep2012 12:51:52	24sep2012 13:02:23	24sep2012	24sep2012	.047819845	-.0003002499	0	1454927	1	27	3563	0	1	.0003002499	1	1	.38999999	.205	.18333334	.17	1	1	1	1	-.0099983215	.030002594	.069999695
	ADBE		43.439999	43.419998	2013-04-01 12:33:06.0	2013-04-01 12:43:32.0	71	2056780	2021711		38	0	10	1970-01-01 01:32:00.0	1970-01-01 01:42:00.0	2013-04-01 12:33:06.0	2013-04-01 12:43:32.0	3058	.11833333	ADBE	12:33:06	12:43:32	01apr2013 12:33:05	01apr2013 12:43:31	01apr2013	01apr2013	.017346198	-.0004604157	0	1454927	1	23	7632	0	1	.0004604157	1	1	.93000001	.26666668	.22499999	.2	0	0	0	0	-.020000458	-.090000153	-.090000153
25	ADBE	632	33.43	33.299999	2012-09-24T12:41:21.000-05:00	2012-09-24T12:51:53.000-05:00	492	3805763	3577858										.81999999	ADBE	12:41:21	12:51:53	24sep2012 12:41:20	24sep2012 12:51:52	24sep2012	24sep2012	.063698724	-.0038887546	0	1454927	1	26	3562	0	1	.0038887546	1	1	.38999999	.205	.18333334	.17	1	1	1	1	-.13000107	-.13999939	-.099998474
24	ADBE	635	33.400002	33.43	2012-09-24T12:30:46.000-05:00	2012-09-24T12:41:21.000-05:00	483	3577858	3463780										.80500001	ADBE	12:30:46	12:41:21	24sep2012 12:30:45	24sep2012 12:41:20	24sep2012	24sep2012	.032934539	.00089816703	0	1454927	1	25	3561	0	1	.00089816703	1	1	.38999999	.205	.18333334	.17	1	1	1	1	.029998779	-.10000229	-.11000061
	ADBE		45.009998	44.939999	2013-04-15 12:41:43.0	2013-04-15 12:52:12.0	79	1659810	1622909		34	-.0020000001	11	1970-01-01 01:40:00.0	1970-01-01 01:51:00.0	2013-04-15 12:41:43.0	2013-04-15 12:52:12.0	1966	.13166666	ADBE	12:41:43	12:52:12	15apr2013 12:41:42	15apr2013 12:52:11	15apr2013	15apr2013	.022737566	-.0015552032	0	1454927	1	23	8103	0	1	.0015552032	1	1	.97500002	.26499999	.22333333	.2	0	0	0	0	-.069999695	-.13999939	-.12999725
	ADBE		46.669998	46.700001	2013-07-08 12:39:43.0	2013-07-08 12:50:25.0	96	1613134	1559008		34	.001	11	1970-01-01 01:38:00.0	1970-01-01 01:49:00.0	2013-07-08 12:39:43.0	2013-07-08 12:50:25.0	443	.16	ADBE	12:39:43	12:50:25	08jul2013 12:39:42	08jul2013 12:50:24	08jul2013	08jul2013	.03471823	.00064286683	0	1454927	1	68	9965	0	1	.00064286683	1	1	1.545	.29666665	.24333334	.21333334	0	0	0	0	.030002594	-.059997559	-.059997559
	ADBE		46.689999	46.650002	2013-05-06 12:39:24.0	2013-05-06 12:49:59.0	841	1470831	1425163		23	-.001	11	1970-01-01 01:38:00.0	1970-01-01 01:49:00.0	2013-05-06 12:39:24.0	2013-05-06 12:49:59.0	2470	1.4016666	ADBE	12:39:24	12:49:59	06may2013 12:39:23	06may2013 12:49:58	06may2013	06may2013	.032044053	-.00085665245	0	1454927	1	22	8842	0	1	.00085665245	1	1	1.0283333	.26333332	.22166666	.2	1	1	1	1	-.039997101	-.099998474	-.099998474
	ADBE		46.650002	46.59	2013-05-06 12:49:59.0	2013-05-06 13:00:32.0	1409	1525649	1470831		24	-.001	10	1970-01-01 01:49:00.0	1970-01-01 01:59:00.0	2013-05-06 12:49:59.0	2013-05-06 13:00:32.0	4918	2.3483334	ADBE	12:49:59	13:00:32	06may2013 12:49:58	06may2013 13:00:31	06may2013	06may2013	.037270088	-.001286203	0	1454927	1	23	8843	0	1	.001286203	1	1	1.0283333	.26333332	.22166666	.2	1	1	1	1	-.060001373	-.060001373	.079998016
	ADBE		48.220001	48.240002	2013-07-15 12:46:25.0	2013-07-15 12:56:57.0	70	1364166	1319579		29	0	11	1970-01-01 01:44:00.0	1970-01-01 01:55:00.0	2013-07-15 12:46:25.0	2013-07-15 12:56:57.0	963	.11666667	ADBE	12:46:25	12:56:57	15jul2013 12:46:24	15jul2013 12:56:56	15jul2013	15jul2013	.033788808	.00041477513	0	1454927	1	29	10265	0	1	.00041477513	1	1	1.5316666	.29499999	.24333334	.21333334	0	0	0	0	.020000458	.020000458	.020000458
	ADBE		47.240002	47.189999	2013-08-12 12:49:09.0	2013-08-12 12:59:56.0	238	1120340	1074638		40	-.001	10	1970-01-01 01:48:00.0	1970-01-01 01:58:00.0	2013-08-12 12:49:09.0	2013-08-12 12:59:56.0	3143	.39666668	ADBE	12:49:09	12:59:56	12aug2013 12:49:08	12aug2013 12:59:55	12aug2013	12aug2013	.04252781	-.0010584897	0	1454927	1	116	11110	0	1	.0010584897	1	1	1.455	.28833333	.24166666	.21333334	1	1	1	0	-.050003052	-.050003052	-.12000275
	ADBE		37.84	37.77	2013-01-07 12:33:58.0	2013-01-07 12:44:28.0	664	1966159	1916484		34	-.0020000001	11	1970-01-01 01:32:00.0	1970-01-01 01:43:00.0	2013-01-07 12:33:58.0	2013-01-07 12:44:28.0	2069	1.1066667	ADBE	12:33:58	12:44:28	07jan2013 12:33:57	07jan2013 12:44:27	07jan2013	07jan2013	.025919862	-.0018498863	0	1454927	1	32	4568	0	1	.0018498863	1	1	.45500001	.20999999	.18833333	.17166667	1	1	1	1	-.069999695	-.069999695	-.049999237
34	ADBE	629	33.869999	33.860001	2012-08-20T12:23:27.000-05:00	2012-08-20T12:33:56.000-05:00	100	2098732	1978333										.16666667	ADBE	12:23:27	12:33:56	20aug2012 12:23:26	20aug2012 12:33:55	20aug2012	20aug2012	.060858812	-.00029519698	0	1454927	1	35	2742	0	1	.00029519698	1	1	.39166668	.19333333	.16833334	.155	1	0	0	0	-.0099983215	-.029998779	-.069999695
	ADBE		46.650002	46.689999	2013-05-06 12:28:57.0	2013-05-06 12:39:24.0	659	1425163	1327841		22	.001	10	1970-01-01 01:28:00.0	1970-01-01 01:38:00.0	2013-05-06 12:28:57.0	2013-05-06 12:39:24.0	6950	1.0983334	ADBE	12:28:57	12:39:24	06may2013 12:28:56	06may2013 12:39:23	06may2013	06may2013	.07329341	.00085738691	0	1454927	1	21	8841	0	1	.00085738691	1	1	1.0283333	.26333332	.22166666	.2	1	1	1	1	.039997101	0	-.060001373
23	ADBE	628	33.450001	33.400002	2012-09-24T12:20:18.000-05:00	2012-09-24T12:30:46.000-05:00	467	3463780	3413881										.77833331	ADBE	12:20:18	12:30:46	24sep2012 12:20:17	24sep2012 12:30:45	24sep2012	24sep2012	.014616502	-.0014947455	0	1454927	1	24	3560	0	1	.0014947455	1	1	.38999999	.205	.18333334	.17	1	1	1	1	-.049999237	-.020000458	-.15000153
31	ADBE	643	32.240002	32.16	2012-10-08T12:04:14.000-05:00	2012-10-08T12:14:57.000-05:00	124	972929	916871										.20666666	ADBE	12:04:14	12:14:57	08oct2012 12:04:13	08oct2012 12:14:56	08oct2012	08oct2012	.061140552	-.0024814461	0	1454927	1	32	3687	0	1	.0024814461	1	1	.43666667	.20999999	.18833333	.17166667	1	1	0	0	-.080001831	-.07000351	-.030002594
32	ADBE	630	32.880001	32.849998	2012-11-19T12:13:45.000-06:00	2012-11-19T12:24:15.000-06:00	66	1333243	1291461	0									.11	ADBE	12:13:45	12:24:15	19nov2012 12:13:44	19nov2012 12:24:14	19nov2012	19nov2012	.032352507	-.00091248762	0	1454927	1	33	4043	0	1	.00091248762	1	1	.43333334	.20833333	.18666667	.17166667	0	0	0	0	-.030002594	-.049999237	-.060001373
	ADBE		46.720001	46.68	2013-05-06 12:07:43.0	2013-05-06 12:18:23.0	2071	1297386	1252230		20	-.001	12	1970-01-01 01:05:00.0	1970-01-01 01:17:00.0	2013-05-06 12:07:43.0	2013-05-06 12:18:23.0	6618	3.4516666	ADBE	12:07:43	12:18:23	06may2013 12:07:42	06may2013 12:18:22	06may2013	06may2013	.036060467	-.00085618393	0	1454927	1	19	8839	0	1	.00085618393	1	1	1.0283333	.26333332	.22166666	.2	1	1	1	1	-.040000916	-.069999695	-.030002594
	ADBE		37.299999	37.27	2012-12-17 12:05:58.0	2012-12-17 12:16:33.0	141	5834242	5689174		34	-.001	10	1970-01-01 01:05:00.0	1970-01-01 01:15:00.0	2012-12-17 12:05:58.0	2012-12-17 12:16:33.0	1769	.235	ADBE	12:05:58	12:16:33	17dec2012 12:05:57	17dec2012 12:16:32	17dec2012	17dec2012	.025498956	-.00080425682	0	1454927	1	32	4277	0	1	.00080425682	1	1	.42166665	.20833333	.18666667	.17166667	1	1	1	0	-.029998779	-.0099983215	-.020000458
	ADBE		37.860001	37.900002	2013-01-07 12:12:47.0	2013-01-07 12:23:22.0	717	1885206	1751476		32	.001	11	1970-01-01 01:11:00.0	1970-01-01 01:22:00.0	2013-01-07 12:12:47.0	2013-01-07 12:23:22.0	1212	1.1950001	ADBE	12:12:47	12:23:22	07jan2013 12:12:46	07jan2013 12:23:21	07jan2013	07jan2013	.076352745	.0010565482	0	1454927	1	30	4566	0	1	.0010565482	1	1	.45500001	.20999999	.18833333	.17166667	1	1	1	1	.040000916	-.020000458	-.090000153
	ADBE		37.98	37.98	2013-01-21 12:08:23.0	2013-01-21 12:18:51.0	96	5561330	5561330		31	0	0	2013-01-18 04:00:00.0	2013-01-18 04:00:00.0	2013-01-21 12:08:23.0	2013-01-21 12:18:51.0	816	.16	ADBE	12:08:23	12:18:51	21jan2013 12:08:22	21jan2013 12:18:50	21jan2013	21jan2013	0	0	0	1454927	1	31	5141	0	1	0	1	1	.87833333	.24333334	.20333333	.18333334	0	0	0	0	0	0	0
	ADBE		46.68	46.650002	2013-05-06 12:18:23.0	2013-05-06 12:28:57.0	1332	1327841	1297386		21	-.001	11	1970-01-01 01:17:00.0	1970-01-01 01:28:00.0	2013-05-06 12:18:23.0	2013-05-06 12:28:57.0	2060	2.22	ADBE	12:18:23	12:28:57	06may2013 12:18:22	06may2013 12:28:56	06may2013	06may2013	.023474123	-.00064264738	0	1454927	1	20	8840	0	1	.00064264738	1	1	1.0283333	.26333332	.22166666	.2	1	1	1	1	-.029998779	.0099983215	-.029998779
	ADBE		38.029999	38.119999	2013-02-04 12:22:51.0	2013-02-04 12:33:22.0	93	1362540	1261594		38	.0020000001	11	1970-01-01 01:21:00.0	1970-01-01 01:32:00.0	2013-02-04 12:22:51.0	2013-02-04 12:33:22.0	4197	.155	ADBE	12:22:51	12:33:22	04feb2013 12:22:50	04feb2013 12:33:21	04feb2013	04feb2013	.080014646	.0023665568	0	1454927	1	36	5727	0	1	.0023665568	1	1	.81666666	.24166666	.20166667	.18333334	0	0	0	0	.090000153	.11000061	.11000061
	ADBE		37.880001	37.860001	2013-01-07 12:02:16.0	2013-01-07 12:12:47.0	1561	1751476	1710980		31	-.001	10	1970-01-01 01:01:00.0	1970-01-01 01:11:00.0	2013-01-07 12:02:16.0	2013-01-07 12:12:47.0	1122	2.6016667	ADBE	12:02:16	12:12:47	07jan2013 12:02:15	07jan2013 12:12:46	07jan2013	07jan2013	.023668308	-.00052799517	0	1454927	1	29	4565	0	1	.00052799517	1	1	.45500001	.20999999	.18833333	.17166667	1	1	1	1	-.020000458	.020000458	-.040000916
	ADBE		38.619999	38.630001	2013-02-11 12:09:06.0	2013-02-11 12:19:32.0	362	1560324	1525638		31	0	11	1970-01-01 01:07:00.0	1970-01-01 01:18:00.0	2013-02-11 12:09:06.0	2013-02-11 12:19:32.0	1948	.60333335	ADBE	12:09:06	12:19:32	11feb2013 12:09:05	11feb2013 12:19:31	11feb2013	11feb2013	.022735406	.00025898853	0	1454927	1	20	5995	0	1	.00025898853	1	1	.80500001	.23666666	.2	.18166667	1	1	1	0	.010002136	.020000458	0
	ADBE		37.900002	37.84	2013-01-07 12:23:22.0	2013-01-07 12:33:58.0	793	1916484	1885206		33	-.0020000001	10	1970-01-01 01:22:00.0	1970-01-01 01:32:00.0	2013-01-07 12:23:22.0	2013-01-07 12:33:58.0	1651	1.3216667	ADBE	12:23:22	12:33:58	07jan2013 12:23:21	07jan2013 12:33:57	07jan2013	07jan2013	.01659129	-.0015831497	0	1454927	1	31	4567	0	1	.0015831497	1	1	.45500001	.20999999	.18833333	.17166667	1	1	1	1	-.060001373	-.13000107	-.13000107
	ADBE		47.110001	47.080002	2013-09-09 12:06:20.0	2013-09-09 12:16:53.0	161	943996	930263		31	-.001	10	1970-01-01 01:05:00.0	1970-01-01 01:15:00.0	2013-09-09 12:06:20.0	2013-09-09 12:16:53.0	625	.26833335	ADBE	12:06:20	12:16:53	09sep2013 12:06:19	09sep2013 12:16:52	09sep2013	09sep2013	.014762492	-.00063678157	0	1454927	1	31	12268	0	1	.00063678157	1	1	1.4016666	.285	.23999999	.21166667	1	1	0	0	-.029998779	-.069999695	-.049999237
22	ADBE	628	33.48	33.450001	2012-09-24T12:09:50.000-05:00	2012-09-24T12:20:18.000-05:00	249	3413881	3328994										.41499999	ADBE	12:09:50	12:20:18	24sep2012 12:09:49	24sep2012 12:20:17	24sep2012	24sep2012	.025499295	-.00089602091	0	1454927	1	23	3559	0	1	.00089602091	1	1	.38999999	.205	.18333334	.17	1	1	1	1	-.029998779	-.079998016	-.049999237
21	ADBE	635	33.380001	33.48	2012-09-24T11:59:15.000-05:00	2012-09-24T12:09:50.000-05:00	364	3328994	3214152										.60666668	ADBE	11:59:15	12:09:50	24sep2012 11:59:14	24sep2012 12:09:49	24sep2012	24sep2012	.035730109	.0029957599	0	1454927	1	22	3558	0	1	.0029957599	1	1	.38999999	.205	.18333334	.17	1	1	1	1	.099998474	.069999695	.020000458
28	ADBE	636	32.330002	32.27	2012-10-08T11:32:31.000-05:00	2012-10-08T11:43:07.000-05:00	140	853299	839452										.23333333	ADBE	11:32:31	11:43:07	08oct2012 11:32:30	08oct2012 11:43:06	08oct2012	08oct2012	.016495286	-.0018559038	0	1454927	1	29	3684	0	1	.0018559038	1	1	.43666667	.20999999	.18833333	.17166667	1	1	1	0	-.060001373	-.07000351	-.090000153
	ADBE		38.240002	38.240002	2013-01-28 11:38:35.0	2013-01-28 11:49:10.0	61	1628103	1582674		36	0	11	1970-01-01 12:37:00.0	1970-01-01 12:48:00.0	2013-01-28 11:38:35.0	2013-01-28 11:49:10.0	1509	.10166667	ADBE	11:38:35	11:49:10	28jan2013 11:38:34	28jan2013 11:49:09	28jan2013	28jan2013	.028703952	0	0	1454927	1	35	5437	0	1	0	1	1	.86500001	.24333334	.20333333	.185	0	0	0	0	0	-.010002136	0
	ADBE		37.970001	37.939999	2013-01-07 11:41:03.0	2013-01-07 11:51:41.0	786	1608017	1429075		29	-.001	10	1970-01-01 12:40:00.0	1970-01-01 12:50:00.0	2013-01-07 11:41:03.0	2013-01-07 11:51:41.0	1318	1.3099999	ADBE	11:41:03	11:51:41	07jan2013 11:41:02	07jan2013 11:51:40	07jan2013	07jan2013	.12521526	-.00079016574	0	1454927	1	28	4564	0	1	.00079016574	1	1	.45500001	.20999999	.18833333	.17166667	1	1	1	1	-.030002594	-.11000061	-.069999695
	ADBE		38.029999	37.98	2013-01-07 11:19:58.0	2013-01-07 11:30:30.0	1060	1403360	1303424		27	-.001	10	1970-01-01 12:19:00.0	1970-01-01 12:29:00.0	2013-01-07 11:19:58.0	2013-01-07 11:30:30.0	719	1.7666667	ADBE	11:19:58	11:30:30	07jan2013 11:19:57	07jan2013 11:30:29	07jan2013	07jan2013	.076671906	-.0013147315	0	1454927	1	26	4562	0	1	.0013147315	1	1	.45500001	.20999999	.18833333	.17166667	1	1	1	1	-.049999237	-.059997559	-.090000153
24	ADBE	628	34.009998	34.009998	2012-10-29T11:10:13.000-05:00	2012-10-29T11:20:41.000-05:00	85	6310578	6310578										.14166667	ADBE	11:10:13	11:20:41	29oct2012 11:10:12	29oct2012 11:20:40	29oct2012	29oct2012	0	0	0	1454927	1	25	3916	0	1	0	1	1	.43333334	.20999999	.18833333	.17166667	0	0	0	0	0	0	0
	ADBE		38.259998	38.240002	2013-01-28 11:06:54.0	2013-01-28 11:17:28.0	76	1483756	1388307		33	-.001	10	1970-01-01 12:06:00.0	1970-01-01 12:16:00.0	2013-01-28 11:06:54.0	2013-01-28 11:17:28.0	531	.12666667	ADBE	11:06:54	11:17:28	28jan2013 11:06:53	28jan2013 11:17:27	28jan2013	28jan2013	.068752088	-.00052265142	0	1454927	1	32	5434	0	1	.00052265142	1	1	.86500001	.24333334	.20333333	.185	0	0	0	0	-.019996643	-.069999695	-.019996643
	ADBE		38.029999	38.029999	2013-01-07 11:09:29.0	2013-01-07 11:19:58.0	1193	1303424	1242205		26	0	11	1970-01-01 12:08:00.0	1970-01-01 12:19:00.0	2013-01-07 11:09:29.0	2013-01-07 11:19:58.0	1651	1.9883333	ADBE	11:09:29	11:19:58	07jan2013 11:09:28	07jan2013 11:19:57	07jan2013	07jan2013	.049282525	0	0	1454927	1	25	4561	0	1	0	1	1	.45500001	.20999999	.18833333	.17166667	1	1	1	1	0	-.049999237	-.059997559
	ADBE		38.029999	38.029999	2013-01-07 10:58:53.0	2013-01-07 11:09:29.0	1244	1242205	1166761		25	0	10	1970-01-01 11:58:00.0	1970-01-01 12:08:00.0	2013-01-07 10:58:53.0	2013-01-07 11:09:29.0	1340	2.0733333	ADBE	10:58:53	11:09:29	07jan2013 10:58:52	07jan2013 11:09:28	07jan2013	07jan2013	.064661056	0	0	1454927	1	24	4560	0	1	0	1	1	.45500001	.20999999	.18833333	.17166667	1	1	1	1	0	0	-.049999237
	ADBE		38.709999	38.630001	2013-02-25 10:44:30.0	2013-02-25 10:55:01.0	110	1013916	961063		19	-.0020000001	10	1970-01-01 11:43:00.0	1970-01-01 11:53:00.0	2013-02-25 10:44:30.0	2013-02-25 10:55:01.0	3322	.18333334	ADBE	10:44:30	10:55:01	25feb2013 10:44:29	25feb2013 10:55:00	25feb2013	25feb2013	.054994315	-.0020665983	0	1454927	1	13	6432	0	1	.0020665983	1	1	.86500001	.25666666	.21333334	.19	0	0	0	0	-.079998016	-.13999939	-.090000153
	ADBE		46.849998	46.810001	2013-07-08 10:41:56.0	2013-07-08 10:52:25.0	97	1031879	980576		24	-.001	11	1970-01-01 11:40:00.0	1970-01-01 11:51:00.0	2013-07-08 10:41:56.0	2013-07-08 10:52:25.0	427	.16166666	ADBE	10:41:56	10:52:25	08jul2013 10:41:55	08jul2013 10:52:24	08jul2013	08jul2013	.052319247	-.00085372681	0	1454927	1	47	9944	0	1	.00085372681	1	1	1.545	.29666665	.24333334	.21333334	0	0	0	0	-.039997101	-.049999237	-.15999985
	ADBE		38.080002	38.029999	2013-01-07 10:48:21.0	2013-01-07 10:58:53.0	1358	1166761	1122455		24	-.001	11	1970-01-01 11:47:00.0	1970-01-01 11:58:00.0	2013-01-07 10:48:21.0	2013-01-07 10:58:53.0	702	2.2633333	ADBE	10:48:21	10:58:53	07jan2013 10:48:20	07jan2013 10:58:52	07jan2013	07jan2013	.039472405	-.0013131053	0	1454927	1	23	4559	0	1	.0013131053	1	1	.45500001	.20999999	.18833333	.17166667	1	1	1	1	-.050003052	-.050003052	-.050003052
	ADBE		38.169998	38.080002	2013-01-07 10:37:48.0	2013-01-07 10:48:21.0	1698	1122455	1052537		23	-.0020000001	10	1970-01-01 11:37:00.0	1970-01-01 11:47:00.0	2013-01-07 10:37:48.0	2013-01-07 10:48:21.0	807	2.8299999	ADBE	10:37:48	10:48:21	07jan2013 10:37:47	07jan2013 10:48:20	07jan2013	07jan2013	.066428065	-.0023577767	0	1454927	1	22	4558	0	1	.0023577767	1	1	.45500001	.20999999	.18833333	.17166667	1	1	1	1	-.089996338	-.13999939	-.13999939
	ADBE		47.130001	47.09	2013-09-09 10:52:37.0	2013-09-09 11:03:08.0	138	760536	733175		24	-.001	10	1970-01-01 11:51:00.0	1970-01-01 12:01:00.0	2013-09-09 10:52:37.0	2013-09-09 11:03:08.0	2420	.23	ADBE	10:52:37	11:03:08	09sep2013 10:52:36	09sep2013 11:03:07	09sep2013	09sep2013	.037318513	-.00084873574	0	1454927	1	24	12261	0	1	.00084873574	1	1	1.4016666	.285	.23999999	.21166667	1	0	0	0	-.040000916	-.069999695	-.020000458
	ADBE		38.130001	38.169998	2013-01-07 10:27:15.0	2013-01-07 10:37:48.0	2381	1052537	1018789		22	.001	11	1970-01-01 11:26:00.0	1970-01-01 11:37:00.0	2013-01-07 10:27:15.0	2013-01-07 10:37:48.0	653	3.9683332	ADBE	10:27:15	10:37:48	07jan2013 10:27:14	07jan2013 10:37:47	07jan2013	07jan2013	.033125602	.0010489667	0	1454927	1	21	4557	0	1	.0010489667	1	1	.45500001	.20999999	.18833333	.17166667	1	1	1	1	.039997101	-.049999237	-.10000229
20	ADBE	633	32.330002	32.259998	2012-10-08T10:08:03.000-05:00	2012-10-08T10:18:36.000-05:00	216	597188	535140										.36000001	ADBE	10:08:03	10:18:36	08oct2012 10:08:02	08oct2012 10:18:35	08oct2012	08oct2012	.11594723	-.00216528	0	1454927	1	21	3676	0	1	.00216528	1	1	.43666667	.20999999	.18833333	.17166667	1	1	1	0	-.07000351	-.11000061	-.16000366
	ADBE		40.07	40.150002	2013-03-04 10:14:55.0	2013-03-04 10:25:25.0	73	685401	613585		22	.0020000001	10	1970-01-01 11:14:00.0	1970-01-01 11:24:00.0	2013-03-04 10:14:55.0	2013-03-04 10:25:25.0	989	.12166667	ADBE	10:14:55	10:25:25	04mar2013 10:14:54	04mar2013 10:25:24	04mar2013	04mar2013	.11704328	.0019965519	0	1454927	1	10	6744	0	1	.0019965519	1	1	.87666667	.26333332	.21833333	.19333333	0	0	0	0	.080001831	.090000153	.090000153
	ADBE		38.080002	38.130001	2013-01-07 10:16:26.0	2013-01-07 10:27:15.0	3151	1018789	966951		21	.001	11	1970-01-01 11:15:00.0	1970-01-01 11:26:00.0	2013-01-07 10:16:26.0	2013-01-07 10:27:15.0	650	5.2516665	ADBE	10:16:26	10:27:15	07jan2013 10:16:25	07jan2013 10:27:14	07jan2013	07jan2013	.053609747	.0013130051	0	1454927	1	20	4556	0	1	.0013130051	1	1	.45500001	.20999999	.18833333	.17166667	1	1	1	1	.049999237	.089996338	0
	ADBE		38.040001	38.080002	2013-01-07 10:05:50.0	2013-01-07 10:16:26.0	4082	966951	919632		20	.001	10	1970-01-01 11:05:00.0	1970-01-01 11:15:00.0	2013-01-07 10:05:50.0	2013-01-07 10:16:26.0	637	6.8033333	ADBE	10:05:50	10:16:26	07jan2013 10:05:49	07jan2013 10:16:25	07jan2013	07jan2013	.051454276	.0010515488	0	1454927	1	19	4555	0	1	.0010515488	1	1	.45500001	.20999999	.18833333	.17166667	1	1	1	1	.040000916	.090000153	.12999725
	ADBE		46.849998	46.790001	2013-05-06 10:00:05.0	2013-05-06 10:10:36.0	149	794784	743866		8	-.001	9	1970-01-01 10:59:00.0	1970-01-01 11:08:00.0	2013-05-06 10:00:05.0	2013-05-06 10:10:36.0	9651	.24833333	ADBE	10:00:05	10:10:36	06may2013 10:00:04	06may2013 10:10:35	06may2013	06may2013	.068450503	-.0012806309	0	1454927	1	8	8828	0	1	.0012806309	1	1	1.0283333	.26333332	.22166666	.2	1	1	0	0	-.059997559	-.0099983215	-.099998474
18	ADBE	634	32.919998	32.849998	2012-11-19T09:45:48.000-06:00	2012-11-19T09:56:22.000-06:00	92	722979	680188	-.00060999999									.15333334	ADBE	09:45:48	09:56:22	19nov2012 09:45:47	19nov2012 09:56:21	19nov2012	19nov2012	.062910549	-.0021263578	0	1454927	1	19	4029	0	1	.0021263578	1	1	.43333334	.20833333	.18666667	.17166667	0	0	0	0	-.069999695	-.049999237	-.049999237
	ADBE		38.119999	38.040001	2013-01-07 09:55:19.0	2013-01-07 10:05:50.0	5482	919632	797221		19	-.0020000001	11	1970-01-01 10:54:00.0	1970-01-01 11:05:00.0	2013-01-07 09:55:19.0	2013-01-07 10:05:50.0	595	9.1366663	ADBE	09:55:19	10:05:50	07jan2013 09:55:18	07jan2013 10:05:49	07jan2013	07jan2013	.15354714	-.0020985838	0	1454927	1	18	4554	0	1	.0020985838	1	1	.45500001	.20999999	.18833333	.17166667	1	1	1	1	-.079998016	-.039997101	.010002136
	ADBE		38.130001	38.200001	2013-01-07 09:34:03.0	2013-01-07 09:44:46.0	5821	676819	595353		17	.0020000001	11	1970-01-01 10:33:00.0	1970-01-01 10:44:00.0	2013-01-07 09:34:03.0	2013-01-07 09:44:46.0	546	9.7016668	ADBE	09:34:03	09:44:46	07jan2013 09:34:02	07jan2013 09:44:45	07jan2013	07jan2013	.13683647	.0018358168	0	1454927	1	16	4552	0	1	.0018358168	1	1	.45500001	.20999999	.18833333	.17166667	1	1	1	1	.069999695	-.010002136	-.090000153
	ADBE		43.209999	43.330002	2013-04-08 09:58:54.0	2013-04-08 10:09:24.0	84	846405	704580		20	.003	10	1970-01-01 10:58:00.0	1970-01-01 11:08:00.0	2013-04-08 09:58:54.0	2013-04-08 10:09:24.0	582	.14	ADBE	09:58:54	10:09:24	08apr2013 09:58:53	08apr2013 10:09:23	08apr2013	08apr2013	.20129013	.0027771986	0	1454927	1	9	7846	0	1	.0027771986	1	1	.93166667	.26666668	.22333333	.19833334	0	0	0	0	.12000275	.15000153	.20999908
	ADBE		38.200001	38.119999	2013-01-07 09:44:46.0	2013-01-07 09:55:19.0	5393	797221	676819		18	-.0020000001	10	1970-01-01 10:44:00.0	1970-01-01 10:54:00.0	2013-01-07 09:44:46.0	2013-01-07 09:55:19.0	604	8.9883337	ADBE	09:44:46	09:55:19	07jan2013 09:44:45	07jan2013 09:55:18	07jan2013	07jan2013	.17789394	-.0020942888	0	1454927	1	17	4553	0	1	.0020942888	1	1	.45500001	.20999999	.18833333	.17166667	1	1	1	1	-.080001831	-.15999985	-.11999893
	ADBE		45.240002	45.23	2013-04-15 09:43:41.0	2013-04-15 09:54:09.0	89	523739	452866		17	0	11	1970-01-01 10:42:00.0	1970-01-01 10:53:00.0	2013-04-15 09:43:41.0	2013-04-15 09:54:09.0	1420	.14833333	ADBE	09:43:41	09:54:09	15apr2013 09:43:40	15apr2013 09:54:08	15apr2013	15apr2013	.15649883	-.00022109054	0	1454927	1	7	8087	0	1	.00022109054	1	1	.97500002	.26499999	.22333333	.2	0	0	0	0	-.010002136	-.07000351	.059997559
	ADBE		38.060001	38.130001	2013-01-07 09:23:00.0	2013-01-07 09:34:03.0	6215	595353	519760		16	.0020000001	11	1970-01-01 10:22:00.0	1970-01-01 10:33:00.0	2013-01-07 09:23:00.0	2013-01-07 09:34:03.0	510	10.358334	ADBE	09:23:00	09:34:03	07jan2013 09:22:59	07jan2013 09:34:02	07jan2013	07jan2013	.14543828	.0018391932	0	1454927	1	15	4551	0	1	.0018391932	1	1	.45500001	.20999999	.18833333	.17166667	1	1	1	1	.069999695	.13999939	.059997559
14	ADBE	632	32.240002	32.290001	2012-08-06T09:10:05.000-05:00	2012-08-06T09:20:37.000-05:00	67	396532	296306										.11166666	ADBE	09:10:05	09:20:37	06aug2012 09:10:04	06aug2012 09:20:36	06aug2012	06aug2012	.33825168	.0015508448	0	1454927	1	15	2248	0	1	.0015508448	1	1	.31166667	.17166667	.15833333	.14666666	0	0	0	0	.049999237	.019996643	-.080001831
	ADBE		43.259998	43.25	2013-06-03 09:25:02.0	2013-06-03 09:35:49.0	113	642292	507320		9	0	10	1970-01-01 10:24:00.0	1970-01-01 10:34:00.0	2013-06-03 09:25:02.0	2013-06-03 09:35:49.0	3719	.18833333	ADBE	09:25:02	09:35:49	03jun2013 09:25:01	03jun2013 09:35:48	03jun2013	03jun2013	.26604903	-.00023112164	0	1454927	1	8	9507	0	1	.00023112164	1	1	1.545	.29333332	.23999999	.21166667	0	0	0	0	-.0099983215	-.019996643	-.069999695
	ADBE		37.98	38.029999	2013-01-07 09:01:18.0	2013-01-07 09:12:20.0	1193	445242	371539		14	.001	11	1970-01-01 10:00:00.0	1970-01-01 10:11:00.0	2013-01-07 09:01:18.0	2013-01-07 09:12:20.0	870	1.9883333	ADBE	09:01:18	09:12:20	07jan2013 09:01:17	07jan2013 09:12:19	07jan2013	07jan2013	.19837217	.0013164623	0	1454927	1	13	4549	0	1	.0013164623	1	1	.45500001	.20999999	.18833333	.17166667	1	1	1	1	.049999237	.080001831	.15000153
	ADBE		47.580002	47.540001	2013-07-29 09:00:33.0	2013-07-29 09:11:02.0	171	271320	222547		15	-.001	10	1970-01-01 09:59:00.0	1970-01-01 10:09:00.0	2013-07-29 09:00:33.0	2013-07-29 09:11:02.0	2373	.285	ADBE	09:00:33	09:11:02	29jul2013 09:00:32	29jul2013 09:11:01	29jul2013	29jul2013	.2191582	-.00084070856	0	1454927	1	15	10905	0	1	.00084070856	1	1	1.4716667	.28833333	.24166666	.21333334	1	1	0	0	-.040000916	-.050003052	-.12000275
	ADBE		38.029999	38.060001	2013-01-07 09:12:20.0	2013-01-07 09:23:00.0	3453	519760	445242		15	.001	11	1970-01-01 10:11:00.0	1970-01-01 10:22:00.0	2013-01-07 09:12:20.0	2013-01-07 09:23:00.0	676	5.7550001	ADBE	09:12:20	09:23:00	07jan2013 09:12:19	07jan2013 09:22:59	07jan2013	07jan2013	.16736516	.00078891916	0	1454927	1	14	4550	0	1	.00078891916	1	1	.45500001	.20999999	.18833333	.17166667	1	1	1	1	.030002594	.10000229	.17000198
	ADP		68.959999	68.879997	2013-05-03 11:39:17.0	2013-05-03 11:49:43.0	5	785116	760639		29	-.001	11	1970-01-01 12:37:00.0	1970-01-01 12:48:00.0	2013-05-03 11:39:17.0	2013-05-03 11:49:43.0	6448	.0083333338	ADP	11:39:17	11:49:43	03may2013 11:39:16	03may2013 11:49:42	03may2013	03may2013	.032179523	-.0011601194	0	1804	1	24	8780	1	1	.0011601194	1	1	.0049999999	.0016666667	0	0	0	0	1	1	-.080001831	-.059997559	.029998779
26	ADP	644	58.43	58.380001	2012-08-17T11:55:00.000-05:00	2012-08-17T12:05:44.000-05:00	0	945949	930560										0	ADP	11:55:00	12:05:44	17aug2012 11:54:59	17aug2012 12:05:43	17aug2012	17aug2012	.016537353	-.00085571175	0	1804	1	27	2672	1	1	.00085571175	1	1	.0049999999	.0016666667	0	0	0	0	0	0	-.049999237	0	0
	ADP		66.550003	66.57	2013-04-26 11:27:36.0	2013-04-26 11:38:06.0	4	390213	379688		24	0	10	1970-01-01 12:26:00.0	1970-01-01 12:36:00.0	2013-04-26 11:27:36.0	2013-04-26 11:38:06.0	194	.0066666668	ADP	11:27:36	11:38:06	26apr2013 11:27:35	26apr2013 11:38:05	26apr2013	26apr2013	.027720127	.00030047545	0	1804	1	17	8517	1	1	.00030047545	1	1	.0049999999	.0016666667	0	0	0	0	1	1	.019996643	0	.089996338
26	ADP	628	57.509998	57.52	2012-08-10T11:23:54.000-05:00	2012-08-10T11:34:22.000-05:00	0	618256	597220										0	ADP	11:23:54	11:34:22	10aug2012 11:23:53	10aug2012 11:34:21	10aug2012	10aug2012	.035223201	.00017391995	0	1804	1	27	2435	1	1	.00017391995	1	1	.0049999999	.0016666667	0	0	0	0	0	0	.010002136	.030002594	.010002136
23	ADP	638	58.490002	58.470001	2012-08-17T11:22:58.000-05:00	2012-08-17T11:33:36.000-05:00	0	892781	874369										0	ADP	11:22:58	11:33:36	17aug2012 11:22:57	17aug2012 11:33:35	17aug2012	17aug2012	.021057472	-.00034194661	0	1804	1	24	2669	1	1	.00034194661	1	1	.0049999999	.0016666667	0	0	0	0	0	0	-.020000458	-.060001373	-.060001373
	ADP		59.860001	59.880001	2013-01-25 11:22:25.0	2013-01-25 11:32:52.0	4	576647	561417		27	0	11	1970-01-01 12:21:00.0	1970-01-01 12:32:00.0	2013-01-25 11:22:25.0	2013-01-25 11:32:52.0	34	.0066666668	ADP	11:22:25	11:32:52	25jan2013 11:22:24	25jan2013 11:32:51	25jan2013	25jan2013	.027127786	.00033412059	0	1804	1	26	5371	1	1	.00033412059	1	1	.0049999999	.0016666667	0	0	0	0	1	1	.020000458	.049999237	.079998016
	ADP		63.34	63.360001	2013-03-08 10:37:56.0	2013-03-08 10:48:24.0	18	980657	942372		19	0	11	1970-01-01 11:36:00.0	1970-01-01 11:47:00.0	2013-03-08 10:37:56.0	2013-03-08 10:48:24.0	1362	.029999999	ADP	10:37:56	10:48:24	08mar2013 10:37:55	08mar2013 10:48:23	08mar2013	08mar2013	.040626206	.00031576346	0	1804	1	18	7013	1	1	.00031576346	1	1	.0049999999	.0016666667	0	0	0	0	1	1	.020000458	.020000458	.029998779
	ADP		64.010002	63.970001	2013-03-22 10:57:06.0	2013-03-22 11:07:34.0	0	609887	593802		20	-.001	9	1970-01-01 11:56:00.0	1970-01-01 12:05:00.0	2013-03-22 10:57:06.0	2013-03-22 11:07:34.0		0	ADP	10:57:06	11:07:34	22mar2013 10:57:05	22mar2013 11:07:33	22mar2013	22mar2013	.027088154	-.00062491663	0	1804	1	14	7448	1	1	.00062491663	1	1	.0049999999	.0016666667	0	0	0	0	0	0	-.040000916	-.090003967	-.060001373
	ADP		63.220001	63.369999	2013-03-08 10:06:27.0	2013-03-08 10:16:57.0	26	870519	823788		16	.0020000001	11	1970-01-01 11:05:00.0	1970-01-01 11:16:00.0	2013-03-08 10:06:27.0	2013-03-08 10:16:57.0	1705	.043333333	ADP	10:06:27	10:16:57	08mar2013 10:06:26	08mar2013 10:16:56	08mar2013	08mar2013	.056726974	.0023726306	0	1804	1	15	7010	1	1	.0023726306	1	1	.0049999999	.0016666667	0	0	0	0	1	1	.14999771	.11000061	.11999893
	ADP		65.029999	65.029999	2013-03-29 10:09:58.0	2013-03-29 10:20:25.0	0	2213530	2213530		16	0	0	2013-03-28 04:00:00.0	2013-03-28 04:00:00.0	2013-03-29 10:09:58.0	2013-03-29 10:20:25.0		0	ADP	10:09:58	10:20:25	29mar2013 10:09:57	29mar2013 10:20:24	29mar2013	29mar2013	0	0	0	1804	1	16	7546	1	1	0	1	1	.0049999999	.0016666667	0	0	0	0	0	0	0	0	0
	ADP		63.369999	63.330002	2013-03-08 10:16:57.0	2013-03-08 10:27:27.0	11	903589	870519		17	-.001	10	1970-01-01 11:16:00.0	1970-01-01 11:26:00.0	2013-03-08 10:16:57.0	2013-03-08 10:27:27.0	2172	.018333333	ADP	10:16:57	10:27:27	08mar2013 10:16:56	08mar2013 10:27:26	08mar2013	08mar2013	.03798883	-.00063116779	0	1804	1	16	7011	1	1	.00063116779	1	1	.0049999999	.0016666667	0	0	0	0	1	1	-.039997101	-.029998779	-.0099983215
	ADP		68.599998	68.57	2013-05-03 10:04:46.0	2013-05-03 10:15:19.0	0	473143	444499		20	0	11	1970-01-01 11:03:00.0	1970-01-01 11:14:00.0	2013-05-03 10:04:46.0	2013-05-03 10:15:19.0		0	ADP	10:04:46	10:15:19	03may2013 10:04:45	03may2013 10:15:18	03may2013	03may2013	.064441092	-.00043730001	0	1804	1	15	8771	1	1	.00043730001	1	1	.0049999999	.0016666667	0	0	0	0	0	0	-.029998779	-.069999695	.090003967
	ADP		73.57	73.620003	2013-09-13 09:45:04.0	2013-09-13 09:55:37.0	0	641459	531298		20	.001	11	1970-01-01 10:43:00.0	1970-01-01 10:54:00.0	2013-09-13 09:45:04.0	2013-09-13 09:55:37.0		0	ADP	09:45:04	09:55:37	13sep2013 09:45:03	13sep2013 09:55:36	13sep2013	13sep2013	.20734315	.00067966635	0	1804	1	20	12512	1	1	.00067966635	1	1	.0033333334	0	0	0	0	0	0	0	.050003052	.12000275	.11000061
	ADP		60.720001	60.740002	2013-02-22 09:34:09.0	2013-02-22 09:44:39.0	4	360320	309821		11	0	10	1970-01-01 10:33:00.0	1970-01-01 10:43:00.0	2013-02-22 09:34:09.0	2013-02-22 09:44:39.0	1268	.0066666668	ADP	09:34:09	09:44:39	22feb2013 09:34:08	22feb2013 09:44:38	22feb2013	22feb2013	.16299412	.00032938831	0	1804	1	10	6374	1	1	.00032938831	1	1	.0049999999	.0016666667	0	0	0	0	1	1	.020000458	.18000031	.13999939
37	ADP	631	56.400002	56.509998	2012-07-26T13:48:13.000-05:00	2012-07-26T13:58:44.000-05:00	13	1501548	1447126										.021666666	ADP	13:48:13	13:58:44	26jul2012 13:48:12	26jul2012 13:58:43	26jul2012	26jul2012	.037606955	.0019502977	0	1804	1	38	2151	1	1	.0019502977	1	1	.0033333334	.0016666667	0	0	0	0	1	1	.1099968	.079998016	.12999725
	ADP		59.68	59.669998	2013-01-24 13:51:55.0	2013-01-24 14:02:26.0	0	1422224	1372166		47	0	10	1970-01-01 02:51:00.0	1970-01-01 03:01:00.0	2013-01-24 13:51:55.0	2013-01-24 14:02:26.0		0	ADP	13:51:55	14:02:26	24jan2013 13:51:54	24jan2013 14:02:25	24jan2013	24jan2013	.036481008	-.00016759611	0	1804	1	45	5332	1	1	.00016759611	1	1	.0049999999	.0016666667	0	0	0	0	0	0	-.010002136	.060001373	.040000916
	ADP		60.73	60.720001	2013-02-14 13:27:11.0	2013-02-14 13:37:43.0	1	1159206	1142392		44	0	11	1970-01-01 02:25:00.0	1970-01-01 02:36:00.0	2013-02-14 13:27:11.0	2013-02-14 13:37:43.0	1151	.0016666667	ADP	13:27:11	13:37:43	14feb2013 13:27:10	14feb2013 13:37:42	14feb2013	14feb2013	.01471824	-.00016463562	0	1804	1	28	6098	1	1	.00016463562	1	1	.0049999999	.0016666667	0	0	0	0	0	0	-.0099983215	0	-.029998779
	ADP		57.400002	57.43	2012-12-13 13:23:52.0	2012-12-13 13:34:33.0	4	1147468	1124296		36	.001	10	1970-01-01 02:23:00.0	1970-01-01 02:33:00.0	2012-12-13 13:23:52.0	2012-12-13 13:34:33.0	155	.0066666668	ADP	13:23:52	13:34:33	13dec2012 13:23:51	13dec2012 13:34:32	13dec2012	13dec2012	.02061023	.0005226268	0	1804	1	34	4163	1	1	.0005226268	1	1	.0049999999	.0016666667	0	0	0	0	1	1	.029998779	.039997101	.090000153
35	ADP	644	58.439999	58.549999	2012-08-16T13:26:24.000-05:00	2012-08-16T13:37:08.000-05:00	4	993392	942205										.0066666668	ADP	13:26:24	13:37:08	16aug2012 13:26:23	16aug2012 13:37:07	16aug2012	16aug2012	.054326817	.0018822829	0	1804	1	36	2621	1	1	.0018822829	1	1	.0049999999	.0016666667	0	0	0	0	1	1	.11000061	.1400032	.1400032
	ADP		64.800003	64.860001	2013-03-14 13:17:58.0	2013-03-14 13:28:27.0	0	1359681	1319080		39	.001	10	1970-01-01 02:17:00.0	1970-01-01 02:27:00.0	2013-03-14 13:17:58.0	2013-03-14 13:28:27.0		0	ADP	13:17:58	13:28:27	14mar2013 13:17:57	14mar2013 13:28:26	14mar2013	14mar2013	.030779786	.00092588819	0	1804	1	27	7222	1	1	.00092588819	1	1	.0049999999	.0016666667	0	0	0	0	0	0	.059997559	.12999725	.12999725
25	ADP	636	55.200001	55.23	2012-07-12T11:19:08.000-05:00	2012-07-12T11:29:44.000-05:00	0	850539	829233										0	ADP	11:19:08	11:29:44	12jul2012 11:19:07	12jul2012 11:29:43	12jul2012	12jul2012	.025693623	.00054345612	0	1804	1	26	1841	1	1	.00054345612	1	1	.0033333334	.0016666667	0	0	0	0	0	0	.029998779	.029998779	.049999237
	ADP		71.559998	71.529999	2013-08-29 11:24:39.0	2013-08-29 11:35:10.0	3	586404	560343		30	0	10	1970-01-01 12:23:00.0	1970-01-01 12:33:00.0	2013-08-29 11:24:39.0	2013-08-29 11:35:10.0	927	.0049999999	ADP	11:24:39	11:35:10	29aug2013 11:24:38	29aug2013 11:35:09	29aug2013	29aug2013	.046509013	-.00041921157	0	1804	1	30	11923	1	1	.00041921157	1	1	.0033333334	0	0	0	0	0	0	1	-.029998779	-.11000061	-.040000916
	ADP		61.490002	61.470001	2013-02-27 12:39:54.0	2013-02-27 12:50:44.0	0	924891	903485		32	0	12	1970-01-01 01:38:00.0	1970-01-01 01:50:00.0	2013-02-27 12:39:54.0	2013-02-27 12:50:44.0		0	ADP	12:39:54	12:50:44	27feb2013 12:39:53	27feb2013 12:50:43	27feb2013	27feb2013	.023692701	-.00032526357	0	1804	1	45	6563	1	1	.00032526357	1	1	.0049999999	.0016666667	0	0	0	0	0	0	-.020000458	.039997101	.039997101
37	ADP	634	55.610001	55.669998	2012-07-25T12:31:07.000-05:00	2012-07-25T12:41:41.000-05:00	4	946049	917752										.0066666668	ADP	12:31:07	12:41:41	25jul2012 12:31:06	25jul2012 12:41:40	25jul2012	25jul2012	.030832948	.0010788987	0	1804	1	38	2091	1	1	.0010788987	1	1	.0033333334	.0016666667	0	0	0	0	1	1	.059997559	-.010002136	0
	ADP		60.25	60.240002	2013-02-13 11:40:40.0	2013-02-13 11:51:16.0	4	540892	516413		30	0	11	1970-01-01 12:39:00.0	1970-01-01 12:50:00.0	2013-02-13 11:40:40.0	2013-02-13 11:51:16.0	1744	.0066666668	ADP	11:40:40	11:51:16	13feb2013 11:40:39	13feb2013 11:51:15	13feb2013	13feb2013	.047401983	-.00016594725	0	1804	1	20	6041	1	1	.00016594725	1	1	.0049999999	.0016666667	0	0	0	0	1	1	-.0099983215	-.0099983215	-.13999939
	ADP		64.040001	64.120003	2013-03-13 11:34:28.0	2013-03-13 11:44:56.0	0	629319	602140		26	.001	10	1970-01-01 12:33:00.0	1970-01-01 12:43:00.0	2013-03-13 11:34:28.0	2013-03-13 11:44:56.0		0	ADP	11:34:28	11:44:56	13mar2013 11:34:27	13mar2013 11:44:55	13mar2013	13mar2013	.045137342	.0012492478	0	1804	1	18	7162	1	1	.0012492478	1	1	.0049999999	.0016666667	0	0	0	0	0	0	.080001831	.059997559	.049995422
	ADP		72	71.959999	2013-08-21 11:58:35.0	2013-08-21 12:09:05.0	0	590356	575020		34	-.001	0	1970-01-01 12:57:00.0	1970-01-01 01:07:00.0	2013-08-21 11:58:35.0	2013-08-21 12:09:05.0		0	ADP	11:58:35	12:09:05	21aug2013 11:58:34	21aug2013 12:09:04	21aug2013	21aug2013	.026670376	-.00055556826	0	1804	1	34	11569	1	1	.00055556826	1	1	.0033333334	0	0	0	0	0	0	0	-.040000916	.069999695	.069999695
33	ADP	643	55.509998	55.43	2012-07-25T11:48:50.000-05:00	2012-07-25T11:59:33.000-05:00	3	859557	845942										.0049999999	ADP	11:48:50	11:59:33	25jul2012 11:48:49	25jul2012 11:59:32	25jul2012	25jul2012	.016094483	-.0014411461	0	1804	1	34	2087	1	1	.0014411461	1	1	.0033333334	.0016666667	0	0	0	0	1	1	-.079998016	0	.07000351
42	ADP	633	58.16	58.189999	2012-08-21T13:41:03.000-05:00	2012-08-21T13:51:36.000-05:00	4	974453	958911										.0066666668	ADP	13:41:03	13:51:36	21aug2012 13:41:02	21aug2012 13:51:35	21aug2012	21aug2012	.016207969	.00051579747	0	1804	1	43	2806	1	1	.00051579747	1	1	.0049999999	.0016666667	0	0	0	0	1	1	.029998779	0	-.029998779
	ADP		72.349998	72.32	2013-07-16 13:49:08.0	2013-07-16 13:59:40.0	0	859845	839329		42	0	10	1970-01-01 02:48:00.0	1970-01-01 02:58:00.0	2013-07-16 13:49:08.0	2013-07-16 13:59:40.0		0	ADP	13:49:08	13:59:40	16jul2013 13:49:07	16jul2013 13:59:39	16jul2013	16jul2013	.024443336	-.00041463415	0	1804	1	42	10345	1	1	.00041463415	1	1	.0049999999	.0016666667	0	0	0	0	0	0	-.029998779	-.12999725	-.12999725
27	ADP	636	55.139999	55.130001	2012-07-24T12:34:02.000-05:00	2012-07-24T12:44:38.000-05:00	3	738755	718049										.0049999999	ADP	12:34:02	12:44:38	24jul2012 12:34:01	24jul2012 12:44:37	24jul2012	24jul2012	.028836472	-.0001813261	0	1804	1	28	2022	1	1	.0001813261	1	1	.0033333334	.0016666667	0	0	0	0	1	1	-.0099983215	.069999695	.029998779
	ADP		68.730003	68.709999	2013-05-07 12:53:26.0	2013-05-07 13:03:54.0	0	1091969	1056976		30	0	10	1970-01-01 01:52:00.0	1970-01-01 02:02:00.0	2013-05-07 12:53:26.0	2013-05-07 13:03:54.0		0	ADP	12:53:26	13:03:54	07may2013 12:53:25	07may2013 13:03:53	07may2013	07may2013	.033106711	-.00029105588	0	1804	1	24	8893	1	1	.00029105588	1	1	.0049999999	.0016666667	0	0	0	0	0	0	-.020004272	-.020004272	-.020004272
29	ADP	635	55.209999	55.169998	2012-07-24T12:55:08.000-05:00	2012-07-24T13:05:43.000-05:00	3	791208	758550										.0049999999	ADP	12:55:08	13:05:43	24jul2012 12:55:07	24jul2012 13:05:42	24jul2012	24jul2012	.043053195	-.00072452304	0	1804	1	30	2024	1	1	.00072452304	1	1	.0033333334	.0016666667	0	0	0	0	1	1	-.040000916	-.059997559	-.15999985
	ADP		70.739998	70.690002	2013-05-14 12:43:55.0	2013-05-14 12:54:21.0	0	928293	909671		31	-.001	11	1970-01-01 01:42:00.0	1970-01-01 01:53:00.0	2013-05-14 12:43:55.0	2013-05-14 12:54:21.0		0	ADP	12:43:55	12:54:21	14may2013 12:43:54	14may2013 12:54:20	14may2013	14may2013	.020471137	-.00070674898	0	1804	1	23	9133	1	1	.00070674898	1	1	.0049999999	.0016666667	0	0	0	0	0	0	-.049995422	-.089996338	-.029998779
26	ADP	641	55.18	55.139999	2012-07-24T12:23:21.000-05:00	2012-07-24T12:34:02.000-05:00	6	718049	695227										.0099999998	ADP	12:23:21	12:34:02	24jul2012 12:23:20	24jul2012 12:34:01	24jul2012	24jul2012	.032826688	-.00072491693	0	1804	1	27	2021	1	1	.00072491693	1	1	.0033333334	.0016666667	0	0	0	0	1	1	-.040000916	-.049999237	.029998779
	ADP		62.439999	62.549999	2013-03-05 12:15:11.0	2013-03-05 12:25:38.0	0	979419	949759		38	.0020000001	10	1970-01-01 01:14:00.0	1970-01-01 01:24:00.0	2013-03-05 12:15:11.0	2013-03-05 12:25:38.0		0	ADP	12:15:11	12:25:38	05mar2013 12:15:10	05mar2013 12:25:37	05mar2013	05mar2013	.031228974	.0017617011	0	1804	1	41	6831	1	1	.0017617011	1	1	.0049999999	.0016666667	0	0	0	0	0	0	.11000061	.12000275	.15999985
	ADP		71.379997	71.260002	2013-08-27 12:18:53.0	2013-08-27 12:29:22.0	0	746308	715065		34	-.0020000001	11	1970-01-01 01:17:00.0	1970-01-01 01:28:00.0	2013-08-27 12:18:53.0	2013-08-27 12:29:22.0		0	ADP	12:18:53	12:29:22	27aug2013 12:18:52	27aug2013 12:29:21	27aug2013	27aug2013	.043692533	-.0016810748	0	1804	1	34	11808	1	1	.0016810748	1	1	.0033333334	0	0	0	0	0	0	0	-.11999512	-.029998779	-.079994202
	ADP		70.709999	70.699997	2013-05-14 12:02:07.0	2013-05-14 12:12:34.0	7	822979	801219		27	0	11	1970-01-01 01:00:00.0	1970-01-01 01:11:00.0	2013-05-14 12:02:07.0	2013-05-14 12:12:34.0	509	.011666667	ADP	12:02:07	12:12:34	14may2013 12:02:06	14may2013 12:12:33	14may2013	14may2013	.027158618	-.00014145293	0	1804	1	19	9129	1	1	.00014145293	1	1	.0049999999	.0016666667	0	0	0	0	1	1	-.010002136	.11000061	-.010002136
	ADP		58.02	58.310001	2012-12-18 11:34:15.0	2012-12-18 11:44:54.0	0	998279	951095		19	.0049999999	11	1970-01-01 12:33:00.0	1970-01-01 12:44:00.0	2012-12-18 11:34:15.0	2012-12-18 11:44:54.0		0	ADP	11:34:15	11:44:54	18dec2012 11:34:14	18dec2012 11:44:53	18dec2012	18dec2012	.049610186	.0049982923	0	1804	1	18	4320	1	1	.0049982923	1	1	.0049999999	.0016666667	0	0	0	0	0	0	.29000092	.27999878	.41999817
26	ADP	631	57.240002	57.209999	2012-08-07T11:55:42.000-05:00	2012-08-07T12:06:13.000-05:00	4	555343	541633										.0066666668	ADP	11:55:42	12:06:13	07aug2012 11:55:41	07aug2012 12:06:12	07aug2012	07aug2012	.025312342	-.00052415434	0	1804	1	27	2316	1	1	.00052415434	1	1	.0049999999	.0016666667	0	0	0	0	1	1	-.030002594	-.010002136	-.020000458
	ADP		65.25	65.18	2013-04-16 11:11:15.0	2013-04-16 11:21:41.0	0	683893	659914		26	-.001	10	1970-01-01 12:10:00.0	1970-01-01 12:20:00.0	2013-04-16 11:11:15.0	2013-04-16 11:21:41.0		0	ADP	11:11:15	11:21:41	16apr2013 11:11:14	16apr2013 11:21:40	16apr2013	16apr2013	.036336552	-.0010727922	0	1804	1	16	8130	1	1	.0010727922	1	1	.0049999999	.0016666667	0	0	0	0	0	0	-.069999695	-.089996338	-.089996338
	ADP		65.209999	65.25	2013-04-16 11:00:46.0	2013-04-16 11:11:15.0	4	659914	631245		25	.001	12	1970-01-01 11:58:00.0	1970-01-01 12:10:00.0	2013-04-16 11:00:46.0	2013-04-16 11:11:15.0	10	.0066666668	ADP	11:00:46	11:11:15	16apr2013 11:00:45	16apr2013 11:11:14	16apr2013	16apr2013	.045416597	.00061341689	0	1804	1	15	8129	1	1	.00061341689	1	1	.0049999999	.0016666667	0	0	0	0	1	1	.040000916	-.029998779	-.049995422
	ADP		72.809998	72.809998	2013-08-13 11:10:53.0	2013-08-13 11:21:25.0	0	1182491	1113982		25	0	11	1970-01-01 12:09:00.0	1970-01-01 12:20:00.0	2013-08-13 11:10:53.0	2013-08-13 11:21:25.0		0	ADP	11:10:53	11:21:25	13aug2013 11:10:52	13aug2013 11:21:24	13aug2013	13aug2013	.061499197	0	0	1804	1	25	11200	1	1	0	1	1	.0033333334	0	0	0	0	0	0	0	0	-.0099945068	.010002136
	ADP		58.130001	58.130001	2012-12-18 11:13:10.0	2012-12-18 11:23:42.0	5	905803	885313		17	0	11	1970-01-01 12:12:00.0	1970-01-01 12:23:00.0	2012-12-18 11:13:10.0	2012-12-18 11:23:42.0	85	.0083333338	ADP	11:13:10	11:23:42	18dec2012 11:13:09	18dec2012 11:23:41	18dec2012	18dec2012	.023144357	0	0	1804	1	16	4318	1	1	0	1	1	.0049999999	.0016666667	0	0	0	0	1	1	0	-.11000061	.18000031
42	ADP	637	59.189999	59.130001	2012-09-10T13:57:14.000-05:00	2012-09-10T14:07:51.000-05:00	4	771873	743465										.0066666668	ADP	13:57:14	14:07:51	10sep2012 13:57:13	10sep2012 14:07:50	10sep2012	10sep2012	.038210273	-.0010136436	0	1804	1	43	3282	1	1	.0010136436	1	1	.0049999999	.0016666667	0	0	0	0	1	1	-.059997559	-.11999893	-.0099983215
	ADP		59.75	59.77	2013-01-28 13:45:07.0	2013-01-28 13:55:42.0	0	886389	861393		48	0	12	1970-01-01 02:43:00.0	1970-01-01 02:55:00.0	2013-01-28 13:45:07.0	2013-01-28 13:55:42.0		0	ADP	13:45:07	13:55:42	28jan2013 13:45:06	28jan2013 13:55:41	28jan2013	28jan2013	.029018113	.0003347357	0	1804	1	46	5449	1	1	.0003347357	1	1	.0049999999	.0016666667	0	0	0	0	0	0	.020000458	-.020000458	-.060001373
39	ADP	664	55.040001	55.049999	2012-11-19T13:27:30.000-06:00	2012-11-19T13:38:34.000-06:00	10	1232504	1204917	.00036999999									.016666668	ADP	13:27:30	13:38:34	19nov2012 13:27:29	19nov2012 13:38:33	19nov2012	19nov2012	.022895353	.00018165555	0	1804	1	40	4048	1	1	.00018165555	1	1	.0049999999	.0016666667	0	0	0	0	1	1	.0099983215	.099998474	.099998474
	ADP		72.690002	72.720001	2013-08-12 13:21:11.0	2013-08-12 13:31:53.0	1	729891	702921		43	0	10	1970-01-01 02:20:00.0	1970-01-01 02:30:00.0	2013-08-12 13:21:11.0	2013-08-12 13:31:53.0	1948	.0016666667	ADP	13:21:11	13:31:53	12aug2013 13:21:10	12aug2013 13:31:52	12aug2013	12aug2013	.038368464	.0004126947	0	1804	1	124	11125	1	1	.0004126947	1	1	.0033333334	0	0	0	0	0	0	0	.029998779	.029998779	.0099945068
	ADP		60.299999	60.330002	2013-02-11 12:51:03.0	2013-02-11 13:01:32.0	0	864813	837998		35	0	10	1970-01-01 01:50:00.0	1970-01-01 02:00:00.0	2013-02-11 12:51:03.0	2013-02-11 13:01:32.0		0	ADP	12:51:03	13:01:32	11feb2013 12:51:02	11feb2013 13:01:31	11feb2013	11feb2013	.031998884	.00049755548	0	1804	1	25	5996	1	1	.00049755548	1	1	.0049999999	.0016666667	0	0	0	0	0	0	.030002594	.030002594	.010002136
36	ADP	630	55.02	55.040001	2012-11-19T12:55:53.000-06:00	2012-11-19T13:06:23.000-06:00	8	1120870	1080437	0									.013333334	ADP	12:55:53	13:06:23	19nov2012 12:55:52	19nov2012 13:06:22	19nov2012	19nov2012	.037422821	.00036351249	0	1804	1	37	4045	1	1	.00036351249	1	1	.0049999999	.0016666667	0	0	0	0	1	1	.020000458	.029998779	.020000458
26	ADP	635	55.209999	55.23	2012-07-09T11:20:13.000-05:00	2012-07-09T11:30:48.000-05:00	6	647421	616438										.0099999998	ADP	11:20:13	11:30:48	09jul2012 11:20:12	09jul2012 11:30:47	09jul2012	09jul2012	.050261341	.00036226152	0	1804	1	27	1662	1	1	.00036226152	1	1	.0033333334	.0016666667	0	0	0	0	1	1	.020000458	-.0099983215	.040000916
	ADP		59.25	59.299999	2013-01-14 11:18:50.0	2013-01-14 11:29:16.0	0	771754	737343		30	.001	9	1970-01-01 12:18:00.0	1970-01-01 12:27:00.0	2013-01-14 11:18:50.0	2013-01-14 11:29:16.0		0	ADP	11:18:50	11:29:16	14jan2013 11:18:49	14jan2013 11:29:15	14jan2013	14jan2013	.046668917	.000843869	0	1804	1	29	4851	1	1	.000843869	1	1	.0049999999	.0016666667	0	0	0	0	0	0	.049999237	.040000916	.0099983215
	ADP		68.739998	68.739998	2013-05-06 11:25:35.0	2013-05-06 11:36:07.0	1	578032	568586		16	0	11	1970-01-01 12:24:00.0	1970-01-01 12:35:00.0	2013-05-06 11:25:35.0	2013-05-06 11:36:07.0	1207	.0016666667	ADP	11:25:35	11:36:07	06may2013 11:25:34	06may2013 11:36:06	06may2013	06may2013	.016613143	0	0	1804	1	16	8826	1	1	0	1	1	.0049999999	.0016666667	0	0	0	0	0	0	0	-.15999603	0
23	ADP	632	58.189999	58.189999	2012-10-29T10:59:44.000-05:00	2012-10-29T11:10:16.000-05:00	4	1559747	1559747										.0066666668	ADP	10:59:44	11:10:16	29oct2012 10:59:43	29oct2012 11:10:15	29oct2012	29oct2012	0	0	0	1804	1	24	3915	1	1	0	1	1	.0049999999	.0016666667	0	0	0	0	1	1	0	0	0
	ADP		73.419998	73.410004	2013-09-09 11:03:11.0	2013-09-09 11:13:45.0	1	550432	520166		25	0	10	1970-01-01 12:02:00.0	1970-01-01 12:12:00.0	2013-09-09 11:03:11.0	2013-09-09 11:13:45.0	4	.0016666667	ADP	11:03:11	11:13:45	09sep2013 11:03:10	09sep2013 11:13:44	09sep2013	09sep2013	.058185272	-.00013612786	0	1804	1	25	12277	1	1	.00013612786	1	1	.0033333334	0	0	0	0	0	0	0	-.0099945068	.029998779	.050003052
25	ADP	633	55.130001	55.209999	2012-07-09T11:09:40.000-05:00	2012-07-09T11:20:13.000-05:00	7	616438	586814										.011666667	ADP	11:09:40	11:20:13	09jul2012 11:09:39	09jul2012 11:20:12	09jul2012	09jul2012	.050482776	.0014510795	0	1804	1	26	1661	1	1	.0014510795	1	1	.0033333334	.0016666667	0	0	0	0	1	1	.079998016	.099998474	.069999695
22	ADP	646	55.07	54.990002	2012-07-23T10:29:44.000-05:00	2012-07-23T10:40:30.000-05:00	0	578304	544279										0	ADP	10:29:44	10:40:30	23jul2012 10:29:43	23jul2012 10:40:29	23jul2012	23jul2012	.062513895	-.0014526605	0	1804	1	23	1957	1	1	.0014526605	1	1	.0033333334	.0016666667	0	0	0	0	0	0	-.079998016	.060001373	.15000153
	ADP		72.660004	72.68	2013-08-12 10:09:44.0	2013-08-12 10:20:15.0	3	329331	316948		25	0	10	1970-01-01 11:08:00.0	1970-01-01 11:18:00.0	2013-08-12 10:09:44.0	2013-08-12 10:20:15.0	132	.0049999999	ADP	10:09:44	10:20:15	12aug2013 10:09:43	12aug2013 10:20:14	12aug2013	12aug2013	.0390695	.00027520838	0	1804	1	71	11072	1	1	.00027520838	1	1	.0033333334	0	0	0	0	0	0	1	.019996643	.039993286	.039993286
	ADP		65.550003	65.620003	2013-04-15 10:25:42.0	2013-04-15 10:36:09.0	0	359795	337493		21	.001	10	1970-01-01 11:24:00.0	1970-01-01 11:34:00.0	2013-04-15 10:25:42.0	2013-04-15 10:36:09.0		0	ADP	10:25:42	10:36:09	15apr2013 10:25:41	15apr2013 10:36:08	15apr2013	15apr2013	.066081367	.0010678824	0	1804	1	11	8076	1	1	.0010678824	1	1	.0049999999	.0016666667	0	0	0	0	0	0	.069999695	.18000031	-.18000031
	ADP		72.669998	72.68	2013-08-12 10:09:24.0	2013-08-12 10:19:56.0	3	329331	315648		25	0	10	1970-01-01 11:08:00.0	1970-01-01 11:18:00.0	2013-08-12 10:09:24.0	2013-08-12 10:19:56.0	132	.0049999999	ADP	10:09:24	10:19:56	12aug2013 10:09:23	12aug2013 10:19:55	12aug2013	12aug2013	.04334892	.00013763776	0	1804	1	69	11070	1	1	.00013763776	1	1	.0033333334	0	0	0	0	0	0	1	.010002136	.010002136	.010002136
18	ADP	641	55.299999	55.349998	2012-07-09T09:54:50.000-05:00	2012-07-09T10:05:31.000-05:00	0	422435	389903										0	ADP	09:54:50	10:05:31	09jul2012 09:54:49	09jul2012 10:05:30	09jul2012	09jul2012	.083436139	.00090414536	0	1804	1	19	1654	1	1	.00090414536	1	1	.0033333334	.0016666667	0	0	0	0	0	0	.049999237	-.0099983215	.020000458
	ADP		72.720001	72.769997	2013-08-12 09:48:44.0	2013-08-12 09:59:15.0	3	288070	265055		23	.001	11	1970-01-01 10:47:00.0	1970-01-01 10:58:00.0	2013-08-12 09:48:44.0	2013-08-12 09:59:15.0	816	.0049999999	ADP	09:48:44	09:59:15	12aug2013 09:48:43	12aug2013 09:59:14	12aug2013	12aug2013	.086831033	.00068750582	0	1804	1	65	11066	1	1	.00068750582	1	1	.0033333334	0	0	0	0	0	0	1	.049995422	-.050003052	-.059997559
	ADP		72.730003	72.760002	2013-08-12 09:48:25.0	2013-08-12 09:58:55.0	3	287392	264210		23	0	11	1970-01-01 10:46:00.0	1970-01-01 10:57:00.0	2013-08-12 09:48:25.0	2013-08-12 09:58:55.0	816	.0049999999	ADP	09:48:25	09:58:55	12aug2013 09:48:24	12aug2013 09:58:54	12aug2013	12aug2013	.087740809	.00041246772	0	1804	1	63	11064	1	1	.00041246772	1	1	.0033333334	0	0	0	0	0	0	1	.029998779	.049995422	.039993286
	ADP		64.699997	64.57	2013-04-01 09:45:55.0	2013-04-01 09:56:23.0	0	476361	426846		22	-.0020000001	11	1970-01-01 10:44:00.0	1970-01-01 10:55:00.0	2013-04-01 09:45:55.0	2013-04-01 09:56:23.0		0	ADP	09:45:55	09:56:23	01apr2013 09:45:54	01apr2013 09:56:22	01apr2013	01apr2013	.11600202	-.0020092311	0	1804	1	8	7598	1	1	.0020092311	1	1	.0049999999	.0016666667	0	0	0	0	0	0	-.12999725	-.15999603	-.079994202
	ADP		72.940002	72.919998	2013-07-15 09:47:34.0	2013-07-15 09:58:05.0	0	366637	336209		12	0	10	1970-01-01 10:46:00.0	1970-01-01 10:56:00.0	2013-07-15 09:47:34.0	2013-07-15 09:58:05.0		0	ADP	09:47:34	09:58:05	15jul2013 09:47:33	15jul2013 09:58:04	15jul2013	15jul2013	.090503231	-.00027425654	0	1804	1	12	10255	1	1	.00027425654	1	1	.0049999999	.0016666667	0	0	0	0	0	0	-.020004272	-.069999695	-.20999908
18	ADP	633	59.330002	59.34	2012-09-10T09:44:24.000-05:00	2012-09-10T09:54:57.000-05:00	4	269971	250753										.0066666668	ADP	09:44:24	09:54:57	10sep2012 09:44:23	10sep2012 09:54:56	10sep2012	10sep2012	.076641157	.00016852051	0	1804	1	19	3258	1	1	.00016852051	1	1	.0049999999	.0016666667	0	0	0	0	1	1	.0099983215	.0099983215	.049999237
	ADSK		38.849998	38.91	2013-02-15 13:59:14.0	2013-02-15 14:09:41.0	87	2119674	2077667		47	.0020000001	10	1970-01-01 02:58:00.0	1970-01-01 03:08:00.0	2013-02-15 13:59:14.0	2013-02-15 14:09:41.0	2028	.145	ADSK	13:59:14	14:09:41	15feb2013 13:59:13	15feb2013 14:09:40	15feb2013	15feb2013	.02021835	.0015444369	0	116541	1	31	6142	1	1	.0015444369	1	1	.061666667	.023333333	.02	.018333333	1	1	1	1	.060001373	.12000275	.12000275
	ADSK		38.810001	38.860001	2013-02-08 13:56:51.0	2013-02-08 14:07:18.0	1	1045766	1031066		34	.001	10	1970-01-01 02:56:00.0	1970-01-01 03:06:00.0	2013-02-08 13:56:51.0	2013-02-08 14:07:18.0	812	.0016666667	ADSK	13:56:51	14:07:18	08feb2013 13:56:50	08feb2013 14:07:17	08feb2013	08feb2013	.014257089	.0012883081	0	116541	1	29	5945	1	1	.0012883081	1	1	.059999999	.023333333	.02	.018333333	0	0	0	0	.049999237	.1099968	.12999725
36	ADSK	636	30.09	30.09	2012-08-24T13:21:03.000-05:00	2012-08-24T13:31:39.000-05:00	44	28347517	27930030										.07333333	ADSK	13:21:03	13:31:39	24aug2012 13:21:02	24aug2012 13:31:38	24aug2012	24aug2012	.014947603	0	0	116541	1	37	2976	1	1	0	1	1	.059999999	.021666666	.02	.016666668	1	1	1	1	0	-.19000053	-.28000069
	ADSK		36.689999	36.669998	2013-01-11 13:17:26.0	2013-01-11 13:28:08.0	4	878914	860597		36	-.001	11	1970-01-01 02:16:00.0	1970-01-01 02:27:00.0	2013-01-11 13:17:26.0	2013-01-11 13:28:08.0	355	.0066666668	ADSK	13:17:26	13:28:08	11jan2013 13:17:25	11jan2013 13:28:07	11jan2013	11jan2013	.021284062	-.00054512016	0	116541	1	34	4797	1	1	.00054512016	1	1	.068333335	.023333333	.02	.018333333	0	0	0	0	-.020000458	.040000916	.040000916
28	ADSK	642	33.209999	33.139999	2012-10-05T12:41:13.000-05:00	2012-10-05T12:51:55.000-05:00	11	1552619	1503802										.018333333	ADSK	12:41:13	12:51:55	05oct2012 12:41:12	05oct2012 12:51:54	05oct2012	05oct2012	.032462385	-.0021077897	0	116541	1	29	3620	1	1	.0021077897	1	1	.064999998	.023333333	.02	.018333333	0	0	0	0	-.069999695	-.049999237	-.059997559
	ADSK		37.98	37.950001	2013-02-22 12:32:34.0	2013-02-22 12:42:59.0	59	1459133	1413788		28	-.001	10	1970-01-01 01:31:00.0	1970-01-01 01:41:00.0	2013-02-22 12:32:34.0	2013-02-22 12:42:59.0	1816	.098333336	ADSK	12:32:34	12:42:59	22feb2013 12:32:33	22feb2013 12:42:58	22feb2013	22feb2013	.032073408	-.00078985729	0	116541	1	23	6389	1	1	.00078985729	1	1	.07	.023333333	.02	.018333333	1	1	1	1	-.029998779	-.049999237	-.079998016
	ADSK		36.919998	36.799999	2013-05-17 12:41:52.0	2013-05-17 12:52:29.0	15	12895382	12641178		39	-.003	11	1970-01-01 01:40:00.0	1970-01-01 01:51:00.0	2013-05-17 12:41:52.0	2013-05-17 12:52:29.0	17320	.025	ADSK	12:41:52	12:52:29	17may2013 12:41:51	17may2013 12:52:28	17may2013	17may2013	.020109203	-.003250242	0	116541	1	26	9305	1	1	.003250242	1	1	.079999998	.025	.021666666	.018333333	1	1	0	0	-.11999893	-.1099968	-.25
33	ADSK	635	30.43	30.17	2012-08-24T12:49:24.000-05:00	2012-08-24T12:59:59.000-05:00	46	27029484	26414541										.076666668	ADSK	12:49:24	12:59:59	24aug2012 12:49:23	24aug2012 12:59:58	24aug2012	24aug2012	.023280473	-.0085442076	0	116541	1	34	2973	1	1	.0085442076	1	1	.059999999	.021666666	.02	.016666668	1	1	1	1	-.26000023	-.28000069	-.34000015
27	ADSK	640	30.16	30.16	2012-08-24T11:46:05.000-05:00	2012-08-24T11:56:45.000-05:00	45	23398253	23147136										.075000003	ADSK	11:46:05	11:56:45	24aug2012 11:46:04	24aug2012 11:56:44	24aug2012	24aug2012	.010848729	0	0	116541	1	28	2967	1	1	0	1	1	.059999999	.021666666	.02	.016666668	1	1	1	1	0	.21999931	-.89999962
	ADSK		36.52	36.509998	2013-07-19 11:35:50.0	2013-07-19 11:46:23.0	7	1430070	1378005		30	0	11	1970-01-01 12:34:00.0	1970-01-01 12:45:00.0	2013-07-19 11:35:50.0	2013-07-19 11:46:23.0	241	.011666667	ADSK	11:35:50	11:46:23	19jul2013 11:35:49	19jul2013 11:46:22	19jul2013	19jul2013	.037782881	-.00027388104	0	116541	1	30	10548	1	1	.00027388104	1	1	.076666668	.025	.021666666	.018333333	0	0	0	0	-.010002136	-.010002136	.040000916
10	ADSK	642	34.259998	34.330002	2012-07-27T11:29:06.000-05:00	2012-07-27T11:39:48.000-05:00	5	1173392	914064										.0083333338	ADSK	11:29:06	11:39:48	27jul2012 11:29:05	27jul2012 11:39:47	27jul2012	27jul2012	.28370881	.0020433017	0	116541	1	11	2179	1	1	.0020433017	1	1	.061666667	.023333333	.02	.018333333	0	0	0	0	.07000351	.15000153	.050003052
	ADSK		34.130001	34.099998	2013-07-05 11:08:46.0	2013-07-05 11:19:20.0	61	1270074	1241031		16	-.001	11	1970-01-01 12:07:00.0	1970-01-01 12:18:00.0	2013-07-05 11:08:46.0	2013-07-05 11:19:20.0	29	.10166667	ADSK	11:08:46	11:19:20	05jul2013 11:08:45	05jul2013 11:19:19	05jul2013	05jul2013	.023402316	-.00087906804	0	116541	1	16	9887	1	1	.00087906804	1	1	.079999998	.025	.021666666	.018333333	1	1	1	1	-.030002594	-.030002594	-.049999237
	ADSK		40.169998	40.18	2013-03-08 10:48:24.0	2013-03-08 10:58:56.0	6	1030491	984966		20	0	12	1970-01-01 11:46:00.0	1970-01-01 11:58:00.0	2013-03-08 10:48:24.0	2013-03-08 10:58:56.0	539	.0099999998	ADSK	10:48:24	10:58:56	08mar2013 10:48:23	08mar2013 10:58:55	08mar2013	08mar2013	.04621987	.0002489952	0	116541	1	14	7027	1	1	.0002489952	1	1	.07	.023333333	.02	.018333333	0	0	0	0	.010002136	.050003052	.010002136
22	ADSK	632	30.200001	30.030001	2012-08-24T10:53:18.000-05:00	2012-08-24T11:03:50.000-05:00	47	22019596	21655114										.078333333	ADSK	10:53:18	11:03:50	24aug2012 10:53:17	24aug2012 11:03:49	24aug2012	24aug2012	.016831221	-.0056291413	0	116541	1	23	2962	1	1	.0056291413	1	1	.059999999	.021666666	.02	.016666668	1	1	1	1	-.17000008	-.13000107	.029998779
	ADSK		37.849998	37.790001	2013-04-26 10:03:52.0	2013-04-26 10:14:23.0	11	423940	410738		16	-.0020000001	10	1970-01-01 11:02:00.0	1970-01-01 11:12:00.0	2013-04-26 10:03:52.0	2013-04-26 10:14:23.0	3065	.018333333	ADSK	10:03:52	10:14:23	26apr2013 10:03:51	26apr2013 10:14:22	26apr2013	26apr2013	.032142144	-.0015851404	0	116541	1	9	8532	1	1	.0015851404	1	1	.076666668	.025	.021666666	.018333333	0	0	0	0	-.059997559	.050003052	-.039997101
18	ADSK	1302	30.360001	30.23	2012-08-24T09:59:48.000-05:00	2012-08-24T10:21:30.000-05:00	41	20518297	19137402										.068333335	ADSK	09:59:48	10:21:30	24aug2012 09:59:47	24aug2012 10:21:29	24aug2012	24aug2012	.072156869	-.0042819851	0	116541	1	19	2958	1	1	.0042819851	1	1	.059999999	.021666666	.02	.016666668	1	1	1	1	-.13000107	-.35000038	-.10000038
	ADSK		37.790001	37.779999	2013-04-26 09:32:25.0	2013-04-26 09:42:57.0	14	351117	329563		13	0	11	1970-01-01 10:31:00.0	1970-01-01 10:42:00.0	2013-04-26 09:32:25.0	2013-04-26 09:42:57.0	3202	.023333333	ADSK	09:32:25	09:42:57	26apr2013 09:32:24	26apr2013 09:42:56	26apr2013	26apr2013	.065401763	-.00026467678	0	116541	1	6	8529	1	1	.00026467678	1	1	.076666668	.025	.021666666	.018333333	1	1	0	0	-.010002136	.029998779	.059997559
16	ADSK	640	30.040001	30.17	2012-08-24T09:38:37.000-05:00	2012-08-24T09:49:17.000-05:00	50	18533719	17761626										.083333336	ADSK	09:38:37	09:49:17	24aug2012 09:38:36	24aug2012 09:49:16	24aug2012	24aug2012	.043469723	.0043275352	0	116541	1	17	2956	1	1	.0043275352	1	1	.059999999	.021666666	.02	.016666668	1	1	1	1	.12999916	.31999969	.18999863
14	ADSK	641	30.27	30.120001	2012-08-24T09:17:17.000-05:00	2012-08-24T09:27:58.000-05:00	38	16926079	15444657										.063333333	ADSK	09:17:17	09:27:58	24aug2012 09:17:16	24aug2012 09:27:57	24aug2012	24aug2012	.095918089	-.0049553886	0	116541	1	15	2954	1	1	.0049553886	1	1	.059999999	.021666666	.02	.016666668	1	1	1	1	-.14999962	-.22999954	-.10000038
18	ADSK	631	32.330002	32.220001	2012-09-07T09:04:49.000-05:00	2012-09-07T09:15:20.000-05:00	8	367606	298710										.013333334	ADSK	09:04:49	09:15:20	07sep2012 09:04:48	07sep2012 09:15:19	07sep2012	07sep2012	.23064511	-.0034024313	0	116541	1	19	3194	1	1	.0034024313	1	1	.068333335	.023333333	.02	.018333333	0	0	0	0	-.11000061	-.080001831	-.050003052
	ADSK		37.5	37.52	2013-01-17 13:08:59.0	2013-01-17 13:19:24.0	6	1048204	1011026		42	.001	10	1970-01-01 02:08:00.0	1970-01-01 02:18:00.0	2013-01-17 13:08:59.0	2013-01-17 13:19:24.0	917	.0099999998	ADSK	13:08:59	13:19:24	17jan2013 13:08:58	17jan2013 13:19:23	17jan2013	17jan2013	.036772545	.00053334556	0	116541	1	40	5033	1	1	.00053334556	1	1	.06666667	.023333333	.02	.018333333	0	0	0	0	.020000458	.060001373	.15000153
	ADSK		38.68	38.700001	2013-02-14 13:16:37.0	2013-02-14 13:27:11.0	49	1422309	1399845		43	.001	11	1970-01-01 02:14:00.0	1970-01-01 02:25:00.0	2013-02-14 13:16:37.0	2013-02-14 13:27:11.0	681	.081666663	ADSK	13:16:37	13:27:11	14feb2013 13:16:36	14feb2013 13:27:10	14feb2013	14feb2013	.016047491	.00051707489	0	116541	1	27	6094	1	1	.00051707489	1	1	.061666667	.023333333	.02	.018333333	1	1	1	1	.020000458	-.029998779	-.049999237
33	ADSK	630	34.75	34.75	2012-07-05T12:52:56.000-05:00	2012-07-05T13:03:26.000-05:00	39	534781	515256										.064999998	ADSK	12:52:56	13:03:26	05jul2012 12:52:55	05jul2012 13:03:25	05jul2012	05jul2012	.037893783	0	0	116541	1	34	1610	1	1	0	1	1	.061666667	.025	.021666666	.018333333	1	1	1	1	0	-.029998779	.0099983215
	ADSK		33.599998	33.630001	2012-12-13 12:52:04.0	2012-12-13 13:02:35.0	14	1416262	1392263		33	.001	11	1970-01-01 01:51:00.0	1970-01-01 02:02:00.0	2012-12-13 12:52:04.0	2012-12-13 13:02:35.0	553	.023333333	ADSK	12:52:04	13:02:35	13dec2012 12:52:03	13dec2012 13:02:34	13dec2012	13dec2012	.017237404	.00089293439	0	116541	1	31	4156	1	1	.00089293439	1	1	.061666667	.023333333	.02	.018333333	1	1	0	0	.030002594	.030002594	.050003052
	ADSK		38.599998	38.630001	2013-05-02 12:24:04.0	2013-05-02 12:34:30.0	4	657493	648143		35	.001	9	1970-01-01 01:23:00.0	1970-01-01 01:32:00.0	2013-05-02 12:24:04.0	2013-05-02 12:34:30.0	167	.0066666668	ADSK	12:24:04	12:34:30	02may2013 12:24:03	02may2013 12:34:29	02may2013	02may2013	.014425829	.00077726931	0	116541	1	22	8756	1	1	.00077726931	1	1	.076666668	.025	.021666666	.018333333	0	0	0	0	.030002594	-.039997101	-.029998779
28	ADSK	635	33.060001	33.099998	2012-07-26T12:12:59.000-05:00	2012-07-26T12:23:34.000-05:00	72	1802316	1774673										.12	ADSK	12:12:59	12:23:34	26jul2012 12:12:58	26jul2012 12:23:33	26jul2012	26jul2012	.015576391	.0012098337	0	116541	1	29	2139	1	1	.0012098337	1	1	.061666667	.023333333	.02	.018333333	1	1	1	1	.039997101	.1099968	.029998779
	ADSK		36.029999	36	2013-08-15 12:00:17.0	2013-08-15 12:10:45.0	10	988733	958123		34	-.001	0	1970-01-01 12:58:00.0	1970-01-01 01:09:00.0	2013-08-15 12:00:17.0	2013-08-15 12:10:45.0	499	.016666668	ADSK	12:00:17	12:10:45	15aug2013 12:00:16	15aug2013 12:10:44	15aug2013	15aug2013	.031947881	-.00083260564	0	116541	1	34	11366	1	1	.00083260564	1	1	.07333333	.025	.021666666	.018333333	0	0	0	0	-.029998779	-.099998474	-.12999725
	ADSK		38.709999	38.720001	2013-02-14 12:03:17.0	2013-02-14 12:13:44.0	50	1247440	1226181		36	0	10	1970-01-01 01:02:00.0	1970-01-01 01:12:00.0	2013-02-14 12:03:17.0	2013-02-14 12:13:44.0	3915	.083333336	ADSK	12:03:17	12:13:44	14feb2013 12:03:16	14feb2013 12:13:43	14feb2013	14feb2013	.01733757	.00025838637	0	116541	1	20	6087	1	1	.00025838637	1	1	.061666667	.023333333	.02	.018333333	1	1	1	1	.010002136	-.049999237	-.020000458
	ADSK		38.59	38.650002	2013-02-14 11:31:40.0	2013-02-14 11:42:11.0	46	1195083	1177183		33	.0020000001	11	1970-01-01 12:30:00.0	1970-01-01 12:41:00.0	2013-02-14 11:31:40.0	2013-02-14 11:42:11.0	1821	.076666668	ADSK	11:31:40	11:42:11	14feb2013 11:31:39	14feb2013 11:42:10	14feb2013	14feb2013	.015205792	.0015548426	0	116541	1	18	6085	1	1	.0015548426	1	1	.061666667	.023333333	.02	.018333333	1	1	1	1	.060001373	.049999237	.13000107
	ADSK		37.880001	37.970001	2013-04-25 11:35:14.0	2013-04-25 11:45:44.0	8	949047	935094		32	.0020000001	11	1970-01-01 12:33:00.0	1970-01-01 12:44:00.0	2013-04-25 11:35:14.0	2013-04-25 11:45:44.0	935	.013333334	ADSK	11:35:14	11:45:44	25apr2013 11:35:13	25apr2013 11:45:43	25apr2013	25apr2013	.014921495	.002375928	0	116541	1	18	8496	1	1	.002375928	1	1	.076666668	.025	.021666666	.018333333	0	0	0	0	.090000153	.14999771	.20000076
	ADSK		33.880001	33.889999	2012-12-13 10:34:40.0	2012-12-13 10:45:18.0	56	960713	920851		20	0	11	1970-01-01 11:33:00.0	1970-01-01 11:44:00.0	2012-12-13 10:34:40.0	2012-12-13 10:45:18.0	903	.093333334	ADSK	10:34:40	10:45:18	13dec2012 10:34:39	13dec2012 10:45:17	13dec2012	13dec2012	.04328822	.00029510984	0	116541	1	19	4144	1	1	.00029510984	1	1	.061666667	.023333333	.02	.018333333	1	1	1	1	.0099983215	-.020000458	.020000458
	ADSK		41.220001	41.209999	2013-03-21 10:44:49.0	2013-03-21 10:55:18.0	8	899520	871153		24	0	11	1970-01-01 11:43:00.0	1970-01-01 11:54:00.0	2013-03-21 10:44:49.0	2013-03-21 10:55:18.0	907	.013333334	ADSK	10:44:49	10:55:18	21mar2013 10:44:48	21mar2013 10:55:17	21mar2013	21mar2013	.032562591	-.0002426525	0	116541	1	13	7424	1	1	.0002426525	1	1	.07333333	.023333333	.02	.018333333	0	0	0	0	-.010002136	.029998779	-.020000458
16	ADSK	657	33.049999	32.939999	2012-07-26T10:03:36.000-05:00	2012-07-26T10:14:33.000-05:00	44	1077496	975234										.07333333	ADSK	10:03:36	10:14:33	26jul2012 10:03:35	26jul2012 10:14:32	26jul2012	26jul2012	.10485893	-.0033283089	0	116541	1	17	2127	1	1	.0033283089	1	1	.061666667	.023333333	.02	.018333333	1	1	1	1	-.11000061	-.059997559	-.040000916
	ADSK		35.209999	35.310001	2013-07-11 10:05:42.0	2013-07-11 10:16:16.0	8	798323	641124		21	.003	11	1970-01-01 11:04:00.0	1970-01-01 11:15:00.0	2013-07-11 10:05:42.0	2013-07-11 10:16:16.0	66	.013333334	ADSK	10:05:42	10:16:16	11jul2013 10:05:41	11jul2013 10:16:15	11jul2013	11jul2013	.24519281	.0028401674	0	116541	1	21	10180	1	1	.0028401674	1	1	.078333333	.025	.021666666	.018333333	0	0	0	0	.10000229	.15000153	.19000244
	ADSK		37.110001	37.189999	2013-08-29 10:21:38.0	2013-08-29 10:32:08.0	28	849780	811835		24	.0020000001	10	1970-01-01 11:20:00.0	1970-01-01 11:30:00.0	2013-08-29 10:21:38.0	2013-08-29 10:32:08.0	243	.046666667	ADSK	10:21:38	10:32:08	29aug2013 10:21:37	29aug2013 10:32:07	29aug2013	29aug2013	.046739794	.0021556998	0	116541	1	24	11955	1	1	.0021556998	1	1	.07333333	.025	.021666666	.018333333	1	1	1	0	.079998016	.13999939	.13999939
	ADSK		38.52	38.540001	2013-02-14 10:28:29.0	2013-02-14 10:38:58.0	38	1087186	944276		27	.001	10	1970-01-01 11:27:00.0	1970-01-01 11:37:00.0	2013-02-14 10:28:29.0	2013-02-14 10:38:58.0	3039	.063333333	ADSK	10:28:29	10:38:58	14feb2013 10:28:28	14feb2013 10:38:57	14feb2013	14feb2013	.15134346	.0005192227	0	116541	1	12	6079	1	1	.0005192227	1	1	.061666667	.023333333	.02	.018333333	1	1	1	1	.020000458	.11999893	.13999939
	ADSK		34.099998	34.119999	2012-12-13 09:52:17.0	2012-12-13 10:02:49.0	62	802711	765875		16	.001	11	1970-01-01 10:51:00.0	1970-01-01 11:02:00.0	2012-12-13 09:52:17.0	2012-12-13 10:02:49.0	7498	.10333333	ADSK	09:52:17	10:02:49	13dec2012 09:52:16	13dec2012 10:02:48	13dec2012	13dec2012	.048096623	.00058652373	0	116541	1	15	4140	1	1	.00058652373	1	1	.061666667	.023333333	.02	.018333333	1	1	1	1	.020000458	0	-.21999741
	ADSK		35.09	35.040001	2013-07-11 09:33:57.0	2013-07-11 09:44:36.0	7	493658	460024		18	-.001	11	1970-01-01 10:32:00.0	1970-01-01 10:43:00.0	2013-07-11 09:33:57.0	2013-07-11 09:44:36.0	119	.011666667	ADSK	09:33:57	09:44:36	11jul2013 09:33:56	11jul2013 09:44:35	11jul2013	11jul2013	.073113576	-.0014248856	0	116541	1	18	10177	1	1	.0014248856	1	1	.078333333	.025	.021666666	.018333333	0	0	0	0	-.049999237	.029998779	.11999893
	ADSK		38.540001	38.540001	2013-02-14 09:57:02.0	2013-02-14 10:07:33.0	63	775625	739606		24	0	11	1970-01-01 10:55:00.0	1970-01-01 11:06:00.0	2013-02-14 09:57:02.0	2013-02-14 10:07:33.0	3868	.105	ADSK	09:57:02	10:07:33	14feb2013 09:57:01	14feb2013 10:07:32	14feb2013	14feb2013	.048700254	0	0	116541	1	9	6076	1	1	0	1	1	.061666667	.023333333	.02	.018333333	1	1	1	1	0	0	-.020000458
	ADSK		35.889999	35.950001	2013-08-22 09:35:51.0	2013-08-22 09:46:22.0	8	560101	489277		21	.0020000001	11	1970-01-01 10:34:00.0	1970-01-01 10:45:00.0	2013-08-22 09:35:51.0	2013-08-22 09:46:22.0	214	.013333334	ADSK	09:35:51	09:46:22	22aug2013 09:35:50	22aug2013 09:46:21	22aug2013	22aug2013	.14475235	.0016718132	0	116541	1	21	11653	1	1	.0016718132	1	1	.07333333	.025	.021666666	.018333333	0	0	0	0	.060001373	.010002136	-.040000916
	ADSK		34.169998	34.099998	2012-12-13 09:41:13.0	2012-12-13 09:52:17.0	62	765875	699339		15	-.0020000001	11	1970-01-01 10:40:00.0	1970-01-01 10:51:00.0	2012-12-13 09:41:13.0	2012-12-13 09:52:17.0	395	.10333333	ADSK	09:41:13	09:52:17	13dec2012 09:41:12	13dec2012 09:52:16	13dec2012	13dec2012	.095141269	-.0020485718	0	116541	1	14	4139	1	1	.0020485718	1	1	.061666667	.023333333	.02	.018333333	1	1	1	1	-.069999695	-.049999237	-.069999695
	ADSK		37.110001	37.080002	2013-09-05 09:55:29.0	2013-09-05 10:06:00.0	14	447485	427999		19	-.001	10	1970-01-01 10:54:00.0	1970-01-01 11:04:00.0	2013-09-05 09:55:29.0	2013-09-05 10:06:00.0	422	.023333333	ADSK	09:55:29	10:06:00	05sep2013 09:55:28	05sep2013 10:05:59	05sep2013	05sep2013	.045528144	-.00080837455	0	116541	1	19	12189	1	1	.00080837455	1	1	.071666665	.025	.021666666	.02	1	1	0	0	-.029998779	-.010002136	-.060001373
18	ADSK	634	33.970001	34.080002	2012-06-21T09:11:17.000-05:00	2012-06-21T09:21:51.000-05:00	8	163543	127143										.013333334	ADSK	09:11:17	09:21:51	21jun2012 09:11:17	21jun2012 09:21:51	21jun2012	21jun2012	.28629181	.0032381692	0	116541	1	19	1475	1	1	.0032381692	1	1	.061666667	.025	.021666666	.018333333	0	0	0	0	.11000061	.079998016	.020000458
	ADSK		34.23	34.169998	2012-12-13 09:30:13.0	2012-12-13 09:41:13.0	53	699339	614975		14	-.0020000001	11	1970-01-01 10:29:00.0	1970-01-01 10:40:00.0	2012-12-13 09:30:13.0	2012-12-13 09:41:13.0	1278	.088333331	ADSK	09:30:13	09:41:13	13dec2012 09:30:12	13dec2012 09:41:12	13dec2012	13dec2012	.13718282	-.0017528886	0	116541	1	13	4138	1	1	.0017528886	1	1	.061666667	.023333333	.02	.018333333	1	1	1	1	-.060001373	-.13000107	-.11000061
	ADSK		34.189999	34.23	2012-12-13 09:19:30.0	2012-12-13 09:30:13.0	48	614975	483706		13	.001	11	1970-01-01 10:18:00.0	1970-01-01 10:29:00.0	2012-12-13 09:19:30.0	2012-12-13 09:30:13.0	4846	.079999998	ADSK	09:19:30	09:30:13	13dec2012 09:19:29	13dec2012 09:30:12	13dec2012	13dec2012	.2713818	.0011699595	0	116541	1	12	4137	1	1	.0011699595	1	1	.061666667	.023333333	.02	.018333333	1	1	1	1	.040000916	-.020000458	-.090000153
12	ADSK	630	30.23	30.25	2012-07-12T09:01:06.000-05:00	2012-07-12T09:11:36.000-05:00	8	396197	319748										.013333334	ADSK	09:01:06	09:11:36	12jul2012 09:01:05	12jul2012 09:11:35	12jul2012	12jul2012	.23909141	.00066160958	0	116541	1	13	1828	1	1	.00066160958	1	1	.061666667	.023333333	.02	.018333333	0	0	0	0	.020000458	.010000229	.079999924
	ADSK		38.68	38.709999	2013-02-13 13:36:14.0	2013-02-13 13:46:41.0	57	1208333	1163472		41	.001	10	1970-01-01 02:35:00.0	1970-01-01 02:45:00.0	2013-02-13 13:36:14.0	2013-02-13 13:46:41.0	1384	.094999999	ADSK	13:36:14	13:46:41	13feb2013 13:36:13	13feb2013 13:46:40	13feb2013	13feb2013	.038557868	.00077556306	0	116541	1	29	6048	1	1	.00077556306	1	1	.059999999	.023333333	.02	.018333333	1	1	1	1	.029998779	.0099983215	.0099983215
	ADSK		36.57	36.490002	2013-02-27 13:40:53.0	2013-02-27 13:51:34.0	0	8145575	8025696		29	-.0020000001	11	1970-01-01 02:39:00.0	1970-01-01 02:50:00.0	2013-02-27 13:40:53.0	2013-02-27 13:51:34.0		0	ADSK	13:40:53	13:51:34	27feb2013 13:40:52	27feb2013 13:51:33	27feb2013	27feb2013	.014936898	-.0021875312	0	116541	1	56	6585	1	1	.0021875312	1	1	.07	.023333333	.02	.018333333	0	0	0	0	-.079998016	.010002136	0
	ADSK		38.740002	38.68	2013-02-13 13:25:42.0	2013-02-13 13:36:14.0	72	1163472	1131550		40	-.0020000001	11	1970-01-01 02:24:00.0	1970-01-01 02:35:00.0	2013-02-13 13:25:42.0	2013-02-13 13:36:14.0	943	.12	ADSK	13:25:42	13:36:14	13feb2013 13:25:41	13feb2013 13:36:13	13feb2013	13feb2013	.028210862	-.0015488222	0	116541	1	28	6047	1	1	.0015488222	1	1	.059999999	.023333333	.02	.018333333	1	1	1	1	-.060001373	-.030002594	-.050003052
	ADSK		36.240002	36.240002	2013-06-05 13:05:52.0	2013-06-05 13:16:29.0	5	978957	952422		38	0	11	1970-01-01 02:04:00.0	1970-01-01 02:15:00.0	2013-06-05 13:05:52.0	2013-06-05 13:16:29.0	130	.0083333338	ADSK	13:05:52	13:16:29	05jun2013 13:05:51	05jun2013 13:16:28	05jun2013	05jun2013	.027860548	0	0	116541	1	26	9656	1	1	0	1	1	.079999998	.025	.021666666	.018333333	0	0	0	0	0	-.090000153	-.07000351
	ADSK		36.490002	36.459999	2013-02-27 10:29:20.0	2013-02-27 10:39:49.0	1	6060880	5950945		11	-.001	11	1970-01-01 11:28:00.0	1970-01-01 11:39:00.0	2013-02-27 10:29:20.0	2013-02-27 10:39:49.0	35	.0016666667	ADSK	10:29:20	10:39:49	27feb2013 10:29:19	27feb2013 10:39:48	27feb2013	27feb2013	.018473536	-.00082221412	0	116541	1	22	6551	1	1	.00082221412	1	1	.07	.023333333	.02	.018333333	0	0	0	0	-.030002594	.059997559	.0099983215
	ADSK		37.009998	36.950001	2013-08-28 10:06:55.0	2013-08-28 10:17:26.0	117	634293	596150		17	-.0020000001	11	1970-01-01 11:05:00.0	1970-01-01 11:16:00.0	2013-08-28 10:06:55.0	2013-08-28 10:17:26.0	743	.19499999	ADSK	10:06:55	10:17:26	28aug2013 10:06:54	28aug2013 10:17:25	28aug2013	28aug2013	.063982219	-.0016211176	0	116541	1	17	11888	1	1	.0016211176	1	1	.07333333	.025	.021666666	.018333333	1	1	1	1	-.059997559	-.090000153	-.12999725
	ADSK		39.549999	39.529999	2013-05-15 10:26:40.0	2013-05-15 10:37:10.0	11	630102	580517		26	-.001	11	1970-01-01 11:25:00.0	1970-01-01 11:36:00.0	2013-05-15 10:26:40.0	2013-05-15 10:37:10.0	306	.018333333	ADSK	10:26:40	10:37:10	15may2013 10:26:39	15may2013 10:37:09	15may2013	15may2013	.085415244	-.00050570059	0	116541	1	12	9203	1	1	.00050570059	1	1	.076666668	.025	.021666666	.018333333	0	0	0	0	-.020000458	-.040000916	0
	ADSK		36.919998	36.880001	2013-08-28 10:27:58.0	2013-08-28 10:38:30.0	66	742028	675396		19	-.001	11	1970-01-01 11:26:00.0	1970-01-01 11:37:00.0	2013-08-28 10:27:58.0	2013-08-28 10:38:30.0	495	.11	ADSK	10:27:58	10:38:30	28aug2013 10:27:57	28aug2013 10:38:29	28aug2013	28aug2013	.098656192	-.0010833452	0	116541	1	19	11890	1	1	.0010833452	1	1	.07333333	.025	.021666666	.018333333	1	1	1	1	-.039997101	-.029998779	.030002594
	ADSK		33.5	33.43	2013-07-03 10:00:50.0	2013-07-03 10:11:16.0	8	673573	625021		14	-.0020000001	11	1970-01-01 10:44:00.0	1970-01-01 10:55:00.0	2013-07-03 10:00:50.0	2013-07-03 10:11:16.0	3077	.013333334	ADSK	10:00:50	10:11:16	03jul2013 10:00:49	03jul2013 10:11:15	03jul2013	03jul2013	.077680588	-.002089543	0	116541	1	14	9825	1	1	.002089543	1	1	.079999998	.025	.021666666	.018333333	0	0	0	0	-.069999695	-.020000458	0
	ADSK		36.950001	36.919998	2013-08-28 10:17:26.0	2013-08-28 10:27:58.0	69	675396	634293		18	-.001	10	1970-01-01 11:16:00.0	1970-01-01 11:26:00.0	2013-08-28 10:17:26.0	2013-08-28 10:27:58.0	1219	.115	ADSK	10:17:26	10:27:58	28aug2013 10:17:25	28aug2013 10:27:57	28aug2013	28aug2013	.064801283	-.00081197819	0	116541	1	18	11889	1	1	.00081197819	1	1	.07333333	.025	.021666666	.018333333	1	1	1	1	-.030002594	-.069999695	-.060001373
	ADSK		37.959999	37.799999	2013-09-11 09:40:38.0	2013-09-11 09:51:14.0	6	400630	309301		18	-.0040000002	11	1970-01-01 10:39:00.0	1970-01-01 10:50:00.0	2013-09-11 09:40:38.0	2013-09-11 09:51:14.0	184	.0099999998	ADSK	09:40:38	09:51:14	11sep2013 09:40:37	11sep2013 09:51:13	11sep2013	11sep2013	.29527548	-.0042149592	0	116541	1	18	12428	1	1	.0042149592	1	1	.071666665	.025	.021666666	.02	0	0	0	0	-.15999985	0	.090000153
	ADSK		37.029999	37.009998	2013-08-28 09:56:22.0	2013-08-28 10:06:55.0	85	596150	559386		16	-.001	10	1970-01-01 10:55:00.0	1970-01-01 11:05:00.0	2013-08-28 09:56:22.0	2013-08-28 10:06:55.0	2367	.14166667	ADSK	09:56:22	10:06:55	28aug2013 09:56:21	28aug2013 10:06:54	28aug2013	28aug2013	.065722063	-.000540115	0	116541	1	16	11887	1	1	.000540115	1	1	.07333333	.025	.021666666	.018333333	1	1	1	1	-.020000458	-.079998016	-.11000061
	ADSK		36.209999	36.200001	2013-07-16 12:45:47.0	2013-07-16 12:56:16.0	7	1089610	976447		36	0	10	1970-01-01 01:44:00.0	1970-01-01 01:54:00.0	2013-07-16 12:45:47.0	2013-07-16 12:56:16.0	446	.011666667	ADSK	12:45:47	12:56:16	16jul2013 12:45:46	16jul2013 12:56:15	16jul2013	16jul2013	.11589262	-.00027612047	0	116541	1	36	10374	1	1	.00027612047	1	1	.078333333	.025	.021666666	.018333333	0	0	0	0	-.0099983215	.020000458	.020000458
	ADSK		36.189999	36.25	2013-01-08 12:57:32.0	2013-01-08 13:08:08.0	51	746782	721785		35	.0020000001	11	1970-01-01 01:56:00.0	1970-01-01 02:07:00.0	2013-01-08 12:57:32.0	2013-01-08 13:08:08.0	103	.085000001	ADSK	12:57:32	13:08:08	08jan2013 12:57:31	08jan2013 13:08:07	08jan2013	08jan2013	.034632195	.0016579545	0	116541	1	33	4622	1	1	.0016579545	1	1	.063333333	.023333333	.02	.018333333	1	1	1	1	.060001373	.020000458	.060001373
	ADSK		36.209999	36.139999	2013-01-08 12:36:17.0	2013-01-08 12:46:55.0	52	705403	693135		33	-.0020000001	11	1970-01-01 01:35:00.0	1970-01-01 01:46:00.0	2013-01-08 12:36:17.0	2013-01-08 12:46:55.0	130	.086666666	ADSK	12:36:17	12:46:55	08jan2013 12:36:16	08jan2013 12:46:54	08jan2013	08jan2013	.017699294	-.0019331593	0	116541	1	31	4620	1	1	.0019331593	1	1	.063333333	.023333333	.02	.018333333	1	1	1	1	-.069999695	-.020000458	.040000916
	ADSK		36.549999	36.580002	2013-07-23 12:36:31.0	2013-07-23 12:47:02.0	24	1291975	1265029		37	.001	11	1970-01-01 01:34:00.0	1970-01-01 01:45:00.0	2013-07-23 12:36:31.0	2013-07-23 12:47:02.0	1968	.039999999	ADSK	12:36:31	12:47:02	23jul2013 12:36:30	23jul2013 12:47:01	23jul2013	23jul2013	.021300698	.0008208644	0	116541	1	37	10733	1	1	.0008208644	1	1	.076666668	.025	.021666666	.018333333	1	1	1	0	.030002594	0	0
	ADSK		37.43	37.279999	2013-08-27 12:50:21.0	2013-08-27 13:00:52.0	9	2600864	2443982		37	-.0040000002	11	1970-01-01 01:48:00.0	1970-01-01 01:59:00.0	2013-08-27 12:50:21.0	2013-08-27 13:00:52.0	450	.015	ADSK	12:50:21	13:00:52	27aug2013 12:50:20	27aug2013 13:00:51	27aug2013	27aug2013	.06419114	-.0040075216	0	116541	1	37	11848	1	1	.0040075216	1	1	.07333333	.025	.021666666	.018333333	0	0	0	0	-.15000153	-.29999924	-.26000214
28	ADSK	630	31.32	31.440001	2012-07-24T12:44:38.000-05:00	2012-07-24T12:55:08.000-05:00	58	924938	861209										.096666664	ADSK	12:44:38	12:55:08	24jul2012 12:44:37	24jul2012 12:55:07	24jul2012	24jul2012	.073999457	.0038314445	0	116541	1	29	2021	1	1	.0038314445	1	1	.061666667	.023333333	.02	.018333333	1	1	1	1	.12000084	.050001144	.010000229
27	ADSK	631	35.290001	35.32	2012-08-07T12:06:12.000-05:00	2012-08-07T12:16:43.000-05:00	5	1321984	1300914										.0083333338	ADSK	12:06:12	12:16:43	07aug2012 12:06:11	07aug2012 12:16:42	07aug2012	07aug2012	.016196305	.00085006456	0	116541	1	28	2316	1	1	.00085006456	1	1	.061666667	.023333333	.02	.018333333	0	0	0	0	.029998779	-.010002136	.059997559
	ADSK		36.060001	36.119999	2013-01-08 12:15:17.0	2013-01-08 12:25:46.0	57	672468	648845		31	.0020000001	11	1970-01-01 01:14:00.0	1970-01-01 01:25:00.0	2013-01-08 12:15:17.0	2013-01-08 12:25:46.0	333	.094999999	ADSK	12:15:17	12:25:46	08jan2013 12:15:16	08jan2013 12:25:45	08jan2013	08jan2013	.036407772	.0016638257	0	116541	1	29	4618	1	1	.0016638257	1	1	.063333333	.023333333	.02	.018333333	1	1	1	1	.059997559	.14999771	.079998016
	ADSK		36.34	36.330002	2013-01-22 12:01:17.0	2013-01-22 12:11:44.0	27	1741580	1701958		39	0	11	1970-01-01 01:00:00.0	1970-01-01 01:11:00.0	2013-01-22 12:01:17.0	2013-01-22 12:11:44.0	1627	.045000002	ADSK	12:01:17	12:11:44	22jan2013 12:01:16	22jan2013 12:11:43	22jan2013	22jan2013	.023280246	-.00027513268	0	116541	1	37	5206	1	1	.00027513268	1	1	.06666667	.023333333	.02	.018333333	1	1	1	0	-.0099983215	.069999695	.069999695
	ADSK		39.400002	39.41	2013-05-14 12:23:03.0	2013-05-14 12:33:29.0	54	1227650	1207909		29	0	9	1970-01-01 01:22:00.0	1970-01-01 01:31:00.0	2013-05-14 12:23:03.0	2013-05-14 12:33:29.0	3566	.090000004	ADSK	12:23:03	12:33:29	14may2013 12:23:02	14may2013 12:33:28	14may2013	14may2013	.016343119	.00025376451	0	116541	1	21	9160	1	1	.00025376451	1	1	.076666668	.025	.021666666	.018333333	1	1	1	1	.0099983215	.039997101	.069999695
	ADSK		39.380001	39.400002	2013-05-14 12:12:34.0	2013-05-14 12:23:03.0	81	1207909	1174483		28	.001	12	1970-01-01 01:10:00.0	1970-01-01 01:22:00.0	2013-05-14 12:12:34.0	2013-05-14 12:23:03.0	5446	.13500001	ADSK	12:12:34	12:23:03	14may2013 12:12:33	14may2013 12:23:02	14may2013	14may2013	.028460182	.00050788361	0	116541	1	20	9159	1	1	.00050788361	1	1	.076666668	.025	.021666666	.018333333	1	1	1	1	.020000458	.029998779	.059997559
	ADSK		40.07	40.080002	2013-03-12 12:22:03.0	2013-03-12 12:32:35.0	3	959704	943749		37	0	10	1970-01-01 01:21:00.0	1970-01-01 01:31:00.0	2013-03-12 12:22:03.0	2013-03-12 12:32:35.0	46	.0049999999	ADSK	12:22:03	12:32:35	12mar2013 12:22:02	12mar2013 12:32:34	12mar2013	12mar2013	.016905978	.00024961657	0	116541	1	21	7135	1	1	.00024961657	1	1	.07	.023333333	.02	.018333333	0	0	0	0	.010002136	.020000458	.020000458
	ADSK		39.099998	39.110001	2013-04-30 12:26:56.0	2013-04-30 12:37:27.0	11	2322732	2255652		38	0	10	1970-01-01 01:26:00.0	1970-01-01 01:36:00.0	2013-04-30 12:26:56.0	2013-04-30 12:37:27.0	211	.018333333	ADSK	12:26:56	12:37:27	30apr2013 12:26:55	30apr2013 12:37:26	30apr2013	30apr2013	.029738629	.00025580911	0	116541	1	22	8655	1	1	.00025580911	1	1	.076666668	.025	.021666666	.018333333	0	0	0	0	.010002136	.050003052	.080001831
	ADSK		35.66	35.639999	2012-12-18 12:16:37.0	2012-12-18 12:27:11.0	53	1088505	1062891		22	-.001	10	1970-01-01 01:15:00.0	1970-01-01 01:25:00.0	2012-12-18 12:16:37.0	2012-12-18 12:27:11.0	3664	.088333331	ADSK	12:16:37	12:27:11	18dec2012 12:16:36	18dec2012 12:27:10	18dec2012	18dec2012	.024098426	-.00056086533	0	116541	1	20	4319	1	1	.00056086533	1	1	.061666667	.023333333	.02	.018333333	1	1	1	1	-.020000458	.040000916	.029998779
	ADSK		36.09	36.060001	2013-01-08 12:04:49.0	2013-01-08 12:15:17.0	91	648845	637523		30	-.001	11	1970-01-01 01:03:00.0	1970-01-01 01:14:00.0	2013-01-08 12:04:49.0	2013-01-08 12:15:17.0	9646	.15166667	ADSK	12:04:49	12:15:17	08jan2013 12:04:48	08jan2013 12:15:16	08jan2013	08jan2013	.017759359	-.00083122135	0	116541	1	28	4617	1	1	.00083122135	1	1	.063333333	.023333333	.02	.018333333	1	1	1	1	-.029998779	.029998779	.11999893
	ADSK		39.400002	39.439999	2013-05-07 12:11:25.0	2013-05-07 12:21:54.0	36	894694	877794		26	.001	11	1970-01-01 01:09:00.0	1970-01-01 01:20:00.0	2013-05-07 12:11:25.0	2013-05-07 12:21:54.0	542	.059999999	ADSK	12:11:25	12:21:54	07may2013 12:11:24	07may2013 12:21:53	07may2013	07may2013	.019252809	.0010151548	0	116541	1	20	8911	1	1	.0010151548	1	1	.076666668	.025	.021666666	.018333333	1	1	1	0	.039997101	0	.079998016
	ADSK		35.68	35.66	2012-12-18 12:06:03.0	2012-12-18 12:16:37.0	43	1062891	1030389		21	-.001	10	1970-01-01 01:05:00.0	1970-01-01 01:15:00.0	2012-12-18 12:06:03.0	2012-12-18 12:16:37.0	1379	.071666665	ADSK	12:06:03	12:16:37	18dec2012 12:06:02	18dec2012 12:16:36	18dec2012	18dec2012	.031543426	-.00056055095	0	116541	1	19	4318	1	1	.00056055095	1	1	.061666667	.023333333	.02	.018333333	1	1	1	1	-.020000458	-.040000916	.020000458
	ADSK		36.580002	36.549999	2013-07-23 12:15:31.0	2013-07-23 12:26:01.0	22	1245459	1232563		35	-.001	10	1970-01-01 01:14:00.0	1970-01-01 01:24:00.0	2013-07-23 12:15:31.0	2013-07-23 12:26:01.0	924	.036666665	ADSK	12:15:31	12:26:01	23jul2013 12:15:30	23jul2013 12:26:00	23jul2013	23jul2013	.010462752	-.00082019117	0	116541	1	35	10731	1	1	.00082019117	1	1	.076666668	.025	.021666666	.018333333	1	1	1	0	-.030002594	-.030002594	0
	ADSK		36.669998	36.68	2013-07-30 12:05:52.0	2013-07-30 12:16:07.0	19	922873	907665		13	0	10	1970-01-01 01:04:00.0	1970-01-01 01:14:00.0	2013-07-30 12:05:52.0	2013-07-30 12:16:07.0	548	.031666666	ADSK	12:05:52	12:16:07	30jul2013 12:05:51	30jul2013 12:16:06	30jul2013	30jul2013	.01675508	.00027276075	0	116541	1	13	11009	1	1	.00027276075	1	1	.075000003	.025	.021666666	.018333333	1	1	1	0	.010002136	-.14999771	-.11999893
	ADSK		36.709999	36.669998	2013-01-15 12:22:54.0	2013-01-15 12:33:26.0	49	543229	530344		36	-.001	11	1970-01-01 01:21:00.0	1970-01-01 01:32:00.0	2013-01-15 12:22:54.0	2013-01-15 12:33:26.0	112	.081666663	ADSK	12:22:54	12:33:26	15jan2013 12:22:53	15jan2013 12:33:25	15jan2013	15jan2013	.024295552	-.0010896464	0	116541	1	34	4912	1	1	.0010896464	1	1	.068333335	.023333333	.02	.018333333	1	1	1	1	-.040000916	-.040000916	-.029998779
	ADSK		36.099998	36.09	2013-01-08 11:43:50.0	2013-01-08 11:54:21.0	50	625519	615367		28	0	11	1970-01-01 12:42:00.0	1970-01-01 12:53:00.0	2013-01-08 11:43:50.0	2013-01-08 11:54:21.0	297	.083333336	ADSK	11:43:50	11:54:21	08jan2013 11:43:49	08jan2013 11:54:20	08jan2013	08jan2013	.016497472	-.00027696183	0	116541	1	27	4616	1	1	.00027696183	1	1	.063333333	.023333333	.02	.018333333	1	1	1	1	-.0099983215	-.039997101	.020000458
	ADSK		37.529999	37.560001	2013-08-27 11:47:21.0	2013-08-27 11:57:51.0	15	2235331	2186114		31	.001	10	1970-01-01 12:46:00.0	1970-01-01 12:56:00.0	2013-08-27 11:47:21.0	2013-08-27 11:57:51.0	78	.025	ADSK	11:47:21	11:57:51	27aug2013 11:47:20	27aug2013 11:57:50	27aug2013	27aug2013	.022513464	.00079942966	0	116541	1	31	11842	1	1	.00079942966	1	1	.07333333	.025	.021666666	.018333333	1	1	0	0	.030002594	-.079998016	-.059997559
	AKAM		35.389999	35.48	2013-04-12 11:48:59.0	2013-04-12 11:59:25.0	1	1265959	1241754		27	.003	10	1970-01-01 12:48:00.0	1970-01-01 12:58:00.0	2013-04-12 11:48:59.0	2013-04-12 11:59:25.0	405	.0016666667	AKAM	11:48:59	11:59:25	12apr2013 11:48:58	12apr2013 11:59:24	12apr2013	12apr2013	.019492589	.0025430957	0	29522	1	22	8106	1	1	.0025430957	1	1	.031666666	.0083333338	.0066666668	.0049999999	0	0	0	0	.090000153	0	.060001373
	AKAM		44.849998	44.830002	2013-07-19 11:46:20.0	2013-07-19 11:56:53.0	26	631432	581021		30	0	10	1970-01-01 12:45:00.0	1970-01-01 12:55:00.0	2013-07-19 11:46:20.0	2013-07-19 11:56:53.0	171	.043333333	AKAM	11:46:20	11:56:53	19jul2013 11:46:19	19jul2013 11:56:52	19jul2013	19jul2013	.086762786	-.00044585604	0	29522	1	30	10612	1	1	.00044585604	1	1	.033333335	.0083333338	.0066666668	.0049999999	1	1	1	1	-.019996643	.090000153	.15000153
	AKAM		34.450001	34.200001	2013-04-05 10:34:09.0	2013-04-05 10:44:34.0	0	2355095	2138545		24	-.0070000002	10	1970-01-01 11:33:00.0	1970-01-01 11:43:00.0	2013-04-05 10:34:09.0	2013-04-05 10:44:34.0		0	AKAM	10:34:09	10:44:34	05apr2013 10:34:08	05apr2013 10:44:33	05apr2013	05apr2013	.10126044	-.0072568939	0	29522	1	18	7858	1	1	.0072568939	1	1	.029999999	.0083333338	.0066666668	.0049999999	0	0	0	0	-.25	-.15999985	-.35000229
	AKAM		46.790001	46.75	2013-08-23 10:36:58.0	2013-08-23 10:47:27.0	25	684475	664599		28	-.001	10	1970-01-01 11:35:00.0	1970-01-01 11:45:00.0	2013-08-23 10:36:58.0	2013-08-23 10:47:27.0	413	.041666668	AKAM	10:36:58	10:47:27	23aug2013 10:36:57	23aug2013 10:47:26	23aug2013	23aug2013	.029906755	-.00085490308	0	29522	1	28	11786	1	1	.00085490308	1	1	.033333335	.0083333338	.0066666668	.0049999999	1	1	1	1	-.040000916	.069999695	.079998016
	AKAM		42.150002	42.32	2013-04-26 10:35:14.0	2013-04-26 10:45:41.0	0	2832197	2572468		19	.0040000002	10	1970-01-01 11:34:00.0	1970-01-01 11:44:00.0	2013-04-26 10:35:14.0	2013-04-26 10:45:41.0		0	AKAM	10:35:14	10:45:41	26apr2013 10:35:13	26apr2013 10:45:40	26apr2013	26apr2013	.10096491	.0040331711	0	29522	1	18	8614	1	1	.0040331711	1	1	.036666665	.0083333338	.0066666668	.0049999999	0	0	0	0	.16999817	-.040000916	-.19000244
	AKAM		46.75	46.860001	2013-08-23 10:47:27.0	2013-08-23 10:58:02.0	53	701378	684475		29	.0020000001	11	1970-01-01 11:45:00.0	1970-01-01 11:56:00.0	2013-08-23 10:47:27.0	2013-08-23 10:58:02.0	305	.088333331	AKAM	10:47:27	10:58:02	23aug2013 10:47:26	23aug2013 10:58:01	23aug2013	23aug2013	.024694839	.0023529541	0	29522	1	29	11787	1	1	.0023529541	1	1	.033333335	.0083333338	.0066666668	.0049999999	1	1	1	1	.11000061	.11999893	.13000107
	AKAM		46.860001	46.869999	2013-08-23 10:58:02.0	2013-08-23 11:08:35.0	26	725426	701378		30	0	11	1970-01-01 11:56:00.0	1970-01-01 12:07:00.0	2013-08-23 10:58:02.0	2013-08-23 11:08:35.0	147	.043333333	AKAM	10:58:02	11:08:35	23aug2013 10:58:01	23aug2013 11:08:34	23aug2013	23aug2013	.03428679	.0002133658	0	29522	1	30	11788	1	1	.0002133658	1	1	.033333335	.0083333338	.0066666668	.0049999999	1	1	1	1	.0099983215	.020000458	.040000916
	AKAM		45.259998	45.16	2013-06-07 10:36:36.0	2013-06-07 10:48:07.0	1	308270	286042		21	-.0020000001	12	1970-01-01 11:33:00.0	1970-01-01 11:45:00.0	2013-06-07 10:36:36.0	2013-06-07 10:48:07.0	1121	.0016666667	AKAM	10:36:36	10:48:07	07jun2013 10:36:35	07jun2013 10:48:06	07jun2013	07jun2013	.07770887	-.0022094229	0	29522	1	10	9818	1	1	.0022094229	1	1	.036666665	.0083333338	.0066666668	.0049999999	0	0	0	0	-.099998474	-.0099983215	-.1099968
	AKAM		47.060001	46.93	2013-08-23 10:15:56.0	2013-08-23 10:26:27.0	84	633940	537440		26	-.003	11	1970-01-01 11:14:00.0	1970-01-01 11:25:00.0	2013-08-23 10:15:56.0	2013-08-23 10:26:27.0	168	.14	AKAM	10:15:56	10:26:27	23aug2013 10:15:55	23aug2013 10:26:26	23aug2013	23aug2013	.17955492	-.0027624536	0	29522	1	26	11784	1	1	.0027624536	1	1	.033333335	.0083333338	.0066666668	.0049999999	1	1	1	1	-.13000107	-.27000046	-.31000137
17	AKAM	636	37.599998	37.669998	2012-08-17T10:18:44.000-05:00	2012-08-17T10:29:20.000-05:00	0	916395	878450										0	AKAM	10:18:44	10:29:20	17aug2012 10:18:43	17aug2012 10:29:19	17aug2012	17aug2012	.0431954	.001861694	0	29522	1	18	2669	1	1	.001861694	1	1	.029999999	.0083333338	.0049999999	.0033333334	0	0	0	0	.069999695	-.039997101	.020000458
	AKAM		46.93	46.790001	2013-08-23 10:26:27.0	2013-08-23 10:36:58.0	46	664599	633940		27	-.003	10	1970-01-01 11:25:00.0	1970-01-01 11:35:00.0	2013-08-23 10:26:27.0	2013-08-23 10:36:58.0	166	.076666668	AKAM	10:26:27	10:36:58	23aug2013 10:26:26	23aug2013 10:36:57	23aug2013	23aug2013	.04836262	-.0029831533	0	29522	1	27	11785	1	1	.0029831533	1	1	.033333335	.0083333338	.0066666668	.0049999999	1	1	1	1	-.13999939	-.18000031	-.069999695
	AKAM		35.330002	35.299999	2013-04-12 10:14:47.0	2013-04-12 10:25:13.0	0	912646	872493		18	-.001	11	1970-01-01 11:13:00.0	1970-01-01 11:24:00.0	2013-04-12 10:14:47.0	2013-04-12 10:25:13.0		0	AKAM	10:14:47	10:25:13	12apr2013 10:14:46	12apr2013 10:25:12	12apr2013	12apr2013	.046021	-.00084921008	0	29522	1	13	8097	1	1	.00084921008	1	1	.031666666	.0083333338	.0066666668	.0049999999	0	0	0	0	-.030002594	-.080001831	.0099983215
	AKAM		46.970001	47.060001	2013-08-23 10:05:24.0	2013-08-23 10:15:56.0	114	537440	514748		25	.0020000001	10	1970-01-01 11:04:00.0	1970-01-01 11:14:00.0	2013-08-23 10:05:24.0	2013-08-23 10:15:56.0	300	.19	AKAM	10:05:24	10:15:56	23aug2013 10:05:23	23aug2013 10:15:55	23aug2013	23aug2013	.044083707	.0019161198	0	29522	1	25	11783	1	1	.0019161198	1	1	.033333335	.0083333338	.0066666668	.0049999999	1	1	1	1	.090000153	-.040000916	-.18000031
	AKAM		45.200001	45.259998	2013-06-07 10:25:15.0	2013-06-07 10:36:36.0	0	286042	274998		20	.001	10	1970-01-01 11:23:00.0	1970-01-01 11:33:00.0	2013-06-07 10:25:15.0	2013-06-07 10:36:36.0		0	AKAM	10:25:15	10:36:36	07jun2013 10:25:14	07jun2013 10:36:35	07jun2013	07jun2013	.040160291	.0013273796	0	29522	1	9	9817	1	1	.0013273796	1	1	.036666665	.0083333338	.0066666668	.0049999999	0	0	0	0	.059997559	-.040000916	.049999237
	AKAM		46.880001	46.900002	2013-08-23 09:44:21.0	2013-08-23 09:54:51.0	480	490682	448098		23	0	10	1970-01-01 10:43:00.0	1970-01-01 10:53:00.0	2013-08-23 09:44:21.0	2013-08-23 09:54:51.0	465	.80000001	AKAM	09:44:21	09:54:51	23aug2013 09:44:20	23aug2013 09:54:50	23aug2013	23aug2013	.095032781	.00042663093	0	29522	1	23	11781	1	1	.00042663093	1	1	.033333335	.0083333338	.0066666668	.0049999999	1	1	1	1	.020000458	.090000153	.18000031
	AKAM		35.040001	35.049999	2013-03-22 09:33:21.0	2013-03-22 09:43:47.0	2	475695	451425		12	0	10	1970-01-01 10:32:00.0	1970-01-01 10:42:00.0	2013-03-22 09:33:21.0	2013-03-22 09:43:47.0	351	.0033333334	AKAM	09:33:21	09:43:47	22mar2013 09:33:20	22mar2013 09:43:46	22mar2013	22mar2013	.053763084	.00028534021	0	29522	1	6	7490	1	1	.00028534021	1	1	.031666666	.0083333338	.0066666668	.0049999999	0	0	0	0	.0099983215	.090000153	.069999695
	AKAM		46.900002	46.970001	2013-08-23 09:54:51.0	2013-08-23 10:05:24.0	340	514748	490682		24	.001	11	1970-01-01 10:53:00.0	1970-01-01 11:04:00.0	2013-08-23 09:54:51.0	2013-08-23 10:05:24.0	261	.56666666	AKAM	09:54:51	10:05:24	23aug2013 09:54:50	23aug2013 10:05:23	23aug2013	23aug2013	.049046021	.0014925308	0	29522	1	24	11782	1	1	.0014925308	1	1	.033333335	.0083333338	.0066666668	.0049999999	1	1	1	1	.069999695	.15999985	.029998779
	AKAM		47.560001	47.549999	2013-05-17 09:43:09.0	2013-05-17 09:53:40.0	1	463274	436346		22	0	10	1970-01-01 10:42:00.0	1970-01-01 10:52:00.0	2013-05-17 09:43:09.0	2013-05-17 09:53:40.0	1360	.0016666667	AKAM	09:43:09	09:53:40	17may2013 09:43:08	17may2013 09:53:39	17may2013	17may2013	.061712496	-.00021030563	0	29522	1	7	9373	1	1	.00021030563	1	1	.036666665	.0083333338	.0066666668	.0049999999	0	0	0	0	-.010002136	.029998779	-.080001831
37	AKAM	632	34.869999	34.77	2012-07-26T13:48:10.000-05:00	2012-07-26T13:58:42.000-05:00	13	10814400	10647412										.021666666	AKAM	13:48:10	13:58:42	26jul2012 13:48:09	26jul2012 13:58:41	26jul2012	26jul2012	.015683435	-.0028677511	0	29522	1	38	2159	1	1	.0028677511	1	1	.018333333	.0049999999	.0033333334	.0033333334	1	1	1	1	-.099998474	-.059997559	-.18000031
	AKAM		47.900002	47.869999	2013-09-05 13:36:56.0	2013-09-05 13:47:31.0	2	709419	697186		40	-.001	12	1970-01-01 02:34:00.0	1970-01-01 02:46:00.0	2013-09-05 13:36:56.0	2013-09-05 13:47:31.0	83	.0033333334	AKAM	13:36:56	13:47:31	05sep2013 13:36:55	05sep2013 13:47:30	05sep2013	05sep2013	.01754625	-.00062635896	0	29522	1	40	12277	1	1	.00062635896	1	1	.035	.0083333338	.0066666668	.0049999999	0	0	0	0	-.030002594	0	.1099968
	AKAM		35.25	35.25	2013-03-28 12:07:28.0	2013-03-28 12:17:56.0	4	798279	781910		36	0	10	1970-01-01 01:06:00.0	1970-01-01 01:16:00.0	2013-03-28 12:07:28.0	2013-03-28 12:17:56.0	5036	.0066666668	AKAM	12:07:28	12:17:56	28mar2013 12:07:27	28mar2013 12:17:55	28mar2013	28mar2013	.020934634	0	0	29522	1	20	7557	1	1	0	1	1	.029999999	.0083333338	.0066666668	.0049999999	1	0	0	0	0	.0099983215	.040000916
30	AKAM	1264	36.209999	36.25	2012-08-09T12:09:37.000-05:00	2012-08-09T12:30:41.000-05:00	18	771182	742438										.029999999	AKAM	12:09:37	12:30:41	09aug2012 12:09:36	09aug2012 12:30:40	09aug2012	09aug2012	.03871569	.0011046926	0	29522	1	31	2388	1	1	.0011046926	1	1	.023333333	.0066666668	.0049999999	.0033333334	1	1	1	1	.040000916	.069999695	0
	AKAM		40.48	40.490002	2013-01-24 11:13:02.0	2013-01-24 11:23:38.0	19	1222826	1196539		31	0	10	1970-01-01 12:12:00.0	1970-01-01 12:22:00.0	2013-01-24 11:13:02.0	2013-01-24 11:23:38.0	2451	.031666666	AKAM	11:13:02	11:23:38	24jan2013 11:13:01	24jan2013 11:23:37	24jan2013	24jan2013	.021969195	.00024708835	0	29522	1	30	5318	1	1	.00024708835	1	1	.029999999	.0083333338	.0066666668	.0049999999	1	1	1	1	.010002136	-.029998779	-.13999939
25	AKAM	637	32.41	32.310001	2012-07-05T11:18:07.000-05:00	2012-07-05T11:28:44.000-05:00	1	877215	847914										.0016666667	AKAM	11:18:07	11:28:44	05jul2012 11:18:06	05jul2012 11:28:43	05jul2012	05jul2012	.034556571	-.0030854205	0	29522	1	26	1613	1	1	.0030854205	1	1	.018333333	.0049999999	.0033333334	.0016666667	0	0	0	0	-.099998474	-.13000107	-.079998016
20	AKAM	643	28.9	28.92	2012-07-12T10:36:22.000-05:00	2012-07-12T10:47:05.000-05:00	0	908456	843841										0	AKAM	10:36:22	10:47:05	12jul2012 10:36:21	12jul2012 10:47:04	12jul2012	12jul2012	.076572485	.00069205737	0	29522	1	21	1847	1	1	.00069205737	1	1	.018333333	.0049999999	.0033333334	.0016666667	0	0	0	0	.020000458	.13000107	.059999466
	AKAM		44.200001	44.380001	2013-07-25 10:46:32.0	2013-07-25 10:57:02.0	33	2760428	2693750		26	.0040000002	10	1970-01-01 11:45:00.0	1970-01-01 11:55:00.0	2013-07-25 10:46:32.0	2013-07-25 10:57:02.0	269	.055	AKAM	10:46:32	10:57:02	25jul2013 10:46:31	25jul2013 10:57:01	25jul2013	25jul2013	.024752853	.0040724049	0	29522	1	26	10904	1	1	.0040724049	1	1	.035	.0083333338	.0066666668	.0049999999	1	1	1	1	.18000031	.34999847	.43999863
	AKAM		43.080002	43.049999	2013-04-25 10:21:22.0	2013-04-25 10:31:53.0	24	8155394	7928055		25	-.001	11	1970-01-01 11:20:00.0	1970-01-01 11:31:00.0	2013-04-25 10:21:22.0	2013-04-25 10:31:53.0	875	.039999999	AKAM	10:21:22	10:31:53	25apr2013 10:21:21	25apr2013 10:31:52	25apr2013	25apr2013	.028675254	-.000696439	0	29522	1	24	8562	1	1	.000696439	1	1	.036666665	.0083333338	.0066666668	.0049999999	1	1	1	1	-.030002594	-.07000351	-.040000916
	AKAM		35.360001	35.459999	2013-03-21 10:13:26.0	2013-03-21 10:23:54.0	0	748077	685757		21	.003	10	1970-01-01 11:12:00.0	1970-01-01 11:22:00.0	2013-03-21 10:13:26.0	2013-03-21 10:23:54.0		0	AKAM	10:13:26	10:23:54	21mar2013 10:13:25	21mar2013 10:23:53	21mar2013	21mar2013	.090877675	.0028280111	0	29522	1	10	7446	1	1	.0028280111	1	1	.031666666	.0083333338	.0066666668	.0049999999	0	0	0	0	.099998474	-.010002136	.020000458
	AKAM		40.759998	40.650002	2013-01-24 10:20:08.0	2013-01-24 10:41:16.0	39	1070331	956349		27	-.003	21	1970-01-01 11:19:00.0	1970-01-01 11:40:00.0	2013-01-24 10:20:08.0	2013-01-24 10:41:16.0	1182	.064999998	AKAM	10:20:08	10:41:16	24jan2013 10:20:07	24jan2013 10:41:15	24jan2013	24jan2013	.11918452	-.0026986457	0	29522	1	26	5314	1	1	.0026986457	1	1	.029999999	.0083333338	.0066666668	.0049999999	1	1	1	1	-.1099968	-.14999771	-.17999649
	AKAM		42.849998	43.27	2013-04-25 10:00:22.0	2013-04-25 10:10:55.0	9	7586426	6964457		23	.0099999998	11	1970-01-01 10:59:00.0	1970-01-01 11:10:00.0	2013-04-25 10:00:22.0	2013-04-25 10:10:55.0	1751	.015	AKAM	10:00:22	10:10:55	25apr2013 10:00:21	25apr2013 10:10:54	25apr2013	25apr2013	.089306176	.0098016802	0	29522	1	22	8560	1	1	.0098016802	1	1	.036666665	.0083333338	.0066666668	.0049999999	1	1	1	0	.42000198	.23000336	.20000076
	AKAM		40.669998	40.759998	2013-01-24 10:09:34.0	2013-01-24 10:20:08.0	23	956349	847023		26	.0020000001	11	1970-01-01 11:08:00.0	1970-01-01 11:19:00.0	2013-01-24 10:09:34.0	2013-01-24 10:20:08.0	4797	.038333334	AKAM	10:09:34	10:20:08	24jan2013 10:09:33	24jan2013 10:20:07	24jan2013	24jan2013	.12907088	.0022129372	0	29522	1	25	5313	1	1	.0022129372	1	1	.029999999	.0083333338	.0066666668	.0049999999	1	1	1	1	.090000153	-.019996643	-.059997559
	AKAM		44.990002	44.5	2013-07-25 10:04:25.0	2013-07-25 10:15:00.0	5	2554295	2445402		22	-.011	10	1970-01-01 11:03:00.0	1970-01-01 11:13:00.0	2013-07-25 10:04:25.0	2013-07-25 10:15:00.0	2818	.0083333338	AKAM	10:04:25	10:15:00	25jul2013 10:04:24	25jul2013 10:14:59	25jul2013	25jul2013	.044529691	-.010891346	0	29522	1	22	10900	1	1	.010891346	1	1	.035	.0083333338	.0066666668	.0049999999	1	1	0	0	-.49000168	-.65000153	-.68000031
	AKAM		43.27	43.080002	2013-04-25 10:10:55.0	2013-04-25 10:21:22.0	24	7928055	7586426		24	-.0040000002	10	1970-01-01 11:10:00.0	1970-01-01 11:20:00.0	2013-04-25 10:10:55.0	2013-04-25 10:21:22.0	2016	.039999999	AKAM	10:10:55	10:21:22	25apr2013 10:10:54	25apr2013 10:21:21	25apr2013	25apr2013	.045031615	-.0043910011	0	29522	1	23	8561	1	1	.0043910011	1	1	.036666665	.0083333338	.0066666668	.0049999999	1	1	1	1	-.18999863	-.22000122	-.26000214
	AKAM		44.34	44.310001	2013-07-25 10:25:33.0	2013-07-25 10:36:04.0	8	2653925	2610422		24	-.001	11	1970-01-01 11:23:00.0	1970-01-01 11:34:00.0	2013-07-25 10:25:33.0	2013-07-25 10:36:04.0	2386	.013333334	AKAM	10:25:33	10:36:04	25jul2013 10:25:32	25jul2013 10:36:03	25jul2013	25jul2013	.016665122	-.00067656243	0	29522	1	24	10902	1	1	.00067656243	1	1	.035	.0083333338	.0066666668	.0049999999	1	1	1	0	-.029998779	-.13999939	.040000916
	AKAM		41.290001	41.5	2012-12-20 09:56:26.0	2012-12-20 10:07:10.0	4	526387	466910		25	.0049999999	11	1970-01-01 10:55:00.0	1970-01-01 11:06:00.0	2012-12-20 09:56:26.0	2012-12-20 10:07:10.0	29439	.0066666668	AKAM	09:56:26	10:07:10	20dec2012 09:56:25	20dec2012 10:07:09	20dec2012	20dec2012	.12738429	.0050859549	0	29522	1	24	4446	1	1	.0050859549	1	1	.029999999	.0083333338	.0066666668	.0049999999	1	0	0	0	.20999908	.18000031	.18999863
	AKAM		34.880001	34.650002	2013-02-07 09:49:19.0	2013-02-07 09:59:55.0	23	16639874	15923848		26	-.0070000002	11	1970-01-01 10:48:00.0	1970-01-01 10:59:00.0	2013-02-07 09:49:19.0	2013-02-07 09:59:55.0	4634	.038333334	AKAM	09:49:19	09:59:55	07feb2013 09:49:18	07feb2013 09:59:54	07feb2013	07feb2013	.04496564	-.0065940232	0	29522	1	25	5886	1	1	.0065940232	1	1	.033333335	.0083333338	.0066666668	.0049999999	1	1	1	1	-.22999954	-.030002594	-.040000916
17	AKAM	632	37.200001	37.419998	2012-08-23T09:17:13.000-05:00	2012-08-23T09:27:45.000-05:00	1	346909	296812										.0016666667	AKAM	09:17:13	09:27:45	23aug2012 09:17:12	23aug2012 09:27:44	23aug2012	23aug2012	.16878361	.0059139086	0	29522	1	18	2908	1	1	.0059139086	1	1	.029999999	.0066666668	.0049999999	.0033333334	0	0	0	0	.21999741	.090000153	.16999817
	AKAM		40.439999	40.52	2013-01-24 09:27:19.0	2013-01-24 09:37:54.0	20	584138	551519		22	.0020000001	11	1970-01-01 10:26:00.0	1970-01-01 10:37:00.0	2013-01-24 09:27:19.0	2013-01-24 09:37:54.0	2108	.033333335	AKAM	09:27:19	09:37:54	24jan2013 09:27:18	24jan2013 09:37:53	24jan2013	24jan2013	.059143927	.0019782847	0	29522	1	21	5309	1	1	.0019782847	1	1	.029999999	.0083333338	.0066666668	.0049999999	1	1	1	1	.080001831	.12000275	.17000198
32	AKAM	634	37.779999	37.740002	2012-10-10T13:36:05.000-05:00	2012-10-10T13:46:39.000-05:00	22	1169370	1153827										.036666665	AKAM	13:36:05	13:46:39	10oct2012 13:36:04	10oct2012 13:46:38	10oct2012	10oct2012	.013470824	-.0010586845	0	29522	1	33	3750	1	1	.0010586845	1	1	.028333334	.0083333338	.0049999999	.0049999999	1	1	1	1	-.039997101	-.0099983215	-.020000458
	AKAM		47.82	47.830002	2013-05-15 13:56:21.0	2013-05-15 14:06:50.0	1	2212482	2168582		46	0	10	1970-01-01 02:55:00.0	1970-01-01 03:05:00.0	2013-05-15 13:56:21.0	2013-05-15 14:06:50.0	13922	.0016666667	AKAM	13:56:21	14:06:50	15may2013 13:56:20	15may2013 14:06:49	15may2013	15may2013	.020243643	.0002091622	0	29522	1	31	9303	1	1	.0002091622	1	1	.036666665	.0083333338	.0066666668	.0049999999	0	0	0	0	.010002136	.020000458	0
	AKAM		46.290001	46.34	2013-08-21 13:43:41.0	2013-08-21 13:54:13.0	1	639760	614710		44	.001	11	1970-01-01 02:42:00.0	1970-01-01 02:53:00.0	2013-08-21 13:43:41.0	2013-08-21 13:54:13.0	9967	.0016666667	AKAM	13:43:41	13:54:13	21aug2013 13:43:40	21aug2013 13:54:12	21aug2013	21aug2013	.040750924	.0010801303	0	29522	1	44	11682	1	1	.0010801303	1	1	.033333335	.0083333338	.0066666668	.0049999999	0	0	0	0	.049999237	.029998779	.11000061
36	AKAM	1321	37.900002	37.849998	2012-09-12T13:35:59.000-05:00	2012-09-12T13:58:00.000-05:00	26	3206877	3089774										.043333333	AKAM	13:35:59	13:58:00	12sep2012 13:35:58	12sep2012 13:57:59	12sep2012	12sep2012	.037900183	-.0013193417	0	29522	1	37	3339	1	1	.0013193417	1	1	.029999999	.0066666668	.0049999999	.0033333334	1	1	1	1	-.050003052	-.12000275	-.13000107
	AKAM		40.529999	40.540001	2012-12-12 13:08:22.0	2012-12-12 13:18:54.0	3	2720989	2681335		32	0	11	1970-01-01 02:07:00.0	1970-01-01 02:18:00.0	2012-12-12 13:08:22.0	2012-12-12 13:18:54.0	2078	.0049999999	AKAM	13:08:22	13:18:54	12dec2012 13:08:21	12dec2012 13:18:53	12dec2012	12dec2012	.014788901	.00024678354	0	29522	1	33	4105	1	1	.00024678354	1	1	.028333334	.0083333338	.0049999999	.0049999999	0	0	0	0	.010002136	0	-.039997101
	AKAM		39.66	39.630001	2013-01-09 13:14:14.0	2013-01-09 13:24:43.0	28	2295996	2271681		34	-.001	10	1970-01-01 02:13:00.0	1970-01-01 02:23:00.0	2013-01-09 13:14:14.0	2013-01-09 13:24:43.0	6659	.046666667	AKAM	13:14:14	13:24:43	09jan2013 13:14:13	09jan2013 13:24:42	09jan2013	09jan2013	.010703527	-.00075639889	0	29522	1	32	4686	1	1	.00075639889	1	1	.029999999	.0083333338	.0066666668	.0049999999	1	1	1	1	-.029998779	-.049999237	-.069999695
	AKAM		34.740002	34.689999	2013-03-13 13:29:57.0	2013-03-13 13:40:28.0	1	2977705	2925858		36	-.001	10	1970-01-01 02:29:00.0	1970-01-01 02:39:00.0	2013-03-13 13:29:57.0	2013-03-13 13:40:28.0	0	.0016666667	AKAM	13:29:57	13:40:28	13mar2013 13:29:56	13mar2013 13:40:27	13mar2013	13mar2013	.017720273	-.0014393509	0	29522	1	33	7196	1	1	.0014393509	1	1	.031666666	.0083333338	.0066666668	.0049999999	0	0	0	0	-.050003052	-.020000458	-.030002594
	AKAM		39.970001	39.990002	2013-01-23 13:00:21.0	2013-01-23 13:10:51.0	19	1381562	1316274		37	.001	10	1970-01-01 01:59:00.0	1970-01-01 02:09:00.0	2013-01-23 13:00:21.0	2013-01-23 13:10:51.0	2981	.031666666	AKAM	13:00:21	13:10:51	23jan2013 13:00:20	23jan2013 13:10:50	23jan2013	23jan2013	.049600616	.0005003867	0	29522	1	35	5265	1	1	.0005003867	1	1	.028333334	.0083333338	.0049999999	.0049999999	1	1	1	1	.020000458	.029998779	.039997101
34	AKAM	633	29.17	29.309999	2012-07-11T12:40:39.000-05:00	2012-07-11T12:51:12.000-05:00	0	1450467	1415340										0	AKAM	12:40:39	12:51:12	11jul2012 12:40:38	11jul2012 12:51:11	11jul2012	11jul2012	.024818771	.0047994307	0	29522	1	35	1801	1	1	.0047994307	1	1	.018333333	.0049999999	.0033333334	.0016666667	0	0	0	0	.13999939	0	-.11000061
33	AKAM	1287	37.040001	36.919998	2012-08-15T12:46:15.000-05:00	2012-08-15T13:07:42.000-05:00	18	3491747	3376629										.029999999	AKAM	12:46:15	13:07:42	15aug2012 12:46:14	15aug2012 13:07:41	15aug2012	15aug2012	.034092583	-.0032398149	0	29522	1	34	2566	1	1	.0032398149	1	1	.023333333	.0066666668	.0049999999	.0033333334	1	1	1	1	-.12000275	-.060001373	-.13999939
	AKAM		39.939999	39.970001	2013-01-23 12:49:52.0	2013-01-23 13:00:21.0	19	1316274	1281517		36	.001	11	1970-01-01 01:48:00.0	1970-01-01 01:59:00.0	2013-01-23 12:49:52.0	2013-01-23 13:00:21.0	1009	.031666666	AKAM	12:49:52	13:00:21	23jan2013 12:49:51	23jan2013 13:00:20	23jan2013	23jan2013	.027121762	.00075119169	0	29522	1	34	5264	1	1	.00075119169	1	1	.028333334	.0083333338	.0049999999	.0049999999	1	1	1	1	.030002594	.050003052	.060001373
	AKAM		48.040001	48.02	2013-05-15 12:43:04.0	2013-05-15 12:53:32.0	2	1928363	1902814		39	0	9	1970-01-01 01:42:00.0	1970-01-01 01:51:00.0	2013-05-15 12:43:04.0	2013-05-15 12:53:32.0	1987	.0033333334	AKAM	12:43:04	12:53:32	15may2013 12:43:03	15may2013 12:53:31	15may2013	15may2013	.013426956	-.00041632925	0	29522	1	24	9296	1	1	.00041632925	1	1	.036666665	.0083333338	.0066666668	.0049999999	0	0	0	0	-.020000458	-.049999237	-.13000107
	AKAM		43.91	43.970001	2013-07-24 12:46:38.0	2013-07-24 12:57:09.0	6	1570523	1487447		33	.001	11	1970-01-01 01:45:00.0	1970-01-01 01:56:00.0	2013-07-24 12:46:38.0	2013-07-24 12:57:09.0	2425	.0099999998	AKAM	12:46:38	12:57:09	24jul2013 12:46:37	24jul2013 12:57:08	24jul2013	24jul2013	.055851404	.0013664626	0	29522	1	33	10851	1	1	.0013664626	1	1	.033333335	.0083333338	.0066666668	.0049999999	1	1	1	0	.060001373	.060001373	.049999237
	AKAM		39.919998	39.939999	2013-01-23 12:39:21.0	2013-01-23 12:49:52.0	45	1281517	1253306		35	.001	10	1970-01-01 01:38:00.0	1970-01-01 01:48:00.0	2013-01-23 12:39:21.0	2013-01-23 12:49:52.0	1017	.075000003	AKAM	12:39:21	12:49:52	23jan2013 12:39:20	23jan2013 12:49:51	23jan2013	23jan2013	.022509268	.00050101348	0	29522	1	33	5263	1	1	.00050101348	1	1	.028333334	.0083333338	.0049999999	.0049999999	1	1	1	1	.020000458	.050003052	.07000351
	AKAM		39.5	39.580002	2013-01-09 12:11:06.0	2013-01-09 12:21:39.0	1	2093632	2052042		29	.0020000001	10	1970-01-01 01:10:00.0	1970-01-01 01:20:00.0	2013-01-09 12:11:06.0	2013-01-09 12:21:39.0	326	.0016666667	AKAM	12:11:06	12:21:39	09jan2013 12:11:05	09jan2013 12:21:38	09jan2013	09jan2013	.020267617	.0020253628	0	29522	1	27	4681	1	1	.0020253628	1	1	.029999999	.0083333338	.0066666668	.0049999999	0	0	0	0	.080001831	.13999939	.13999939
31	AKAM	650	37.029999	37.09	2012-08-15T12:24:47.000-05:00	2012-08-15T12:35:37.000-05:00	19	3338113	3272419										.031666666	AKAM	12:24:47	12:35:37	15aug2012 12:24:46	15aug2012 12:35:36	15aug2012	15aug2012	.020075057	.0016203451	0	29522	1	32	2564	1	1	.0016203451	1	1	.023333333	.0066666668	.0049999999	.0033333334	1	1	1	1	.060001373	.010002136	-.11000061
	AKAM		39.880001	39.810001	2013-01-23 12:18:20.0	2013-01-23 12:28:51.0	37	1194690	1162132		33	-.0020000001	11	1970-01-01 01:17:00.0	1970-01-01 01:28:00.0	2013-01-23 12:18:20.0	2013-01-23 12:28:51.0	569	.061666667	AKAM	12:18:20	12:28:51	23jan2013 12:18:19	23jan2013 12:28:50	23jan2013	23jan2013	.02801575	-.0017552581	0	29522	1	31	5261	1	1	.0017552581	1	1	.028333334	.0083333338	.0049999999	.0049999999	1	1	1	1	-.069999695	.039997101	.059997559
	AKAM		34.049999	34.150002	2013-04-17 12:01:27.0	2013-04-17 12:11:57.0	1	1453534	1402094		31	.003	11	1970-01-01 01:00:00.0	1970-01-01 01:11:00.0	2013-04-17 12:01:27.0	2013-04-17 12:11:57.0	9	.0016666667	AKAM	12:01:27	12:11:57	17apr2013 12:01:26	17apr2013 12:11:56	17apr2013	17apr2013	.036687981	.0029369248	0	29522	1	26	8262	1	1	.0029369248	1	1	.031666666	.0083333338	.0066666668	.0049999999	0	0	0	0	.10000229	.040000916	-.020000458
	AKAM		42.689999	42.689999	2013-07-03 12:27:08.0	2013-07-03 12:37:33.0	1	460694	458036		28	0	0	2013-07-03 01:00:00.0	2013-07-03 01:00:00.0	2013-07-03 12:27:08.0	2013-07-03 12:37:33.0	129	.0016666667	AKAM	12:27:08	12:37:33	03jul2013 12:27:07	03jul2013 12:37:32	03jul2013	03jul2013	.0058030374	0	0	29522	1	28	9914	1	1	0	1	1	.035	.0083333338	.0066666668	.0049999999	0	0	0	0	0	0	0
	AKAM		39.810001	39.919998	2013-01-23 12:28:51.0	2013-01-23 12:39:21.0	52	1253306	1194690		34	.003	10	1970-01-01 01:28:00.0	1970-01-01 01:38:00.0	2013-01-23 12:28:51.0	2013-01-23 12:39:21.0	8009	.086666666	AKAM	12:28:51	12:39:21	23jan2013 12:28:50	23jan2013 12:39:20	23jan2013	23jan2013	.049063776	.0027630443	0	29522	1	32	5262	1	1	.0027630443	1	1	.028333334	.0083333338	.0049999999	.0049999999	1	1	1	1	.1099968	.12999725	.15999985
19	AKAM	642	28.24	28.27	2012-07-25T09:19:45.000-05:00	2012-07-25T09:30:27.000-05:00	12	665546	579027										.02	AKAM	09:19:45	09:30:27	25jul2012 09:19:44	25jul2012 09:30:26	25jul2012	25jul2012	.14942136	.0010623473	0	29522	1	20	2081	1	1	.0010623473	1	1	.016666668	.0049999999	.0033333334	.0033333334	1	1	1	1	.030000687	.030000687	-.090000153
	AKAM		35.169998	35.169998	2013-04-10 09:02:55.0	2013-04-10 09:13:26.0	0	329337	237927		12	0	10	1970-01-01 10:02:00.0	1970-01-01 10:12:00.0	2013-04-10 09:02:55.0	2013-04-10 09:13:26.0		0	AKAM	09:02:55	09:13:26	10apr2013 09:02:54	10apr2013 09:13:25	10apr2013	10apr2013	.38419348	0	0	29522	1	4	7991	1	1	0	1	1	.029999999	.0083333338	.0066666668	.0049999999	0	0	0	0	0	.050003052	.1400032
	AKAM		36.389999	36.389999	2013-02-26 13:57:12.0	2013-02-26 14:07:39.0	1	1758299	1723015		47	0	10	1970-01-01 02:56:00.0	1970-01-01 03:06:00.0	2013-02-26 13:57:12.0	2013-02-26 14:07:39.0	8	.0016666667	AKAM	13:57:12	14:07:39	26feb2013 13:57:11	26feb2013 14:07:38	26feb2013	26feb2013	.020478057	0	0	29522	1	33	6526	1	1	0	1	1	.033333335	.0083333338	.0066666668	.0049999999	0	0	0	0	0	-.059997559	-.069999695
	AKAM		35.439999	35.400002	2013-04-23 13:56:53.0	2013-04-23 14:07:21.0	20	2648692	2579875		46	-.001	10	1970-01-01 02:56:00.0	1970-01-01 03:06:00.0	2013-04-23 13:56:53.0	2013-04-23 14:07:21.0	32957	.033333335	AKAM	13:56:53	14:07:21	23apr2013 13:56:52	23apr2013 14:07:20	23apr2013	23apr2013	.026674548	-.0011285864	0	29522	1	35	8473	1	1	.0011285864	1	1	.029999999	.0083333338	.0066666668	.0049999999	1	1	1	1	-.039997101	-.039997101	-.0099983215
	AKAM		35.360001	35.540001	2013-04-23 12:12:16.0	2013-04-23 12:22:46.0	20	2053219	1931539		36	.0049999999	10	1970-01-01 01:11:00.0	1970-01-01 01:21:00.0	2013-04-23 12:12:16.0	2013-04-23 12:22:46.0	1486	.033333335	AKAM	12:12:16	12:22:46	23apr2013 12:12:15	23apr2013 12:22:45	23apr2013	23apr2013	.062996395	.0050905063	0	29522	1	25	8463	1	1	.0050905063	1	1	.029999999	.0083333338	.0066666668	.0049999999	1	1	1	1	.18000031	.13000107	.059997559
	AKAM		40.200001	40.209999	2013-01-08 12:04:47.0	2013-01-08 12:15:15.0	2	967707	850839		30	0	11	1970-01-01 01:03:00.0	1970-01-01 01:14:00.0	2013-01-08 12:04:47.0	2013-01-08 12:15:15.0	1800	.0033333334	AKAM	12:04:47	12:15:15	08jan2013 12:04:46	08jan2013 12:15:14	08jan2013	08jan2013	.13735619	.00024871447	0	29522	1	28	4624	1	1	.00024871447	1	1	.029999999	.0083333338	.0066666668	.0049999999	0	0	0	0	.0099983215	.18000031	.23999786
	AKAM		41.299999	41.330002	2013-02-05 12:07:03.0	2013-02-05 12:17:32.0	21	930280	903029		36	.001	10	1970-01-01 01:06:00.0	1970-01-01 01:16:00.0	2013-02-05 12:07:03.0	2013-02-05 12:17:32.0	4243	.035	AKAM	12:07:03	12:17:32	05feb2013 12:07:02	05feb2013 12:17:31	05feb2013	05feb2013	.030177325	.00072645507	0	29522	1	33	5783	1	1	.00072645507	1	1	.031666666	.0083333338	.0066666668	.0049999999	1	1	1	1	.030002594	.080001831	.080001831
	AKAM		39.639999	39.75	2013-01-15 12:01:52.0	2013-01-15 12:12:21.0	0	947861	919461		34	.003	11	1970-01-01 01:00:00.0	1970-01-01 01:11:00.0	2013-01-15 12:01:52.0	2013-01-15 12:12:21.0		0	AKAM	12:01:52	12:12:21	15jan2013 12:01:51	15jan2013 12:12:20	15jan2013	15jan2013	.030887662	.0027749902	0	29522	1	32	4914	1	1	.0027749902	1	1	.029999999	.0083333338	.0066666668	.0049999999	0	0	0	0	.11000061	.020000458	.010002136
	AKAM		40.200001	40.25	2013-01-29 12:10:13.0	2013-01-29 12:20:44.0	24	1096926	1075113		38	.001	10	1970-01-01 01:09:00.0	1970-01-01 01:19:00.0	2013-01-29 12:10:13.0	2013-01-29 12:20:44.0	2990	.039999999	AKAM	12:10:13	12:20:44	29jan2013 12:10:12	29jan2013 12:20:43	29jan2013	29jan2013	.02028903	.0012437621	0	29522	1	36	5497	1	1	.0012437621	1	1	.029999999	.0083333338	.0066666668	.0049999999	1	1	1	1	.049999237	.029998779	.0099983215
	AKAM		40.25	40.23	2013-01-29 12:20:44.0	2013-01-29 12:31:12.0	3	1119383	1096926		39	0	11	1970-01-01 01:19:00.0	1970-01-01 01:30:00.0	2013-01-29 12:20:44.0	2013-01-29 12:31:12.0	89	.0049999999	AKAM	12:20:44	12:31:12	29jan2013 12:20:43	29jan2013 12:31:11	29jan2013	29jan2013	.020472666	-.00049690576	0	29522	1	37	5498	1	1	.00049690576	1	1	.029999999	.0083333338	.0066666668	.0049999999	0	0	0	0	-.020000458	-.040000916	-.13000107
26	AKAM	640	28.370001	28.299999	2012-07-24T12:12:38.000-05:00	2012-07-24T12:23:18.000-05:00	12	1567174	1545658										.02	AKAM	12:12:38	12:23:18	24jul2012 12:12:37	24jul2012 12:23:17	24jul2012	24jul2012	.013920285	-.0024674516	0	29522	1	27	2028	1	1	.0024674516	1	1	.016666668	.0049999999	.0033333334	.0033333334	1	1	1	1	-.070001602	-.079999924	-.030000687
	AKAM		34.700001	34.720001	2013-04-09 12:06:47.0	2013-04-09 12:17:14.0	5	1785440	1681209		34	.001	11	1970-01-01 01:05:00.0	1970-01-01 01:16:00.0	2013-04-09 12:06:47.0	2013-04-09 12:17:14.0	3867	.0083333338	AKAM	12:06:47	12:17:14	09apr2013 12:06:46	09apr2013 12:17:13	09apr2013	09apr2013	.061997645	.00057638204	0	29522	1	20	7961	1	1	.00057638204	1	1	.029999999	.0083333338	.0066666668	.0049999999	1	1	0	0	.020000458	.029998779	.020000458
	AKAM		35.540001	35.490002	2013-04-23 12:22:46.0	2013-04-23 12:33:13.0	42	2104670	2053219		37	-.001	11	1970-01-01 01:21:00.0	1970-01-01 01:32:00.0	2013-04-23 12:22:46.0	2013-04-23 12:33:13.0	1777	.07	AKAM	12:22:46	12:33:13	23apr2013 12:22:45	23apr2013 12:33:12	23apr2013	23apr2013	.0250587	-.001406844	0	29522	1	26	8464	1	1	.001406844	1	1	.029999999	.0083333338	.0066666668	.0049999999	1	1	1	1	-.049999237	-.12000275	-.020000458
	AKAM		49.049999	49.049999	2013-09-10 12:19:35.0	2013-09-10 12:30:22.0	0	803149	786910		34	0	10	1970-01-01 01:18:00.0	1970-01-01 01:28:00.0	2013-09-10 12:19:35.0	2013-09-10 12:30:22.0		0	AKAM	12:19:35	12:30:22	10sep2013 12:19:34	10sep2013 12:30:21	10sep2013	10sep2013	.020636413	0	0	29522	1	34	12451	1	1	0	1	1	.035	.0083333338	.0066666668	.0049999999	0	0	0	0	0	.13000107	.17000198
	AKAM		36.18	36.209999	2013-02-26 11:19:35.0	2013-02-26 11:30:02.0	0	1278025	1254151		32	.001	11	1970-01-01 12:18:00.0	1970-01-01 12:29:00.0	2013-02-26 11:19:35.0	2013-02-26 11:30:02.0		0	AKAM	11:19:35	11:30:02	26feb2013 11:19:34	26feb2013 11:30:01	26feb2013	26feb2013	.019035986	.00082915364	0	29522	1	19	6512	1	1	.00082915364	1	1	.033333335	.0083333338	.0066666668	.0049999999	0	0	0	0	.029998779	.13000107	.18999863
	AKAM		35.380001	35.439999	2013-04-23 11:30:13.0	2013-04-23 11:40:43.0	71	1570449	1497529		32	.0020000001	10	1970-01-01 12:29:00.0	1970-01-01 12:39:00.0	2013-04-23 11:30:13.0	2013-04-23 11:40:43.0	1874	.11833333	AKAM	11:30:13	11:40:43	23apr2013 11:30:12	23apr2013 11:40:42	23apr2013	23apr2013	.048693549	.0016958043	0	29522	1	22	8460	1	1	.0016958043	1	1	.029999999	.0083333338	.0066666668	.0049999999	1	1	1	1	.059997559	-.060001373	-.020000458
	AKAM		37.790001	37.73	2013-03-05 11:01:35.0	2013-03-05 11:12:06.0	2	912948	888909		31	-.0020000001	11	1970-01-01 12:00:00.0	1970-01-01 12:11:00.0	2013-03-05 11:01:35.0	2013-03-05 11:12:06.0	20	.0033333334	AKAM	11:01:35	11:12:06	05mar2013 11:01:34	05mar2013 11:12:05	05mar2013	05mar2013	.027043262	-.001587758	0	29522	1	29	6839	1	1	.001587758	1	1	.031666666	.0083333338	.0066666668	.0049999999	0	0	0	0	-.060001373	-.090000153	-.080001831
	AKAM		35.189999	35.32	2013-04-23 11:09:15.0	2013-04-23 11:19:47.0	53	1405727	1312378		30	.0040000002	10	1970-01-01 12:08:00.0	1970-01-01 12:18:00.0	2013-04-23 11:09:15.0	2013-04-23 11:19:47.0	52450	.088333331	AKAM	11:09:15	11:19:47	23apr2013 11:09:14	23apr2013 11:19:46	23apr2013	23apr2013	.071129657	.0036942619	0	29522	1	20	8458	1	1	.0036942619	1	1	.029999999	.0083333338	.0066666668	.0049999999	1	1	1	1	.13000107	.19000244	.25
	AKAM		34.68	34.84	2013-03-12 11:08:26.0	2013-03-12 11:18:54.0	21	4297597	4192825		30	.0049999999	11	1970-01-01 12:07:00.0	1970-01-01 12:18:00.0	2013-03-12 11:08:26.0	2013-03-12 11:18:54.0	3400	.035	AKAM	11:08:26	11:18:54	12mar2013 11:08:25	12mar2013 11:18:53	12mar2013	12mar2013	.024988404	.0046136058	0	29522	1	20	7134	1	1	.0046136058	1	1	.031666666	.0083333338	.0066666668	.0049999999	1	1	1	1	.15999985	.040000916	.029998779
	AKAM		44.599998	44.59	2013-07-16 11:10:52.0	2013-07-16 11:21:27.0	1	496986	474637		27	0	11	1970-01-01 12:09:00.0	1970-01-01 12:20:00.0	2013-07-16 11:10:52.0	2013-07-16 11:21:27.0	178	.0016666667	AKAM	11:10:52	11:21:27	16jul2013 11:10:51	16jul2013 11:21:26	16jul2013	16jul2013	.047086511	-.00022417762	0	29522	1	27	10431	1	1	.00022417762	1	1	.035	.0083333338	.0066666668	.0049999999	0	0	0	0	-.0099983215	-.019996643	-.039997101
	AKAM		43.959999	43.990002	2013-07-23 11:12:22.0	2013-07-23 11:22:54.0	18	994721	980719		29	.001	11	1970-01-01 12:10:00.0	1970-01-01 12:21:00.0	2013-07-23 11:12:22.0	2013-07-23 11:22:54.0	378	.029999999	AKAM	11:12:22	11:22:54	23jul2013 11:12:21	23jul2013 11:22:53	23jul2013	23jul2013	.01427728	.00068249763	0	29522	1	29	10787	1	1	.00068249763	1	1	.033333335	.0083333338	.0066666668	.0049999999	1	1	1	0	.030002594	-.079998016	-.040000916
	AKAM		35.32	35.380001	2013-04-23 11:19:47.0	2013-04-23 11:30:13.0	146	1497529	1405727		31	.0020000001	11	1970-01-01 12:18:00.0	1970-01-01 12:29:00.0	2013-04-23 11:19:47.0	2013-04-23 11:30:13.0	1405	.24333334	AKAM	11:19:47	11:30:13	23apr2013 11:19:46	23apr2013 11:30:12	23apr2013	23apr2013	.06530571	.0016987931	0	29522	1	21	8459	1	1	.0016987931	1	1	.029999999	.0083333338	.0066666668	.0049999999	1	1	1	1	.060001373	.11999893	0
	AKAM		40.27	40.389999	2012-12-18 10:30:42.0	2012-12-18 10:41:27.0	5	1209976	996022		12	.003	10	1970-01-01 11:30:00.0	1970-01-01 11:40:00.0	2012-12-18 10:30:42.0	2012-12-18 10:41:27.0	955	.0083333338	AKAM	10:30:42	10:41:27	18dec2012 10:30:41	18dec2012 10:41:26	18dec2012	18dec2012	.21480851	.0029798592	0	29522	1	11	4317	1	1	.0029798592	1	1	.028333334	.0083333338	.0049999999	.0049999999	1	1	0	0	.11999893	.14999771	.14999771
	AKAM		43.919998	43.950001	2013-07-23 10:51:12.0	2013-07-23 11:01:44.0	28	956893	915712		27	.001	10	1970-01-01 11:50:00.0	1970-01-01 12:00:00.0	2013-07-23 10:51:12.0	2013-07-23 11:01:44.0	1809	.046666667	AKAM	10:51:12	11:01:44	23jul2013 10:51:11	23jul2013 11:01:43	23jul2013	23jul2013	.044971563	.00068311917	0	29522	1	27	10785	1	1	.00068311917	1	1	.033333335	.0083333338	.0066666668	.0049999999	1	1	1	1	.030002594	.040000916	.07000351
	AKAM		35.240002	35.259998	2013-04-23 10:37:53.0	2013-04-23 10:48:20.0	21	1146576	1017319		27	.001	10	1970-01-01 11:37:00.0	1970-01-01 11:47:00.0	2013-04-23 10:37:53.0	2013-04-23 10:48:20.0	1359	.035	AKAM	10:37:53	10:48:20	23apr2013 10:37:52	23apr2013 10:48:19	23apr2013	23apr2013	.12705651	.00056744163	0	29522	1	17	8455	1	1	.00056744163	1	1	.029999999	.0083333338	.0066666668	.0049999999	1	1	1	1	.019996643	-.030002594	-.050003052
	AKAM		38.580002	38.66	2013-02-19 10:41:53.0	2013-02-19 10:52:27.0	4	1905913	1800605		29	.0020000001	11	1970-01-01 11:40:00.0	1970-01-01 11:51:00.0	2013-02-19 10:41:53.0	2013-02-19 10:52:27.0	351	.0066666668	AKAM	10:41:53	10:52:27	19feb2013 10:41:52	19feb2013 10:52:26	19feb2013	19feb2013	.058484785	.0020735618	0	29522	1	15	6247	1	1	.0020735618	1	1	.033333335	.0083333338	.0066666668	.0049999999	1	0	0	0	.079998016	.11999893	.019996643
	AKAM		44.610001	44.59	2013-07-16 10:49:45.0	2013-07-16 11:00:18.0	1	447508	429281		25	0	11	1970-01-01 11:48:00.0	1970-01-01 11:59:00.0	2013-07-16 10:49:45.0	2013-07-16 11:00:18.0	2877	.0016666667	AKAM	10:49:45	11:00:18	16jul2013 10:49:44	16jul2013 11:00:17	16jul2013	16jul2013	.042459369	-.00044834023	0	29522	1	25	10429	1	1	.00044834023	1	1	.035	.0083333338	.0066666668	.0049999999	0	0	0	0	-.020000458	-.010002136	-.020000458
	AKAM		35.259998	35.209999	2013-04-23 10:48:20.0	2013-04-23 10:58:47.0	59	1240591	1146576		28	-.001	10	1970-01-01 11:47:00.0	1970-01-01 11:57:00.0	2013-04-23 10:48:20.0	2013-04-23 10:58:47.0	1181	.098333336	AKAM	10:48:20	10:58:47	23apr2013 10:48:19	23apr2013 10:58:46	23apr2013	23apr2013	.081996307	-.0014180159	0	29522	1	18	8456	1	1	.0014180159	1	1	.029999999	.0083333338	.0066666668	.0049999999	1	1	1	1	-.049999237	-.069999695	.060001373
	AKAM		49.25	49.150002	2013-09-10 10:34:18.0	2013-09-10 10:44:50.0	2	553611	539206		24	-.0020000001	11	1970-01-01 11:32:00.0	1970-01-01 11:43:00.0	2013-09-10 10:34:18.0	2013-09-10 10:44:50.0	245	.0033333334	AKAM	10:34:18	10:44:50	10sep2013 10:34:17	10sep2013 10:44:49	10sep2013	10sep2013	.026715208	-.0020304259	0	29522	1	24	12441	1	1	.0020304259	1	1	.035	.0083333338	.0066666668	.0049999999	0	0	0	0	-.099998474	-.090000153	-.22999954
	AKAM		35.209999	35.189999	2013-04-23 10:58:47.0	2013-04-23 11:09:15.0	22	1312378	1240591		29	-.001	11	1970-01-01 11:57:00.0	1970-01-01 12:08:00.0	2013-04-23 10:58:47.0	2013-04-23 11:09:15.0	1234	.036666665	AKAM	10:58:47	11:09:15	23apr2013 10:58:46	23apr2013 11:09:14	23apr2013	23apr2013	.057865161	-.00056803349	0	29522	1	19	8457	1	1	.00056803349	1	1	.029999999	.0083333338	.0066666668	.0049999999	1	1	1	1	-.020000458	.11000061	.17000198
	AKAM		43.93	43.950001	2013-07-23 10:30:04.0	2013-07-23 10:40:37.0	32	834393	813467		25	0	11	1970-01-01 11:28:00.0	1970-01-01 11:39:00.0	2013-07-23 10:30:04.0	2013-07-23 10:40:37.0	6707	.053333335	AKAM	10:30:04	10:40:37	23jul2013 10:30:03	23jul2013 10:40:36	23jul2013	23jul2013	.025724461	.00045528015	0	29522	1	25	10783	1	1	.00045528015	1	1	.033333335	.0083333338	.0066666668	.0049999999	1	1	1	1	.020000458	-.010002136	.020000458
	AKAM		46.91	46.939999	2013-05-14 10:27:40.0	2013-05-14 10:38:13.0	1	541891	503253		18	.001	10	1970-01-01 11:26:00.0	1970-01-01 11:36:00.0	2013-05-14 10:27:40.0	2013-05-14 10:38:13.0	6	.0016666667	AKAM	10:27:40	10:38:13	14may2013 10:27:39	14may2013 10:38:12	14may2013	14may2013	.07677649	.00063949649	0	29522	1	11	9231	1	1	.00063949649	1	1	.036666665	.0083333338	.0066666668	.0049999999	0	0	0	0	.029998779	.040000916	.040000916
	AKAM		35.150002	35.240002	2013-04-23 10:27:23.0	2013-04-23 10:37:53.0	36	1017319	937527		26	.003	11	1970-01-01 11:26:00.0	1970-01-01 11:37:00.0	2013-04-23 10:27:23.0	2013-04-23 10:37:53.0	17800	.059999999	AKAM	10:27:23	10:37:53	23apr2013 10:27:22	23apr2013 10:37:52	23apr2013	23apr2013	.085109018	.0025604593	0	29522	1	16	8454	1	1	.0025604593	1	1	.029999999	.0083333338	.0066666668	.0049999999	1	1	1	1	.090000153	.1099968	.059997559
	AKAM		51.669998	51.66	2013-09-17 10:15:01.0	2013-09-17 10:25:39.0	2	248516	237558		16	0	11	1970-01-01 11:13:00.0	1970-01-01 11:24:00.0	2013-09-17 10:15:01.0	2013-09-17 10:25:39.0	3042	.0033333334	AKAM	10:15:01	10:25:39	17sep2013 10:15:00	17sep2013 10:25:38	17sep2013	17sep2013	.046127681	-.00019350342	0	29522	1	16	12733	1	1	.00019350342	1	1	.035	.0083333338	.0066666668	.0049999999	0	0	0	0	-.0099983215	-.15999985	-.14999771
	AKAM		39.049999	39.200001	2013-01-15 09:31:04.0	2013-01-15 09:41:44.0	1	567452	520528		20	.0040000002	10	1970-01-01 10:30:00.0	1970-01-01 10:40:00.0	2013-01-15 09:31:04.0	2013-01-15 09:41:44.0	432	.0016666667	AKAM	09:31:04	09:41:44	15jan2013 09:31:03	15jan2013 09:41:43	15jan2013	15jan2013	.090146929	.0038412684	0	29522	1	19	4901	1	1	.0038412684	1	1	.029999999	.0083333338	.0066666668	.0049999999	0	0	0	0	.15000153	.20000076	.35000229
14	AKAM	634	36.27	36.27	2012-08-07T09:48:37.000-05:00	2012-08-07T09:59:11.000-05:00	53	688580	651570										.088333331	AKAM	09:48:37	09:59:11	07aug2012 09:48:36	07aug2012 09:59:10	07aug2012	07aug2012	.056801263	0	0	29522	1	15	2314	1	1	0	1	1	.02	.0049999999	.0033333334	.0033333334	1	1	1	1	0	-.040000916	.029998779
	AKAM		43.439999	43.630001	2013-07-23 09:26:21.0	2013-07-23 09:36:54.0	40	551001	490002		19	.0040000002	10	1970-01-01 10:25:00.0	1970-01-01 10:35:00.0	2013-07-23 09:26:21.0	2013-07-23 09:36:54.0	1041	.06666667	AKAM	09:26:21	09:36:54	23jul2013 09:26:20	23jul2013 09:36:53	23jul2013	23jul2013	.12448724	.0043739052	0	29522	1	19	10777	1	1	.0043739052	1	1	.033333335	.0083333338	.0066666668	.0049999999	1	1	1	1	.19000244	.29000092	.31999969
15	AKAM	631	29.379999	29.48	2012-07-10T09:23:22.000-05:00	2012-07-10T09:33:53.000-05:00	0	760060	653758										0	AKAM	09:23:22	09:33:53	10jul2012 09:23:21	10jul2012 09:33:52	10jul2012	10jul2012	.16260146	.003403689	0	29522	1	16	1722	1	1	.003403689	1	1	.018333333	.0049999999	.0033333334	.0016666667	0	0	0	0	.10000038	.17000008	.36000061
	AKAM		43.73	43.580002	2013-07-23 09:05:16.0	2013-07-23 09:15:49.0	121	377348	275524		17	-.003	10	1970-01-01 10:04:00.0	1970-01-01 10:14:00.0	2013-07-23 09:05:16.0	2013-07-23 09:15:49.0	25178	.20166667	AKAM	09:05:16	09:15:49	23jul2013 09:05:15	23jul2013 09:15:48	23jul2013	23jul2013	.36956489	-.0034300871	0	29522	1	17	10775	1	1	.0034300871	1	1	.033333335	.0083333338	.0066666668	.0049999999	1	1	1	1	-.14999771	-.29000092	-.099998474
	AKAM		39.119999	39.049999	2013-01-15 09:20:27.0	2013-01-15 09:31:04.0	1	520528	454572		19	-.0020000001	11	1970-01-01 10:19:00.0	1970-01-01 10:30:00.0	2013-01-15 09:20:27.0	2013-01-15 09:31:04.0	321	.0016666667	AKAM	09:20:27	09:31:04	15jan2013 09:20:26	15jan2013 09:31:03	15jan2013	15jan2013	.14509472	-.0017893583	0	29522	1	18	4900	1	1	.0017893583	1	1	.029999999	.0083333338	.0066666668	.0049999999	0	0	0	0	-.069999695	.080001831	.13000107
	AKAM		43.580002	43.439999	2013-07-23 09:15:49.0	2013-07-23 09:26:21.0	49	490002	377348		18	-.003	11	1970-01-01 10:14:00.0	1970-01-01 10:25:00.0	2013-07-23 09:15:49.0	2013-07-23 09:26:21.0	1571	.081666663	AKAM	09:15:49	09:26:21	23jul2013 09:15:48	23jul2013 09:26:20	23jul2013	23jul2013	.2985414	-.0032125562	0	29522	1	18	10776	1	1	.0032125562	1	1	.033333335	.0083333338	.0066666668	.0049999999	1	1	1	1	-.1400032	.049999237	.14999771
	AKAM		34.880001	34.810001	2013-04-23 09:03:27.0	2013-04-23 09:13:56.0	3	324531	259151		18	-.0020000001	10	1970-01-01 10:02:00.0	1970-01-01 10:12:00.0	2013-04-23 09:03:27.0	2013-04-23 09:13:56.0	97	.0049999999	AKAM	09:03:27	09:13:56	23apr2013 09:03:26	23apr2013 09:13:55	23apr2013	23apr2013	.25228536	-.0020068719	0	29522	1	8	8446	1	1	.0020068719	1	1	.029999999	.0083333338	.0066666668	.0049999999	0	0	0	0	-.069999695	.039997101	.049999237
	AKAM		47.110001	47.060001	2013-05-13 12:13:58.0	2013-05-13 12:24:28.0	0	1677734	1652359		33	-.001	11	1970-01-01 01:12:00.0	1970-01-01 01:23:00.0	2013-05-13 12:13:58.0	2013-05-13 12:24:28.0		0	AKAM	12:13:58	12:24:28	13may2013 12:13:57	13may2013 12:24:27	13may2013	13may2013	.015356832	-.0010613296	0	29522	1	20	9195	1	1	.0010613296	1	1	.036666665	.0083333338	.0066666668	.0049999999	0	0	0	0	-.049999237	-.18000031	-.36000061
	AKAM		39.540001	39.450001	2012-12-17 12:16:33.0	2012-12-17 12:27:08.0	24	1384564	1332399		35	-.0020000001	11	1970-01-01 01:15:00.0	1970-01-01 01:26:00.0	2012-12-17 12:16:33.0	2012-12-17 12:27:08.0	1495	.039999999	AKAM	12:16:33	12:27:08	17dec2012 12:16:32	17dec2012 12:27:07	17dec2012	17dec2012	.039151184	-.0022761798	0	29522	1	33	4281	1	1	.0022761798	1	1	.028333334	.0083333338	.0049999999	.0049999999	1	1	1	1	-.090000153	-.060001373	-.020000458
	AKAM		45.200001	45.16	2013-05-06 11:14:46.0	2013-05-06 11:25:32.0	4	753399	732456		15	-.001	11	1970-01-01 12:13:00.0	1970-01-01 12:24:00.0	2013-05-06 11:14:46.0	2013-05-06 11:25:32.0	401	.0066666668	AKAM	11:14:46	11:25:32	06may2013 11:14:45	06may2013 11:25:31	06may2013	06may2013	.028592844	-.00088497601	0	29522	1	15	8928	1	1	.00088497601	1	1	.036666665	.0083333338	.0066666668	.0049999999	1	0	0	0	-.040000916	-.069999695	-.13999939
	AKAM		48.720001	48.709999	2013-09-09 11:03:08.0	2013-09-09 11:13:43.0	270	924321	888718		25	0	11	1970-01-01 12:01:00.0	1970-01-01 12:12:00.0	2013-09-09 11:03:08.0	2013-09-09 11:13:43.0	798	.44999999	AKAM	11:03:08	11:13:43	09sep2013 11:03:07	09sep2013 11:13:42	09sep2013	09sep2013	.040061075	-.00020529836	0	29522	1	25	12382	1	1	.00020529836	1	1	.035	.0083333338	.0066666668	.0049999999	1	1	1	1	-.010002136	-.12000275	-.13999939
	AKAM		38.490002	38.490002	2013-02-18 10:55:55.0	2013-02-18 11:06:27.0	0	6736887	6736887		30	0	0	2013-02-15 04:00:00.0	2013-02-15 04:00:00.0	2013-02-18 10:55:55.0	2013-02-18 11:06:27.0		0	AKAM	10:55:55	11:06:27	18feb2013 10:55:54	18feb2013 11:06:26	18feb2013	18feb2013	0	0	0	29522	1	30	6203	1	1	0	1	1	.033333335	.0083333338	.0066666668	.0049999999	0	0	0	0	0	0	0
	AKAM		39.27	39.34	2012-12-17 10:41:08.0	2012-12-17 10:51:41.0	18	903719	859498		26	.0020000001	11	1970-01-01 11:40:00.0	1970-01-01 11:51:00.0	2012-12-17 10:41:08.0	2012-12-17 10:51:41.0	1739	.029999999	AKAM	10:41:08	10:51:41	17dec2012 10:41:07	17dec2012 10:51:40	17dec2012	17dec2012	.051449798	.0017825234	0	29522	1	25	4273	1	1	.0017825234	1	1	.028333334	.0083333338	.0049999999	.0049999999	1	1	1	1	.069999695	.11000061	.18000031
	AKAM		39.200001	39.150002	2012-12-17 10:20:00.0	2012-12-17 10:30:33.0	27	818610	783486		24	-.001	10	1970-01-01 11:19:00.0	1970-01-01 11:29:00.0	2012-12-17 10:20:00.0	2012-12-17 10:30:33.0	3879	.045000002	AKAM	10:20:00	10:30:33	17dec2012 10:19:59	17dec2012 10:30:32	17dec2012	17dec2012	.044830412	-.0012754907	0	29522	1	23	4271	1	1	.0012754907	1	1	.028333334	.0083333338	.0049999999	.0049999999	1	1	1	1	-.049999237	.069999695	.13999939
	AKAM		34.23	34.259998	2013-04-08 10:19:54.0	2013-04-08 10:30:24.0	2	454584	416428		22	.001	10	1970-01-01 11:19:00.0	1970-01-01 11:29:00.0	2013-04-08 10:19:54.0	2013-04-08 10:30:24.0	98	.0033333334	AKAM	10:19:54	10:30:24	08apr2013 10:19:53	08apr2013 10:30:23	08apr2013	08apr2013	.091626883	.00087638851	0	29522	1	11	7904	1	1	.00087638851	1	1	.029999999	.0083333338	.0066666668	.0049999999	0	0	0	0	.029998779	-.040000916	-.11999893
	AKAM		39.150002	39.27	2012-12-17 10:30:33.0	2012-12-17 10:41:08.0	18	859498	818610		25	.003	11	1970-01-01 11:29:00.0	1970-01-01 11:40:00.0	2012-12-17 10:30:33.0	2012-12-17 10:41:08.0	4767	.029999999	AKAM	10:30:33	10:41:08	17dec2012 10:30:32	17dec2012 10:41:07	17dec2012	17dec2012	.049948081	.0030651067	0	29522	1	24	4272	1	1	.0030651067	1	1	.028333334	.0083333338	.0049999999	.0049999999	1	1	1	1	.11999893	.18999863	.22999954
	AKAM		46.610001	46.560001	2013-07-29 10:24:48.0	2013-07-29 10:35:21.0	7	896846	847171		23	-.001	11	1970-01-01 11:23:00.0	1970-01-01 11:34:00.0	2013-07-29 10:24:48.0	2013-07-29 10:35:21.0	850	.011666667	AKAM	10:24:48	10:35:21	29jul2013 10:24:47	29jul2013 10:35:20	29jul2013	29jul2013	.058636334	-.0010727148	0	29522	1	23	11021	1	1	.0010727148	1	1	.035	.0083333338	.0066666668	.0049999999	1	1	1	0	-.049999237	-.13999939	-.15999985
	AKAM		34.889999	34.849998	2013-03-18 09:37:10.0	2013-03-18 09:47:38.0	0	852787	793964		23	-.001	10	1970-01-01 10:36:00.0	1970-01-01 10:46:00.0	2013-03-18 09:37:10.0	2013-03-18 09:47:38.0		0	AKAM	09:37:10	09:47:38	18mar2013 09:37:09	18mar2013 09:47:37	18mar2013	18mar2013	.074087739	-.0011464866	0	29522	1	22	7295	1	1	.0011464866	1	1	.031666666	.0083333338	.0066666668	.0049999999	0	0	0	0	-.040000916	-.13000107	-.18999863
	AKAM		38.939999	39	2012-12-17 09:37:42.0	2012-12-17 09:48:19.0	27	655457	612167		20	.0020000001	11	1970-01-01 10:36:00.0	1970-01-01 10:47:00.0	2012-12-17 09:37:42.0	2012-12-17 09:48:19.0	6099	.045000002	AKAM	09:37:42	09:48:19	17dec2012 09:37:41	17dec2012 09:48:18	17dec2012	17dec2012	.070716001	.0015408674	0	29522	1	19	4267	1	1	.0015408674	1	1	.028333334	.0083333338	.0049999999	.0049999999	1	1	1	1	.060001373	.20000076	.29000092
36	ALTR	643	36.279999	36.27	2012-08-17T13:42:26.000-05:00	2012-08-17T13:53:09.000-05:00	12	2483410	2438843										.02	ALTR	13:42:26	13:53:09	17aug2012 13:42:25	17aug2012 13:53:08	17aug2012	17aug2012	.018273829	-.00027558769	0	436430	1	37	2685	1	1	.00027558769	1	1	.14833333	.064999998	.058333334	.053333335	0	0	0	0	-.0099983215	0	.030002594
34	ALTR	634	33.549999	33.470001	2012-10-05T13:44:27.000-05:00	2012-10-05T13:55:01.000-05:00	122	2685248	2626187										.20333333	ALTR	13:44:27	13:55:01	05oct2012 13:44:26	05oct2012 13:55:00	05oct2012	05oct2012	.022489259	-.0023844417	0	436430	1	35	3635	1	1	.0023844417	1	1	.155	.063333333	.056666669	.051666666	1	1	1	1	-.079998016	-.099998474	-.11999893
44	ALTR	627	38.049999	38.080002	2012-09-07T13:39:34.000-05:00	2012-09-07T13:50:01.000-05:00	97	2109858	2056527										.16166666	ALTR	13:39:34	13:50:01	07sep2012 13:39:33	07sep2012 13:50:00	07sep2012	07sep2012	.025932556	.00078850443	0	436430	1	45	3228	1	1	.00078850443	1	1	.13666667	.063333333	.056666669	.051666666	1	1	1	1	.030002594	-.069999695	-.069999695
	ALTR		32.84	32.889999	2013-04-05 13:31:38.0	2013-04-05 13:42:05.0	24	2705299	2619934		41	.0020000001	11	1970-01-01 02:30:00.0	1970-01-01 02:41:00.0	2013-04-05 13:31:38.0	2013-04-05 13:42:05.0	521	.039999999	ALTR	13:31:38	13:42:05	05apr2013 13:31:37	05apr2013 13:42:04	05apr2013	05apr2013	.032582883	.0015225103	0	436430	1	28	7825	1	1	.0015225103	1	1	.25	.081666663	.068333335	.061666667	0	0	0	0	.049999237	.040000916	.060001373
	ALTR		32.889999	32.880001	2013-04-05 13:42:05.0	2013-04-05 13:52:34.0	242	2776078	2705299		42	0	10	1970-01-01 02:41:00.0	1970-01-01 02:51:00.0	2013-04-05 13:42:05.0	2013-04-05 13:52:34.0	7878	.40333334	ALTR	13:42:05	13:52:34	05apr2013 13:42:04	05apr2013 13:52:33	05apr2013	05apr2013	.026163097	-.00030399277	0	436430	1	29	7826	1	1	.00030399277	1	1	.25	.081666663	.068333335	.061666667	1	1	1	1	-.0099983215	.010002136	.11999893
	ALTR		34.900002	34.93	2013-07-12 13:41:28.0	2013-07-12 13:52:14.0	31	1734376	1702396		39	.001	11	1970-01-01 02:40:00.0	1970-01-01 02:51:00.0	2013-07-12 13:41:28.0	2013-07-12 13:52:14.0	1057	.051666666	ALTR	13:41:28	13:52:14	12jul2013 13:41:27	12jul2013 13:52:13	12jul2013	12jul2013	.018785289	.00085956382	0	436430	1	39	10242	1	1	.00085956382	1	1	.30500001	.093333334	.078333333	.068333335	0	0	0	0	.029998779	.0099983215	.0099983215
	ALTR		33	32.990002	2012-12-14 13:08:36.0	2012-12-14 13:19:09.0	40	1647518	1610291		36	0	10	1970-01-01 02:08:00.0	1970-01-01 02:18:00.0	2012-12-14 13:08:36.0	2012-12-14 13:19:09.0	825	.06666667	ALTR	13:08:36	13:19:09	14dec2012 13:08:35	14dec2012 13:19:08	14dec2012	14dec2012	.023118181	-.00030297943	0	436430	1	34	4225	1	1	.00030297943	1	1	.16	.064999998	.058333334	.053333335	1	1	1	0	-.0099983215	-.029998779	-.060001373
43	ALTR	628	38.02	38.049999	2012-09-07T13:29:06.000-05:00	2012-09-07T13:39:34.000-05:00	145	2056527	2013059										.24166666	ALTR	13:29:06	13:39:34	07sep2012 13:29:05	07sep2012 13:39:33	07sep2012	07sep2012	.021593008	.00078902626	0	436430	1	44	3227	1	1	.00078902626	1	1	.13666667	.063333333	.056666669	.051666666	1	1	1	1	.029998779	.060001373	-.040000916
	ALTR		32.990002	32.970001	2012-12-14 13:19:09.0	2012-12-14 13:29:36.0	34	1674458	1647518		37	-.001	11	1970-01-01 02:18:00.0	1970-01-01 02:29:00.0	2012-12-14 13:19:09.0	2012-12-14 13:29:36.0	343	.056666669	ALTR	13:19:09	13:29:36	14dec2012 13:19:08	14dec2012 13:29:35	14dec2012	14dec2012	.016351869	-.00060625817	0	436430	1	35	4226	1	1	.00060625817	1	1	.16	.064999998	.058333334	.053333335	1	0	0	0	-.020000458	-.050003052	-.07000351
41	ALTR	635	37.91	37.970001	2012-09-07T13:07:53.000-05:00	2012-09-07T13:18:28.000-05:00	108	1943678	1916334										.18000001	ALTR	13:07:53	13:18:28	07sep2012 13:07:52	07sep2012 13:18:27	07sep2012	07sep2012	.014268911	.0015827321	0	436430	1	42	3225	1	1	.0015827321	1	1	.13666667	.063333333	.056666669	.051666666	1	1	1	1	.060001373	.11000061	.13999939
36	ALTR	630	33.18	33.209999	2012-06-22T13:00:23.000-05:00	2012-06-22T13:10:53.000-05:00	82	1379792	1340526										.13666667	ALTR	13:00:23	13:10:53	22jun2012 13:00:23	22jun2012 13:10:53	22jun2012	22jun2012	.029291486	.00090412231	0	436430	1	37	1555	1	1	.00090412231	1	1	.13500001	.064999998	.059999999	.055	1	1	1	1	.029998779	0	.029998779
	ALTR		35.470001	35.470001	2013-01-18 13:04:55.0	2013-01-18 13:15:26.0	23	1572721	1519780		32	0	11	1970-01-01 02:03:00.0	1970-01-01 02:14:00.0	2013-01-18 13:04:55.0	2013-01-18 13:15:26.0	506	.038333334	ALTR	13:04:55	13:15:26	18jan2013 13:04:54	18jan2013 13:15:25	18jan2013	18jan2013	.034834646	0	0	436430	1	30	5084	1	1	0	1	1	.16166666	.06666667	.059999999	.055	0	0	0	0	0	0	0
	ALTR		35.389999	35.32	2013-03-01 13:10:06.0	2013-03-01 13:20:38.0	29	2607240	2560363		33	-.0020000001	12	1970-01-01 02:07:00.0	1970-01-01 02:19:00.0	2013-03-01 13:10:06.0	2013-03-01 13:20:38.0	240	.048333332	ALTR	13:10:06	13:20:38	01mar2013 13:10:05	01mar2013 13:20:37	01mar2013	01mar2013	.018308733	-.0019779513	0	436430	1	25	6714	1	1	.0019779513	1	1	.19	.07333333	.063333333	.058333334	0	0	0	0	-.069999695	-.099998474	-.079998016
	ALTR		34.48	34.48	2012-12-21 13:29:22.0	2012-12-21 13:39:57.0	126	2864619	2840573		35	0	11	1970-01-01 02:28:00.0	1970-01-01 02:39:00.0	2012-12-21 13:29:22.0	2012-12-21 13:39:57.0	7123	.20999999	ALTR	13:29:22	13:39:57	21dec2012 13:29:21	21dec2012 13:39:56	21dec2012	21dec2012	.0084651932	0	0	436430	1	33	4513	1	1	0	1	1	.15833333	.06666667	.058333334	.053333335	1	1	1	1	0	.010002136	.020000458
	ALTR		34.91	34.919998	2013-07-12 13:20:21.0	2013-07-12 13:30:57.0	45	1688841	1653414		37	0	11	1970-01-01 02:18:00.0	1970-01-01 02:29:00.0	2013-07-12 13:20:21.0	2013-07-12 13:30:57.0	380	.075000003	ALTR	13:20:21	13:30:57	12jul2013 13:20:20	12jul2013 13:30:56	12jul2013	12jul2013	.021426575	.00028640279	0	436430	1	37	10240	1	1	.00028640279	1	1	.30500001	.093333334	.078333333	.068333335	1	0	0	0	.0099983215	-.0099983215	.020000458
42	ALTR	638	37.970001	38.02	2012-09-07T13:18:28.000-05:00	2012-09-07T13:29:06.000-05:00	119	2013059	1943678										.19833334	ALTR	13:18:28	13:29:06	07sep2012 13:18:27	07sep2012 13:29:05	07sep2012	07sep2012	.035695728	.001316809	0	436430	1	43	3226	1	1	.001316809	1	1	.13666667	.063333333	.056666669	.051666666	1	1	1	1	.049999237	.079998016	.11000061
30	ALTR	635	31.1	31.18	2012-07-13T12:30:48.000-05:00	2012-07-13T12:41:23.000-05:00	24	1433945	1238620										.039999999	ALTR	12:30:48	12:41:23	13jul2012 12:30:47	13jul2012 12:41:22	13jul2012	13jul2012	.15769567	.0025723448	0	436430	1	31	1906	1	1	.0025723448	1	1	.13500001	.06666667	.059999999	.055	0	0	0	0	.079999924	.12999916	.12999916
35	ALTR	628	33.139999	33.18	2012-06-22T12:49:55.000-05:00	2012-06-22T13:00:23.000-05:00	133	1340526	1285743										.22166666	ALTR	12:49:55	13:00:23	22jun2012 12:49:55	22jun2012 13:00:23	22jun2012	22jun2012	.042608049	.0012070283	0	436430	1	36	1554	1	1	.0012070283	1	1	.13500001	.064999998	.059999999	.055	1	1	1	1	.040000916	.069999695	.040000916
34	ALTR	629	37.029999	36.990002	2012-08-10T12:47:58.000-05:00	2012-08-10T12:58:27.000-05:00	101	1848166	1796322										.16833334	ALTR	12:47:58	12:58:27	10aug2012 12:47:57	10aug2012 12:58:26	10aug2012	10aug2012	.028861195	-.001080127	0	436430	1	35	2447	1	1	.001080127	1	1	.14833333	.064999998	.058333334	.053333335	1	1	1	1	-.039997101	-.059997559	-.020000458
33	ALTR	633	36.950001	37.029999	2012-08-10T12:37:25.000-05:00	2012-08-10T12:47:58.000-05:00	21	1796322	1702746										.035	ALTR	12:37:25	12:47:58	10aug2012 12:37:24	10aug2012 12:47:57	10aug2012	10aug2012	.054955937	.0021650342	0	436430	1	34	2446	1	1	.0021650342	1	1	.14833333	.064999998	.058333334	.053333335	0	0	0	0	.079998016	.040000916	.020000458
35	ALTR	636	36.990002	36.970001	2012-08-10T12:58:27.000-05:00	2012-08-10T13:09:03.000-05:00	121	1899583	1848166										.20166667	ALTR	12:58:27	13:09:03	10aug2012 12:58:26	10aug2012 13:09:02	10aug2012	10aug2012	.027820554	-.00054069899	0	436430	1	36	2448	1	1	.00054069899	1	1	.14833333	.064999998	.058333334	.053333335	1	1	1	1	-.020000458	.019996643	.029998779
38	ALTR	637	37.84	37.82	2012-09-07T12:36:12.000-05:00	2012-09-07T12:46:49.000-05:00	14	1819969	1769430										.023333333	ALTR	12:36:12	12:46:49	07sep2012 12:36:11	07sep2012 12:46:48	07sep2012	07sep2012	.028562305	-.00052855333	0	436430	1	39	3222	1	1	.00052855333	1	1	.13666667	.063333333	.056666669	.051666666	0	0	0	0	-.020000458	.040000916	.069999695
34	ALTR	628	33.139999	33.139999	2012-06-22T12:39:27.000-05:00	2012-06-22T12:49:55.000-05:00	275	1285743	1261773										.45833334	ALTR	12:39:27	12:49:55	22jun2012 12:39:27	22jun2012 12:49:55	22jun2012	22jun2012	.018997079	0	0	436430	1	35	1553	1	1	0	1	1	.13500001	.064999998	.059999999	.055	1	1	1	1	0	.040000916	.069999695
	ALTR		35.02	35.07	2013-08-16 12:51:09.0	2013-08-16 13:01:41.0	52	2117425	2058389		37	.001	11	1970-01-01 01:49:00.0	1970-01-01 02:00:00.0	2013-08-16 12:51:09.0	2013-08-16 13:01:41.0	1014	.086666666	ALTR	12:51:09	13:01:41	16aug2013 12:51:08	16aug2013 13:01:40	16aug2013	16aug2013	.028680682	.0014277338	0	436430	1	37	11412	1	1	.0014277338	1	1	.28	.091666669	.076666668	.06666667	1	1	0	0	.049999237	.0099983215	.040000916
29	ALTR	632	38.259998	38.369999	2012-09-14T12:29:30.000-05:00	2012-09-14T12:40:02.000-05:00	16	2384100	2299763										.026666667	ALTR	12:29:30	12:40:02	14sep2012 12:29:29	14sep2012 12:40:01	14sep2012	14sep2012	.036672041	.0028750815	0	436430	1	30	3390	1	1	.0028750815	1	1	.16	.064999998	.056666669	.051666666	0	0	0	0	.11000061	.060001373	.060001373
	ALTR		35.380001	35.41	2013-03-01 12:07:02.0	2013-03-01 12:17:30.0	124	2191953	2141960		27	.001	10	1970-01-01 01:06:00.0	1970-01-01 01:16:00.0	2013-03-01 12:07:02.0	2013-03-01 12:17:30.0	758	.20666666	ALTR	12:07:02	12:17:30	01mar2013 12:07:01	01mar2013 12:17:29	01mar2013	01mar2013	.023339838	.00084790215	0	436430	1	19	6708	1	1	.00084790215	1	1	.19	.07333333	.063333333	.058333334	1	1	1	1	.029998779	.069999695	0
27	ALTR	641	36.02	36.110001	2012-08-24T11:46:02.000-05:00	2012-08-24T11:56:43.000-05:00	39	2164003	2043111										.064999998	ALTR	11:46:02	11:56:43	24aug2012 11:46:01	24aug2012 11:56:42	24aug2012	24aug2012	.059170548	.002498616	0	436430	1	28	2975	1	1	.002498616	1	1	.13833334	.063333333	.056666669	.051666666	1	1	1	0	.090000153	.079998016	.060001373
11	ALTR	639	35.610001	35.669998	2012-07-27T11:39:47.000-05:00	2012-07-27T11:50:26.000-05:00	98	2008886	1948082										.16333333	ALTR	11:39:47	11:50:26	27jul2012 11:39:46	27jul2012 11:50:25	27jul2012	27jul2012	.031212239	.0016848514	0	436430	1	12	2185	1	1	.0016848514	1	1	.13833334	.064999998	.058333334	.053333335	1	1	1	1	.059997559	.079998016	.11000061
	ALTR		35.150002	35.150002	2013-08-16 11:16:07.0	2013-08-16 11:26:38.0	377	1744638	1690901		28	0	11	1970-01-01 12:14:00.0	1970-01-01 12:25:00.0	2013-08-16 11:16:07.0	2013-08-16 11:26:38.0	1683	.62833333	ALTR	11:16:07	11:26:38	16aug2013 11:16:06	16aug2013 11:26:37	16aug2013	16aug2013	.031780098	0	0	436430	1	28	11403	1	1	0	1	1	.28	.091666669	.076666668	.06666667	1	1	1	1	0	-.090000153	-.050003052
23	ALTR	641	36.279999	36.299999	2012-08-17T11:22:53.000-05:00	2012-08-17T11:33:34.000-05:00	22	1366794	1339500										.036666665	ALTR	11:22:53	11:33:34	17aug2012 11:22:52	17aug2012 11:33:33	17aug2012	17aug2012	.020376259	.00055128057	0	436430	1	24	2672	1	1	.00055128057	1	1	.14833333	.064999998	.058333334	.053333335	0	0	0	0	.020000458	-.029998779	-.059997559
18	ALTR	633	33.630001	33.619999	2012-10-05T10:55:53.000-05:00	2012-10-05T11:06:26.000-05:00	98	1665534	1535115										.16333333	ALTR	10:55:53	11:06:26	05oct2012 10:55:52	05oct2012 11:06:25	05oct2012	05oct2012	.084957153	-.00029741708	0	436430	1	19	3619	1	1	.00029741708	1	1	.155	.063333333	.056666669	.051666666	1	1	1	1	-.010002136	.059997559	.0099983215
18	ALTR	637	38.529999	38.580002	2012-09-14T10:32:48.000-05:00	2012-09-14T10:43:25.000-05:00	21	1591637	1487604										.035	ALTR	10:32:48	10:43:25	14sep2012 10:32:47	14sep2012 10:43:24	14sep2012	14sep2012	.069933265	.0012977694	0	436430	1	19	3379	1	1	.0012977694	1	1	.16	.064999998	.056666669	.051666666	0	0	0	0	.050003052	.010002136	-.029998779
	ALTR		35.16	35.130001	2013-08-16 10:55:04.0	2013-08-16 11:05:36.0	279	1613307	1540335		26	-.001	10	1970-01-01 11:54:00.0	1970-01-01 12:04:00.0	2013-08-16 10:55:04.0	2013-08-16 11:05:36.0	3208	.465	ALTR	10:55:04	11:05:36	16aug2013 10:55:03	16aug2013 11:05:35	16aug2013	16aug2013	.047374111	-.0008532076	0	436430	1	26	11401	1	1	.0008532076	1	1	.28	.091666669	.076666668	.06666667	1	1	1	1	-.029998779	-.0099983215	-.0099983215
	ALTR		38.73	38.700001	2013-09-13 10:37:48.0	2013-09-13 10:48:23.0	18	927852	914177		25	-.001	11	1970-01-01 11:35:00.0	1970-01-01 11:46:00.0	2013-09-13 10:37:48.0	2013-09-13 10:48:23.0	449	.029999999	ALTR	10:37:48	10:48:23	13sep2013 10:37:47	13sep2013 10:48:22	13sep2013	13sep2013	.01495881	-.00077456183	0	436430	1	25	12534	1	1	.00077456183	1	1	.27833334	.090000004	.076666668	.06666667	0	0	0	0	-.029998779	-.020000458	-.0099983215
26	ALTR	635	30.02	30.030001	2012-11-16T10:29:44.000-06:00	2012-11-16T10:40:19.000-06:00	14	2182168	2085800										.023333333	ALTR	10:29:44	10:40:19	16nov2012 10:29:43	16nov2012 10:40:18	16nov2012	16nov2012	.046201937	.00033311889	0	436430	1	27	3981	1	1	.00033311889	1	1	.15666667	.064999998	.058333334	.053333335	0	0	0	0	.010000229	.22999954	.34000015
	ALTR		34.580002	34.450001	2013-02-01 10:21:41.0	2013-02-01 10:32:11.0	142	1694230	1597757		20	-.0040000002	10	1970-01-01 11:21:00.0	1970-01-01 11:31:00.0	2013-02-01 10:21:41.0	2013-02-01 10:32:11.0	656	.23666666	ALTR	10:21:41	10:32:11	01feb2013 10:21:40	01feb2013 10:32:10	01feb2013	01feb2013	.060380269	-.0037594291	0	436430	1	19	5653	1	1	.0037594291	1	1	.16666667	.07	.061666667	.056666669	1	1	1	1	-.13000107	.1099968	.069999695
15	ALTR	640	37.029999	36.849998	2012-08-31T09:23:30.000-05:00	2012-08-31T09:34:10.000-05:00	27	717284	676887										.045000002	ALTR	09:23:30	09:34:10	31aug2012 09:23:29	31aug2012 09:34:09	31aug2012	31aug2012	.059680566	-.004860932	0	436430	1	16	3081	1	1	.004860932	1	1	.13666667	.063333333	.056666669	.051666666	0	0	0	0	-.18000031	-.14999771	.020000458
	ALTR		34.5	34.52	2013-03-22 09:22:54.0	2013-03-22 09:33:21.0	153	912416	820052		11	.001	10	1970-01-01 10:22:00.0	1970-01-01 10:32:00.0	2013-03-22 09:22:54.0	2013-03-22 09:33:21.0	405	.255	ALTR	09:22:54	09:33:21	22mar2013 09:22:53	22mar2013 09:33:20	22mar2013	22mar2013	.11263188	.00057972339	0	436430	1	5	7463	1	1	.00057972339	1	1	.22833334	.076666668	.06666667	.059999999	1	1	1	1	.020000458	.13000107	.15999985
	ALTR		34.959999	35	2013-03-01 09:18:49.0	2013-03-01 09:29:21.0	150	917925	764821		12	.001	10	1970-01-01 10:18:00.0	1970-01-01 10:28:00.0	2013-03-01 09:18:49.0	2013-03-01 09:29:21.0	956	.25	ALTR	09:18:49	09:29:21	01mar2013 09:18:48	01mar2013 09:29:20	01mar2013	01mar2013	.20018278	.001144191	0	436430	1	5	6694	1	1	.001144191	1	1	.19	.07333333	.063333333	.058333334	1	1	1	1	.040000916	.17000198	.25
	ALTR		34.029999	34.049999	2013-02-01 09:28:59.0	2013-02-01 09:39:30.0	16	780621	691047		15	.001	10	1970-01-01 10:28:00.0	1970-01-01 10:38:00.0	2013-02-01 09:28:59.0	2013-02-01 09:39:30.0	333	.026666667	ALTR	09:28:59	09:39:30	01feb2013 09:28:58	01feb2013 09:39:29	01feb2013	01feb2013	.1296207	.0005877302	0	436430	1	14	5648	1	1	.0005877302	1	1	.16666667	.07	.061666667	.056666669	0	0	0	0	.020000458	.19000244	.42000198
	ALTR		38.599998	38.68	2013-09-12 13:41:57.0	2013-09-12 13:52:29.0	16	1852686	1828989		41	.0020000001	11	1970-01-01 02:40:00.0	1970-01-01 02:51:00.0	2013-09-12 13:41:57.0	2013-09-12 13:52:29.0	232	.026666667	ALTR	13:41:57	13:52:29	12sep2013 13:41:56	12sep2013 13:52:28	12sep2013	12sep2013	.012956338	.0020725864	0	436430	1	41	12490	1	1	.0020725864	1	1	.27833334	.090000004	.076666668	.06666667	0	0	0	0	.080001831	.050003052	.060001373
	ALTR		33.75	33.779999	2013-04-04 13:33:09.0	2013-04-04 13:43:36.0	337	2374011	2327933		45	.001	10	1970-01-01 02:32:00.0	1970-01-01 02:42:00.0	2013-04-04 13:33:09.0	2013-04-04 13:43:36.0	662	.56166667	ALTR	13:33:09	13:43:36	04apr2013 13:33:08	04apr2013 13:43:35	04apr2013	04apr2013	.019793525	.00088885269	0	436430	1	28	7782	1	1	.00088885269	1	1	.25	.081666663	.068333335	.061666667	1	1	1	1	.029998779	.060001373	.069999695
	ALTR		31.639999	31.66	2013-04-18 13:21:34.0	2013-04-18 13:32:01.0	51	2245774	2165265		46	.001	11	1970-01-01 02:20:00.0	1970-01-01 02:31:00.0	2013-04-18 13:21:34.0	2013-04-18 13:32:01.0	804	.085000001	ALTR	13:21:34	13:32:01	18apr2013 13:21:33	18apr2013 13:32:00	18apr2013	18apr2013	.037182055	.00063212571	0	436430	1	27	8262	1	1	.00063212571	1	1	.27833334	.091666669	.075000003	.06666667	1	1	0	0	.020000458	-.039999008	-.1099987
	ALTR		33.73	33.75	2013-04-04 13:22:42.0	2013-04-04 13:33:09.0	193	2327933	2264691		44	.001	11	1970-01-01 02:21:00.0	1970-01-01 02:32:00.0	2013-04-04 13:22:42.0	2013-04-04 13:33:09.0	1885	.32166666	ALTR	13:22:42	13:33:09	04apr2013 13:22:41	04apr2013 13:33:08	04apr2013	04apr2013	.027925223	.00059295754	0	436430	1	27	7781	1	1	.00059295754	1	1	.25	.081666663	.068333335	.061666667	1	1	1	1	.020000458	.049999237	.080001831
	ALTR		33.580002	33.509998	2013-04-11 12:42:29.0	2013-04-11 12:52:56.0	43	1000738	952358		37	-.0020000001	12	1970-01-01 01:40:00.0	1970-01-01 01:52:00.0	2013-04-11 12:42:29.0	2013-04-11 12:52:56.0	1538	.071666665	ALTR	12:42:29	12:52:56	11apr2013 12:42:28	11apr2013 12:52:55	11apr2013	11apr2013	.050800223	-.0020846785	0	436430	1	25	8013	1	1	.0020846785	1	1	.27333334	.085000001	.07	.063333333	1	1	0	0	-.07000351	-.010002136	-.10000229
33	ALTR	633	33.790001	33.779999	2012-07-05T12:42:20.000-05:00	2012-07-05T12:52:53.000-05:00	110	1890886	1849334										.18333334	ALTR	12:42:20	12:52:53	05jul2012 12:42:19	05jul2012 12:52:52	05jul2012	05jul2012	.022468628	-.00029600877	0	436430	1	34	1611	1	1	.00029600877	1	1	.13666667	.068333335	.061666667	.056666669	1	1	1	1	-.010002136	.0099983215	-.020000458
	ALTR		34.52	34.48	2013-07-11 12:23:20.0	2013-07-11 12:33:49.0	405	1252235	1219276		35	-.001	11	1970-01-01 01:21:00.0	1970-01-01 01:32:00.0	2013-07-11 12:23:20.0	2013-07-11 12:33:49.0	2751	.67500001	ALTR	12:23:20	12:33:49	11jul2013 12:23:19	11jul2013 12:33:48	11jul2013	11jul2013	.027031615	-.0011587751	0	436430	1	35	10178	1	1	.0011587751	1	1	.30500001	.093333334	.078333333	.068333335	1	1	1	1	-.040000916	-.069999695	-.049999237
31	ALTR	632	30.92	30.879999	2012-07-12T12:22:33.000-05:00	2012-07-12T12:33:05.000-05:00	22	2296706	2184324										.036666665	ALTR	12:22:33	12:33:05	12jul2012 12:22:32	12jul2012 12:33:04	12jul2012	12jul2012	.051449329	-.0012936906	0	436430	1	32	1848	1	1	.0012936906	1	1	.13500001	.06666667	.059999999	.055	0	0	0	0	-.040000916	-.069999695	.020000458
33	ALTR	640	35.5	35.459999	2012-08-23T12:06:54.000-05:00	2012-08-23T12:17:34.000-05:00	21	1318908	1296992										.035	ALTR	12:06:54	12:17:34	23aug2012 12:06:53	23aug2012 12:17:33	23aug2012	23aug2012	.016897559	-.0011267863	0	436430	1	34	2921	1	1	.0011267863	1	1	.13833334	.063333333	.056666669	.051666666	0	0	0	0	-.040000916	-.080001831	0
	ALTR		35.66	35.700001	2013-01-17 12:26:51.0	2013-01-17 12:37:19.0	108	1292487	1273638		38	.001	9	1970-01-01 01:26:00.0	1970-01-01 01:35:00.0	2013-01-17 12:26:51.0	2013-01-17 12:37:19.0	2088	.18000001	ALTR	12:26:51	12:37:19	17jan2013 12:26:50	17jan2013 12:37:18	17jan2013	17jan2013	.014799339	.0011217307	0	436430	1	36	5032	1	1	.0011217307	1	1	.16166666	.06666667	.059999999	.055	1	1	1	1	.040000916	.080001831	.15000153
	ALTR		33.689999	33.689999	2013-04-04 12:09:32.0	2013-04-04 12:20:00.0	172	1871662	1811647		37	0	11	1970-01-01 01:08:00.0	1970-01-01 01:19:00.0	2013-04-04 12:09:32.0	2013-04-04 12:20:00.0	758	.28666666	ALTR	12:09:32	12:20:00	04apr2013 12:09:31	04apr2013 12:19:59	04apr2013	04apr2013	.033127315	0	0	436430	1	20	7774	1	1	0	1	1	.25	.081666663	.068333335	.061666667	1	1	1	1	0	-.039997101	-.029998779
	ALTR		33.759998	33.75	2013-05-16 12:08:16.0	2013-05-16 12:18:44.0	93	2260920	2195565		37	0	11	1970-01-01 01:06:00.0	1970-01-01 01:17:00.0	2013-05-16 12:08:16.0	2013-05-16 12:18:44.0	576	.155	ALTR	12:08:16	12:18:44	16may2013 12:08:15	16may2013 12:18:43	16may2013	16may2013	.029766826	-.00029615883	0	436430	1	23	9238	1	1	.00029615883	1	1	.31833333	.094999999	.078333333	.07	1	1	1	0	-.0099983215	-.039997101	-.019996643
	ALTR		33.619999	33.669998	2013-05-30 12:12:13.0	2013-05-30 12:22:44.0	33	2048390	2012273		19	.001	10	1970-01-01 01:11:00.0	1970-01-01 01:21:00.0	2013-05-30 12:12:13.0	2013-05-30 12:22:44.0	1001	.055	ALTR	12:12:13	12:22:44	30may2013 12:12:12	30may2013 12:22:43	30may2013	30may2013	.017948359	.0014871873	0	436430	1	7	9423	1	1	.0014871873	1	1	.31833333	.094999999	.078333333	.07	0	0	0	0	.049999237	.080001831	.13000107
	ALTR		35.349998	35.360001	2013-03-07 12:06:03.0	2013-03-07 12:16:32.0	197	1325479	1298955		30	0	8	1970-01-01 01:05:00.0	1970-01-01 01:13:00.0	2013-03-07 12:06:03.0	2013-03-07 12:16:32.0	12263	.32833335	ALTR	12:06:03	12:16:32	07mar2013 12:06:02	07mar2013 12:16:31	07mar2013	07mar2013	.020419491	.00028294587	0	436430	1	24	6970	1	1	.00028294587	1	1	.19	.07333333	.064999998	.058333334	1	1	1	1	.010002136	-.029998779	-.069999695
	ALTR		34.389999	34.389999	2013-08-22 12:24:21.0	2013-08-22 12:34:52.0	28	2100519	2100419		37	0	0	1970-01-01 12:32:00.0	1970-01-01 01:32:00.0	2013-08-22 12:24:21.0	2013-08-22 12:34:52.0	887	.046666667	ALTR	12:24:21	12:34:52	22aug2013 12:24:20	22aug2013 12:34:51	22aug2013	22aug2013	.000047609548	0	0	436430	1	37	11651	1	1	0	1	1	.28166667	.091666669	.076666668	.06666667	0	0	0	0	0	0	0
	ALTR		35.110001	35.02	2013-03-21 12:08:28.0	2013-03-21 12:18:55.0	191	1551371	1476695		32	-.003	11	1970-01-01 01:07:00.0	1970-01-01 01:18:00.0	2013-03-21 12:08:28.0	2013-03-21 12:18:55.0	2907	.31833333	ALTR	12:08:28	12:18:55	21mar2013 12:08:27	21mar2013 12:18:54	21mar2013	21mar2013	.050569683	-.0025633764	0	436430	1	20	7430	1	1	.0025633764	1	1	.22833334	.076666668	.06666667	.059999999	1	1	1	1	-.090000153	-.10000229	-.13000107
	ALTR		35.290001	35.310001	2013-07-25 11:49:53.0	2013-07-25 12:00:22.0	34	1308832	1284060		32	.001	10	1970-01-01 12:48:00.0	1970-01-01 12:58:00.0	2013-07-25 11:49:53.0	2013-07-25 12:00:22.0	17221	.056666669	ALTR	11:49:53	12:00:22	25jul2013 11:49:52	25jul2013 12:00:21	25jul2013	25jul2013	.019291934	.00056674576	0	436430	1	32	10830	1	1	.00056674576	1	1	.28999999	.093333334	.076666668	.068333335	0	0	0	0	.020000458	-.069999695	-.069999695
	ALTR		33.639999	33.66	2013-04-04 11:38:15.0	2013-04-04 11:48:43.0	243	1709669	1669741		34	.001	10	1970-01-01 12:37:00.0	1970-01-01 12:47:00.0	2013-04-04 11:38:15.0	2013-04-04 11:48:43.0	885	.405	ALTR	11:38:15	11:48:43	04apr2013 11:38:14	04apr2013 11:48:42	04apr2013	04apr2013	.023912691	.00059454393	0	436430	1	18	7772	1	1	.00059454393	1	1	.25	.081666663	.068333335	.061666667	1	1	1	1	.020000458	.10000229	.049999237
	ALTR		33.610001	33.580002	2013-04-04 11:06:55.0	2013-04-04 11:17:22.0	273	1556191	1473857		31	-.001	10	1970-01-01 12:06:00.0	1970-01-01 12:16:00.0	2013-04-04 11:06:55.0	2013-04-04 11:17:22.0	735	.45500001	ALTR	11:06:55	11:17:22	04apr2013 11:06:54	04apr2013 11:17:21	04apr2013	04apr2013	.055862948	-.00089255517	0	436430	1	15	7769	1	1	.00089255517	1	1	.25	.081666663	.068333335	.061666667	1	1	1	1	-.029998779	-.020000458	.029998779
25	ALTR	634	30.610001	30.6	2012-07-12T11:19:05.000-05:00	2012-07-12T11:29:39.000-05:00	24	1695571	1658371										.039999999	ALTR	11:19:05	11:29:39	12jul2012 11:19:04	12jul2012 11:29:38	12jul2012	12jul2012	.022431651	-.00032669809	0	436430	1	26	1842	1	1	.00032669809	1	1	.13500001	.06666667	.059999999	.055	0	0	0	0	-.010000229	-.010000229	.029998779
	ALTR		32.16	32.150002	2013-06-06 11:12:37.0	2013-06-06 11:23:14.0	36	3430931	3278584		21	0	11	1970-01-01 12:11:00.0	1970-01-01 12:22:00.0	2013-06-06 11:12:37.0	2013-06-06 11:23:14.0	4543	.059999999	ALTR	11:12:37	11:23:14	06jun2013 11:12:36	06jun2013 11:23:13	06jun2013	06jun2013	.046467315	-.00031089308	0	436430	1	15	9682	1	1	.00031089308	1	1	.315	.094999999	.078333333	.07	0	0	0	0	-.0099983215	-.13000107	.029998779
	ALTR		33.59	33.639999	2013-04-04 11:27:48.0	2013-04-04 11:38:15.0	354	1669741	1595472		33	.001	11	1970-01-01 12:26:00.0	1970-01-01 12:37:00.0	2013-04-04 11:27:48.0	2013-04-04 11:38:15.0	7240	.58999997	ALTR	11:27:48	11:38:15	04apr2013 11:27:47	04apr2013 11:38:14	04apr2013	04apr2013	.04654986	.0014885155	0	436430	1	17	7771	1	1	.0014885155	1	1	.25	.081666663	.068333335	.061666667	1	1	1	1	.049999237	.069999695	.15000153
22	ALTR	640	33.689999	33.700001	2012-07-05T10:46:23.000-05:00	2012-07-05T10:57:03.000-05:00	26	1436903	1402903										.043333333	ALTR	10:46:23	10:57:03	05jul2012 10:46:22	05jul2012 10:57:02	05jul2012	05jul2012	.024235461	.00029688742	0	436430	1	23	1600	1	1	.00029688742	1	1	.13666667	.068333335	.061666667	.056666669	0	0	0	0	.010002136	.050003052	-.0099983215
	ALTR		33.650002	33.630001	2013-04-04 10:45:51.0	2013-04-04 10:56:28.0	183	1433620	1376323		29	-.001	11	1970-01-01 11:44:00.0	1970-01-01 11:55:00.0	2013-04-04 10:45:51.0	2013-04-04 10:56:28.0	1563	.30500001	ALTR	10:45:51	10:56:28	04apr2013 10:45:50	04apr2013 10:56:27	04apr2013	04apr2013	.041630488	-.00059436721	0	436430	1	13	7767	1	1	.00059436721	1	1	.25	.081666663	.068333335	.061666667	1	1	1	1	-.020000458	-.040000916	-.069999695
	ALTR		38.669998	38.540001	2013-09-12 10:10:15.0	2013-09-12 10:20:50.0	49	1019602	977781		21	-.003	10	1970-01-01 11:09:00.0	1970-01-01 11:19:00.0	2013-09-12 10:10:15.0	2013-09-12 10:20:50.0	1357	.081666663	ALTR	10:10:15	10:20:50	12sep2013 10:10:14	12sep2013 10:20:49	12sep2013	12sep2013	.042771336	-.0033617083	0	436430	1	21	12470	1	1	.0033617083	1	1	.27833334	.090000004	.076666668	.06666667	1	1	0	0	-.12999725	-.029998779	-.019996643
	ALTR		34.919998	34.860001	2013-03-21 10:02:59.0	2013-03-21 10:13:27.0	267	636819	594765		20	-.0020000001	10	1970-01-01 11:02:00.0	1970-01-01 11:12:00.0	2013-03-21 10:02:59.0	2013-03-21 10:13:27.0	801	.44499999	ALTR	10:02:59	10:13:27	21mar2013 10:02:58	21mar2013 10:13:26	21mar2013	21mar2013	.070706919	-.0017181432	0	436430	1	9	7419	1	1	.0017181432	1	1	.22833334	.076666668	.06666667	.059999999	1	1	1	1	-.059997559	.07000351	.07000351
	ALTR		34.970001	34.98	2013-03-21 09:42:07.0	2013-03-21 09:52:33.0	160	540573	451976		18	0	10	1970-01-01 10:41:00.0	1970-01-01 10:51:00.0	2013-03-21 09:42:07.0	2013-03-21 09:52:33.0	456	.26666668	ALTR	09:42:07	09:52:33	21mar2013 09:42:06	21mar2013 09:52:32	21mar2013	21mar2013	.19602147	.00028591137	0	436430	1	7	7417	1	1	.00028591137	1	1	.22833334	.076666668	.06666667	.059999999	1	1	1	1	.0099983215	-.050003052	-.11000061
	ALTR		34.509998	34.529999	2012-12-20 09:45:45.0	2012-12-20 09:56:27.0	34	835437	751593		24	.001	10	1970-01-01 10:45:00.0	1970-01-01 10:55:00.0	2012-12-20 09:45:45.0	2012-12-20 09:56:27.0	203	.056666669	ALTR	09:45:45	09:56:27	20dec2012 09:45:44	20dec2012 09:56:26	20dec2012	20dec2012	.11155505	.00057955546	0	436430	1	23	4445	1	1	.00057955546	1	1	.15833333	.06666667	.058333334	.053333335	1	0	0	0	.020000458	.060001373	.030002594
	ALTR		31.719999	31.85	2013-04-18 09:31:22.0	2013-04-18 09:41:49.0	51	677358	426031		24	.0040000002	10	1970-01-01 10:30:00.0	1970-01-01 10:40:00.0	2013-04-18 09:31:22.0	2013-04-18 09:41:49.0	2989	.085000001	ALTR	09:31:22	09:41:49	18apr2013 09:31:21	18apr2013 09:41:48	18apr2013	18apr2013	.58992654	.0040983944	0	436430	1	6	8241	1	1	.0040983944	1	1	.27833334	.091666669	.075000003	.06666667	1	1	0	0	.13000107	.36000252	.34000206
15	ALTR	642	30.530001	30.440001	2012-07-12T09:32:40.000-05:00	2012-07-12T09:43:22.000-05:00	95	1009861	903135										.15833333	ALTR	09:32:40	09:43:22	12jul2012 09:32:39	12jul2012 09:43:21	12jul2012	12jul2012	.11817281	-.0029479251	0	436430	1	16	1832	1	1	.0029479251	1	1	.13500001	.06666667	.059999999	.055	1	1	1	1	-.090000153	0	.049999237
	ALTR		34.470001	34.509998	2012-12-20 09:35:13.0	2012-12-20 09:45:45.0	187	751593	683235		23	.001	11	1970-01-01 10:34:00.0	1970-01-01 10:45:00.0	2012-12-20 09:35:13.0	2012-12-20 09:45:45.0	8039	.31166667	ALTR	09:35:13	09:45:45	20dec2012 09:35:12	20dec2012 09:45:44	20dec2012	20dec2012	.10005049	.0011603452	0	436430	1	22	4444	1	1	.0011603452	1	1	.15833333	.06666667	.058333334	.053333335	1	1	1	1	.039997101	.059997559	.099998474
	ALTR		32.630001	32.540001	2013-06-06 09:36:28.0	2013-06-06 09:47:20.0	37	1618216	1488599		12	-.003	11	1970-01-01 10:35:00.0	1970-01-01 10:46:00.0	2013-06-06 09:36:28.0	2013-06-06 09:47:20.0	2359	.061666667	ALTR	09:36:28	09:47:20	06jun2013 09:36:27	06jun2013 09:47:19	06jun2013	06jun2013	.087073147	-.0027582026	0	436430	1	6	9673	1	1	.0027582026	1	1	.315	.094999999	.078333333	.07	0	0	0	0	-.090000153	-.15999985	-.22999954
	ALTR		35.009998	34.869999	2013-03-21 09:00:18.0	2013-03-21 09:10:43.0	142	200431	158059		14	-.0040000002	10	1970-01-01 09:59:00.0	1970-01-01 10:09:00.0	2013-03-21 09:00:18.0	2013-03-21 09:10:43.0	409	.23666666	ALTR	09:00:18	09:10:43	21mar2013 09:00:17	21mar2013 09:10:42	21mar2013	21mar2013	.26807711	-.0039988402	0	436430	1	3	7413	1	1	.0039988402	1	1	.22833334	.076666668	.06666667	.059999999	1	1	1	1	-.13999939	-.19999695	-.069999695
	ALTR		34.48	34.580002	2012-12-20 09:03:25.0	2012-12-20 09:14:01.0	29	503156	433475		20	.003	11	1970-01-01 10:02:00.0	1970-01-01 10:13:00.0	2012-12-20 09:03:25.0	2012-12-20 09:14:01.0	2247	.048333332	ALTR	09:03:25	09:14:01	20dec2012 09:03:24	20dec2012 09:14:00	20dec2012	20dec2012	.16074975	.0029002985	0	436430	1	19	4441	1	1	.0029002985	1	1	.15833333	.06666667	.058333334	.053333335	0	0	0	0	.10000229	.020000458	-.0099983215
	ALTR		33.709999	33.779999	2013-04-10 13:35:08.0	2013-04-10 13:45:34.0	56	1335512	1271709		38	.0020000001	11	1970-01-01 02:33:00.0	1970-01-01 02:44:00.0	2013-04-10 13:35:08.0	2013-04-10 13:45:34.0	2118	.093333334	ALTR	13:35:08	13:45:34	10apr2013 13:35:07	10apr2013 13:45:33	10apr2013	10apr2013	.05017107	.0020765262	0	436430	1	29	7967	1	1	.0020765262	1	1	.25	.081666663	.068333335	.061666667	1	1	1	0	.069999695	.069999695	.060001373
	ALTR		35.869999	35.779999	2013-02-20 13:36:41.0	2013-02-20 13:47:14.0	124	1878418	1804747		45	-.003	11	1970-01-01 02:35:00.0	1970-01-01 02:46:00.0	2013-02-20 13:36:41.0	2013-02-20 13:47:14.0	3953	.20666666	ALTR	13:36:41	13:47:14	20feb2013 13:36:40	20feb2013 13:47:13	20feb2013	20feb2013	.040820681	-.0025090647	0	436430	1	30	6295	1	1	.0025090647	1	1	.16833334	.07	.061666667	.056666669	1	1	1	1	-.090000153	-.25	-.32999802
	ALTR		35.470001	35.540001	2013-01-23 13:31:53.0	2013-01-23 13:42:21.0	138	2489773	2445221		40	.0020000001	10	1970-01-01 02:31:00.0	1970-01-01 02:41:00.0	2013-01-23 13:31:53.0	2013-01-23 13:42:21.0	12294	.23	ALTR	13:31:53	13:42:21	23jan2013 13:31:52	23jan2013 13:42:20	23jan2013	23jan2013	.01822003	.00197349	0	436430	1	38	5268	1	1	.00197349	1	1	.16166666	.06666667	.059999999	.055	1	1	1	1	.069999695	.029998779	-.050003052
	ALTR		33.259998	33.259998	2013-07-03 13:40:10.0	2013-07-03 13:50:35.0	31	911687	911687		35	0	0	2013-07-03 01:00:00.0	2013-07-03 01:00:00.0	2013-07-03 13:40:10.0	2013-07-03 13:50:35.0	588	.051666666	ALTR	13:40:10	13:50:35	03jul2013 13:40:09	03jul2013 13:50:34	03jul2013	03jul2013	0	0	0	436430	1	35	9833	1	1	0	1	1	.315	.094999999	.078333333	.07	0	0	0	0	0	0	0
	ALTR		35.400002	35.360001	2013-02-13 13:25:38.0	2013-02-13 13:36:12.0	23	1430398	1389761		39	-.001	11	1970-01-01 02:24:00.0	1970-01-01 02:35:00.0	2013-02-13 13:25:38.0	2013-02-13 13:36:12.0	961	.038333334	ALTR	13:25:38	13:36:12	13feb2013 13:25:37	13feb2013 13:36:11	13feb2013	13feb2013	.029240279	-.0011299694	0	436430	1	33	6055	1	1	.0011299694	1	1	.17	.07	.061666667	.056666669	0	0	0	0	-.040000916	.019996643	0
	ALTR		34.919998	34.950001	2013-03-20 13:09:00.0	2013-03-20 13:19:27.0	126	859134	831405		38	.001	10	1970-01-01 02:08:00.0	1970-01-01 02:18:00.0	2013-03-20 13:09:00.0	2013-03-20 13:19:27.0	4004	.20999999	ALTR	13:09:00	13:19:27	20mar2013 13:08:59	20mar2013 13:19:26	20mar2013	20mar2013	.033351976	.00085918087	0	436430	1	26	7388	1	1	.00085918087	1	1	.19166666	.075000003	.064999998	.058333334	1	1	1	1	.030002594	.090000153	.10000229
	ALTR		33.330002	33.360001	2013-05-29 13:13:24.0	2013-05-29 13:23:54.0	82	2929641	2873702		36	.001	11	1970-01-01 02:11:00.0	1970-01-01 02:22:00.0	2013-05-29 13:13:24.0	2013-05-29 13:23:54.0	513	.13666667	ALTR	13:13:24	13:23:54	29may2013 13:13:23	29may2013 13:23:53	29may2013	29may2013	.019465832	.00090005336	0	436430	1	34	9392	1	1	.00090005336	1	1	.32166666	.094999999	.078333333	.07	1	1	1	0	.029998779	-.050003052	-.050003052
	ALTR		35.450001	35.41	2013-01-23 13:10:52.0	2013-01-23 13:21:24.0	115	2388578	2319377		38	-.001	10	1970-01-01 02:10:00.0	1970-01-01 02:20:00.0	2013-01-23 13:10:52.0	2013-01-23 13:21:24.0	12476	.19166666	ALTR	13:10:52	13:21:24	23jan2013 13:10:51	23jan2013 13:21:23	23jan2013	23jan2013	.029836029	-.0011283756	0	436430	1	36	5266	1	1	.0011283756	1	1	.16166666	.06666667	.059999999	.055	1	1	1	1	-.040000916	.020000458	.090000153
	ALTR		34.950001	35	2013-03-20 12:16:49.0	2013-03-20 12:27:14.0	144	715263	692743		33	.001	11	1970-01-01 01:15:00.0	1970-01-01 01:26:00.0	2013-03-20 12:16:49.0	2013-03-20 12:27:14.0	4501	.23999999	ALTR	12:16:49	12:27:14	20mar2013 12:16:48	20mar2013 12:27:13	20mar2013	20mar2013	.032508448	.0014305933	0	436430	1	21	7383	1	1	.0014305933	1	1	.19166666	.075000003	.064999998	.058333334	1	1	1	1	.049999237	-.049999237	-.040000916
29	ALTR	627	36.880001	36.93	2012-08-29T12:07:12.000-05:00	2012-08-29T12:17:39.000-05:00	16	1160831	1136138										.026666667	ALTR	12:07:12	12:17:39	29aug2012 12:07:11	29aug2012 12:17:38	29aug2012	29aug2012	.021734156	.0013557277	0	436430	1	30	3036	1	1	.0013557277	1	1	.13833334	.063333333	.056666669	.051666666	0	0	0	0	.049999237	.069999695	.069999695
	ALTR		33.939999	33.93	2013-04-10 12:11:30.0	2013-04-10 12:21:55.0	163	979261	957647		30	0	10	1970-01-01 01:10:00.0	1970-01-01 01:20:00.0	2013-04-10 12:11:30.0	2013-04-10 12:21:55.0	2320	.27166668	ALTR	12:11:30	12:21:55	10apr2013 12:11:29	10apr2013 12:21:54	10apr2013	10apr2013	.022569902	-.00029458816	0	436430	1	21	7959	1	1	.00029458816	1	1	.25	.081666663	.068333335	.061666667	1	1	1	1	-.0099983215	-.020000458	-.039997101
	ALTR		34.700001	34.639999	2012-12-19 12:12:16.0	2012-12-19 12:22:55.0	37	2157934	2104388		20	-.0020000001	11	1970-01-01 01:11:00.0	1970-01-01 01:22:00.0	2012-12-19 12:12:16.0	2012-12-19 12:22:55.0	1193	.061666667	ALTR	12:12:16	12:22:55	19dec2012 12:12:15	19dec2012 12:22:54	19dec2012	19dec2012	.025444927	-.0017291461	0	436430	1	19	4383	1	1	.0017291461	1	1	.16	.064999998	.058333334	.053333335	1	1	0	0	-.060001373	-.049999237	.0099983215
	ALTR		35.290001	35.369999	2013-01-23 12:07:51.0	2013-01-23 12:18:21.0	82	1969914	1915690		32	.0020000001	11	1970-01-01 01:06:00.0	1970-01-01 01:17:00.0	2013-01-23 12:07:51.0	2013-01-23 12:18:21.0	1446	.13666667	ALTR	12:07:51	12:18:21	23jan2013 12:07:50	23jan2013 12:18:20	23jan2013	23jan2013	.028305206	.0022668748	0	436430	1	30	5260	1	1	.0022668748	1	1	.16166666	.06666667	.059999999	.055	1	1	1	0	.079998016	.099998474	.059997559
	ALTR		33.23	33.130001	2012-12-12 12:04:49.0	2012-12-12 12:15:25.0	215	1168568	1122029		26	-.003	10	1970-01-01 01:04:00.0	1970-01-01 01:14:00.0	2012-12-12 12:04:49.0	2012-12-12 12:15:25.0	523	.35833332	ALTR	12:04:49	12:15:25	12dec2012 12:04:48	12dec2012 12:15:24	12dec2012	12dec2012	.041477539	-.003009283	0	436430	1	27	4100	1	1	.003009283	1	1	.15666667	.064999998	.058333334	.053333335	1	1	1	1	-.099998474	-.029998779	-.0099983215
	ALTR		33.450001	33.48	2013-01-30 12:07:55.0	2013-01-30 12:18:22.0	74	1547821	1484214		35	.001	11	1970-01-01 01:06:00.0	1970-01-01 01:17:00.0	2013-01-30 12:07:55.0	2013-01-30 12:18:22.0	422	.12333333	ALTR	12:07:55	12:18:22	30jan2013 12:07:54	30jan2013 12:18:21	30jan2013	30jan2013	.04285568	.00089682447	0	436430	1	33	5552	1	1	.00089682447	1	1	.16333333	.068333335	.059999999	.055	1	1	1	0	.029998779	.059997559	.040000916
	ALTR		31.879999	31.940001	2013-05-01 12:17:52.0	2013-05-01 12:28:19.0	223	1516714	1490872		24	.0020000001	11	1970-01-01 01:16:00.0	1970-01-01 01:27:00.0	2013-05-01 12:17:52.0	2013-05-01 12:28:19.0	1762	.37166667	ALTR	12:17:52	12:28:19	01may2013 12:17:51	01may2013 12:28:18	01may2013	01may2013	.01733348	.0018821008	0	436430	1	21	8684	1	1	.0018821008	1	1	.28666666	.093333334	.076666668	.06666667	1	1	1	1	.060001373	.040000916	.040000916
	ALTR		33.119999	33.200001	2013-05-29 12:20:44.0	2013-05-29 12:31:17.0	34	2523897	2439852		31	.0020000001	11	1970-01-01 01:19:00.0	1970-01-01 01:30:00.0	2013-05-29 12:20:44.0	2013-05-29 12:31:17.0	267	.056666669	ALTR	12:20:44	12:31:17	29may2013 12:20:43	29may2013 12:31:16	29may2013	29may2013	.034446761	.0024155143	0	436430	1	29	9387	1	1	.0024155143	1	1	.32166666	.094999999	.078333333	.07	0	0	0	0	.080001831	.12000275	.15000153
	ALTR		35	34.900002	2013-03-20 12:27:14.0	2013-03-20 12:37:40.0	139	741171	715263		34	-.003	10	1970-01-01 01:26:00.0	1970-01-01 01:36:00.0	2013-03-20 12:27:14.0	2013-03-20 12:37:40.0	341	.23166667	ALTR	12:27:14	12:37:40	20mar2013 12:27:13	20mar2013 12:37:39	20mar2013	20mar2013	.036221642	-.0028570993	0	436430	1	22	7384	1	1	.0028570993	1	1	.19166666	.075000003	.064999998	.058333334	1	1	1	1	-.099998474	-.090000153	-.15000153
	ALTR		34.970001	34.950001	2013-03-20 12:06:22.0	2013-03-20 12:16:49.0	280	692743	673668		32	-.001	12	1970-01-01 01:03:00.0	1970-01-01 01:15:00.0	2013-03-20 12:06:22.0	2013-03-20 12:16:49.0	1206	.46666667	ALTR	12:06:22	12:16:49	20mar2013 12:06:21	20mar2013 12:16:48	20mar2013	20mar2013	.028315134	-.00057193183	0	436430	1	20	7382	1	1	.00057193183	1	1	.19166666	.075000003	.064999998	.058333334	1	1	1	1	-.020000458	.029998779	-.069999695
	ALTR		35.84	35.759998	2013-08-14 12:23:23.0	2013-08-14 12:33:56.0	43	1588569	1543472		37	-.0020000001	10	1970-01-01 01:22:00.0	1970-01-01 01:32:00.0	2013-08-14 12:23:23.0	2013-08-14 12:33:56.0	575	.071666665	ALTR	12:23:23	12:33:56	14aug2013 12:23:22	14aug2013 12:33:55	14aug2013	14aug2013	.029217893	-.0022321939	0	436430	1	37	11292	1	1	.0022321939	1	1	.28833333	.091666669	.076666668	.068333335	1	0	0	0	-.080001831	-.049999237	-.090000153
	ALTR		36.150002	36.09	2013-02-20 11:41:12.0	2013-02-20 11:51:51.0	37	1117985	1089182		34	-.0020000001	11	1970-01-01 12:40:00.0	1970-01-01 12:51:00.0	2013-02-20 11:41:12.0	2013-02-20 11:51:51.0	676	.061666667	ALTR	11:41:12	11:51:51	20feb2013 11:41:11	20feb2013 11:51:50	20feb2013	20feb2013	.026444616	-.001659789	0	436430	1	20	6285	1	1	.001659789	1	1	.16833334	.07	.061666667	.056666669	1	0	0	0	-.060001373	-.13000107	-.069999695
	ALTR		34.91	34.91	2013-03-20 11:35:03.0	2013-03-20 11:45:30.0	174	612993	598493		29	0	10	1970-01-01 12:34:00.0	1970-01-01 12:44:00.0	2013-03-20 11:35:03.0	2013-03-20 11:45:30.0	570	.28999999	ALTR	11:35:03	11:45:30	20mar2013 11:35:02	20mar2013 11:45:29	20mar2013	20mar2013	.024227519	0	0	436430	1	18	7380	1	1	0	1	1	.19166666	.075000003	.064999998	.058333334	1	1	1	1	0	.040000916	.040000916
	ALTR		34.91	34.950001	2013-03-20 11:45:30.0	2013-03-20 11:55:58.0	166	646706	612993		30	.001	11	1970-01-01 12:44:00.0	1970-01-01 12:55:00.0	2013-03-20 11:45:30.0	2013-03-20 11:55:58.0	1248	.27666667	ALTR	11:45:30	11:55:58	20mar2013 11:45:29	20mar2013 11:55:57	20mar2013	20mar2013	.054997366	.0011458297	0	436430	1	19	7381	1	1	.0011458297	1	1	.19166666	.075000003	.064999998	.058333334	1	1	1	1	.040000916	.040000916	.090000153
	ALTR		35.009998	35	2013-03-06 11:43:29.0	2013-03-06 11:54:12.0	56	1434704	1403336		22	0	11	1970-01-01 12:42:00.0	1970-01-01 12:53:00.0	2013-03-06 11:43:29.0	2013-03-06 11:54:12.0	3683	.093333334	ALTR	11:43:29	11:54:12	06mar2013 11:43:28	06mar2013 11:54:11	06mar2013	06mar2013	.022352451	-.00028558474	0	436430	1	19	6909	1	1	.00028558474	1	1	.19	.07333333	.063333333	.058333334	1	1	1	0	-.0099983215	-.039997101	-.039997101
	ALTR		34.82	34.900002	2013-03-20 11:03:43.0	2013-03-20 11:14:09.0	145	540586	523780		26	.0020000001	11	1970-01-01 12:02:00.0	1970-01-01 12:13:00.0	2013-03-20 11:03:43.0	2013-03-20 11:14:09.0	5014	.24166666	ALTR	11:03:43	11:14:09	20mar2013 11:03:42	20mar2013 11:14:08	20mar2013	20mar2013	.032085989	.0022975828	0	436430	1	15	7377	1	1	.0022975828	1	1	.19166666	.075000003	.064999998	.058333334	1	1	1	1	.080001831	.069999695	.090000153
	ALTR		35.389999	35.349998	2013-02-13 11:19:34.0	2013-02-13 11:30:07.0	13	961631	940804		27	-.001	11	1970-01-01 12:18:00.0	1970-01-01 12:29:00.0	2013-02-13 11:19:34.0	2013-02-13 11:30:07.0	492	.021666666	ALTR	11:19:34	11:30:07	13feb2013 11:19:33	13feb2013 11:30:06	13feb2013	13feb2013	.022137448	-.0011302887	0	436430	1	22	6044	1	1	.0011302887	1	1	.17	.07	.061666667	.056666669	0	0	0	0	-.040000916	.029998779	.080001831
	ALTR		32.009998	31.85	2013-04-17 11:09:18.0	2013-04-17 11:19:43.0	59	1925431	1793445		26	-.0049999999	10	1970-01-01 12:08:00.0	1970-01-01 12:18:00.0	2013-04-17 11:09:18.0	2013-04-17 11:19:43.0	3118	.098333336	ALTR	11:09:18	11:19:43	17apr2013 11:09:17	17apr2013 11:19:42	17apr2013	17apr2013	.073593557	-.0049983738	0	436430	1	16	8202	1	1	.0049983738	1	1	.27333334	.085000001	.07	.063333333	1	1	1	0	-.15999794	-.1799984	-.059997559
	ALTR		34.889999	34.91	2013-03-20 11:24:36.0	2013-03-20 11:35:03.0	124	598493	552208		28	.001	11	1970-01-01 12:23:00.0	1970-01-01 12:34:00.0	2013-03-20 11:24:36.0	2013-03-20 11:35:03.0	1169	.20666666	ALTR	11:24:36	11:35:03	20mar2013 11:24:35	20mar2013 11:35:02	20mar2013	20mar2013	.083818056	.00057324331	0	436430	1	17	7379	1	1	.00057324331	1	1	.19166666	.075000003	.064999998	.058333334	1	1	1	1	.020000458	.020000458	.060001373
	ALTR		34.900002	34.889999	2013-03-20 11:14:09.0	2013-03-20 11:24:36.0	168	552208	540586		27	0	10	1970-01-01 12:13:00.0	1970-01-01 12:23:00.0	2013-03-20 11:14:09.0	2013-03-20 11:24:36.0	938	.28	ALTR	11:14:09	11:24:36	20mar2013 11:14:08	20mar2013 11:24:35	20mar2013	20mar2013	.021498892	-.00028659415	0	436430	1	16	7378	1	1	.00028659415	1	1	.19166666	.075000003	.064999998	.058333334	1	1	1	1	-.010002136	.0099983215	.0099983215
	ALTR		35.220001	35.299999	2013-07-17 11:27:10.0	2013-07-17 11:37:47.0	20	1330051	1304786		29	.0020000001	11	1970-01-01 12:25:00.0	1970-01-01 12:36:00.0	2013-07-17 11:27:10.0	2013-07-17 11:37:47.0	469	.033333335	ALTR	11:27:10	11:37:47	17jul2013 11:27:09	17jul2013 11:37:46	17jul2013	17jul2013	.019363329	.0022713803	0	436430	1	29	10412	1	1	.0022713803	1	1	.30500001	.093333334	.078333333	.068333335	0	0	0	0	.079998016	.039997101	.020000458
	ALTR		34.709999	34.709999	2013-01-16 10:34:45.0	2013-01-16 10:45:12.0	47	1106361	1083914		18	0	10	1970-01-01 11:34:00.0	1970-01-01 11:44:00.0	2013-01-16 10:34:45.0	2013-01-16 10:45:12.0	1998	.078333333	ALTR	10:34:45	10:45:12	16jan2013 10:34:44	16jan2013 10:45:11	16jan2013	16jan2013	.020709207	0	0	436430	1	17	4958	1	1	0	1	1	.16333333	.06666667	.058333334	.054166667	1	1	1	0	0	.049999237	.080001831
	ALTR		34.919998	34.91	2013-03-20 10:32:16.0	2013-03-20 10:42:44.0	208	485277	469926		23	0	10	1970-01-01 11:31:00.0	1970-01-01 11:41:00.0	2013-03-20 10:32:16.0	2013-03-20 10:42:44.0	265	.34666666	ALTR	10:32:16	10:42:44	20mar2013 10:32:15	20mar2013 10:42:43	20mar2013	20mar2013	.032666847	-.00028632081	0	436430	1	12	7374	1	1	.00028632081	1	1	.19166666	.075000003	.064999998	.058333334	1	1	1	1	-.0099983215	-.029998779	-.099998474
	ALTR		34.91	34.889999	2013-03-20 10:42:44.0	2013-03-20 10:53:15.0	200	500750	485277		24	-.001	11	1970-01-01 11:41:00.0	1970-01-01 11:52:00.0	2013-03-20 10:42:44.0	2013-03-20 10:53:15.0	263	.33333334	ALTR	10:42:44	10:53:15	20mar2013 10:42:43	20mar2013 10:53:14	20mar2013	20mar2013	.031884883	-.00057291484	0	436430	1	13	7375	1	1	.00057291484	1	1	.19166666	.075000003	.064999998	.058333334	1	1	1	1	-.020000458	-.090000153	-.0099983215
	ALTR		33.009998	33.029999	2013-05-08 10:51:36.0	2013-05-08 11:02:16.0	20	567601	513923		27	.001	10	1970-01-01 11:50:00.0	1970-01-01 12:00:00.0	2013-05-08 10:51:36.0	2013-05-08 11:02:16.0	700	.033333335	ALTR	10:51:36	11:02:16	08may2013 10:51:35	08may2013 11:02:15	08may2013	08may2013	.10444755	.00060589088	0	436430	1	14	8941	1	1	.00060589088	1	1	.30500001	.094999999	.078333333	.068333335	0	0	0	0	.020000458	.020000458	-.0099983215
	ALTR		33.130001	33.16	2013-06-05 10:59:24.0	2013-06-05 11:09:56.0	12	1478566	1423467		26	.001	10	1970-01-01 11:58:00.0	1970-01-01 12:08:00.0	2013-06-05 10:59:24.0	2013-06-05 11:09:56.0	13818	.02	ALTR	10:59:24	11:09:56	05jun2013 10:59:23	05jun2013 11:09:55	05jun2013	05jun2013	.038707606	.00090548681	0	436430	1	25	9634	1	1	.00090548681	1	1	.31833333	.094999999	.078333333	.07	0	0	0	0	.029998779	.0099983215	.13999939
	ALTR		34.889999	34.82	2013-03-20 10:53:15.0	2013-03-20 11:03:43.0	150	523780	500750		25	-.0020000001	10	1970-01-01 11:52:00.0	1970-01-01 12:02:00.0	2013-03-20 10:53:15.0	2013-03-20 11:03:43.0	337	.25	ALTR	10:53:15	11:03:43	20mar2013 10:53:14	20mar2013 11:03:42	20mar2013	20mar2013	.045991015	-.0020062968	0	436430	1	14	7376	1	1	.0020062968	1	1	.19166666	.075000003	.064999998	.058333334	1	1	1	1	-.069999695	.010002136	0
23	ALTR	636	34.799999	35.09	2012-07-25T10:02:34.000-05:00	2012-07-25T10:13:10.000-05:00	29	8121137	7866372										.048333332	ALTR	10:02:34	10:13:10	25jul2012 10:02:33	25jul2012 10:13:09	25jul2012	25jul2012	.032386594	.0083333598	0	436430	1	24	2078	1	1	.0083333598	1	1	.13833334	.06666667	.059999999	.055	0	0	0	0	.29000092	.22000122	.17000198
	ALTR		34.939999	34.990002	2013-03-20 10:00:51.0	2013-03-20 10:11:20.0	295	432443	406341		20	.001	8	1970-01-01 11:00:00.0	1970-01-01 11:08:00.0	2013-03-20 10:00:51.0	2013-03-20 10:11:20.0	269	.49166667	ALTR	10:00:51	10:11:20	20mar2013 10:00:50	20mar2013 10:11:19	20mar2013	20mar2013	.064236686	.0014311121	0	436430	1	9	7371	1	1	.0014311121	1	1	.19166666	.075000003	.064999998	.058333334	1	1	1	1	.050003052	-.029998779	-.020000458
	ALTR		34.91	34.919998	2013-03-20 10:21:49.0	2013-03-20 10:32:16.0	259	469926	458768		22	0	10	1970-01-01 11:21:00.0	1970-01-01 11:31:00.0	2013-03-20 10:21:49.0	2013-03-20 10:32:16.0	526	.43166667	ALTR	10:21:49	10:32:16	20mar2013 10:21:48	20mar2013 10:32:15	20mar2013	20mar2013	.024321662	.00028640279	0	436430	1	11	7373	1	1	.00028640279	1	1	.19166666	.075000003	.064999998	.058333334	1	1	1	1	.0099983215	0	-.020000458
18	ALTR	633	37.349998	37.43	2012-09-12T10:14:50.000-05:00	2012-09-12T10:25:23.000-05:00	26	1166377	1125480										.043333333	ALTR	10:14:50	10:25:23	12sep2012 10:14:49	12sep2012 10:25:22	12sep2012	12sep2012	.036337383	.00214195	0	436430	1	19	3321	1	1	.00214195	1	1	.13666667	.063333333	.056666669	.051666666	0	0	0	0	.080001831	.10000229	.11000061
	ALTR		34.720001	34.669998	2013-08-21 10:23:52.0	2013-08-21 10:34:24.0	23	841133	824646		25	-.001	10	1970-01-01 11:22:00.0	1970-01-01 11:32:00.0	2013-08-21 10:23:52.0	2013-08-21 10:34:24.0	703	.038333334	ALTR	10:23:52	10:34:24	21aug2013 10:23:51	21aug2013 10:34:23	21aug2013	21aug2013	.019992821	-.00144018	0	436430	1	25	11580	1	1	.00144018	1	1	.28	.091666669	.076666668	.06666667	0	0	0	0	-.050003052	-.15000153	-.22000122
	ALTR		34.990002	34.91	2013-03-20 10:11:20.0	2013-03-20 10:21:49.0	255	458768	432443		21	-.0020000001	13	1970-01-01 11:08:00.0	1970-01-01 11:21:00.0	2013-03-20 10:11:20.0	2013-03-20 10:21:49.0	418	.42500001	ALTR	10:11:20	10:21:49	20mar2013 10:11:19	20mar2013 10:21:48	20mar2013	20mar2013	.060875073	-.0022864197	0	436430	1	10	7372	1	1	.0022864197	1	1	.19166666	.075000003	.064999998	.058333334	1	1	1	1	-.080001831	-.07000351	-.080001831
	ALTR		34.799999	34.830002	2013-03-20 09:39:56.0	2013-03-20 09:50:23.0	439	363519	347739		18	.001	10	1970-01-01 10:38:00.0	1970-01-01 10:48:00.0	2013-03-20 09:39:56.0	2013-03-20 09:50:23.0	337	.73166668	ALTR	09:39:56	09:50:23	20mar2013 09:39:55	20mar2013 09:50:22	20mar2013	20mar2013	.04537886	.00086214353	0	436430	1	7	7369	1	1	.00086214353	1	1	.19166666	.075000003	.064999998	.058333334	1	1	1	1	.030002594	.13999939	.19000244
	ALTR		34.77	34.779999	2012-12-19 09:54:30.0	2012-12-19 10:05:02.0	27	1421415	1344668		7	0	11	1970-01-01 10:53:00.0	1970-01-01 11:04:00.0	2012-12-19 09:54:30.0	2012-12-19 10:05:02.0	676	.045000002	ALTR	09:54:30	10:05:02	19dec2012 09:54:29	19dec2012 10:05:01	19dec2012	19dec2012	.057075053	.00028755597	0	436430	1	7	4371	1	1	.00028755597	1	1	.16	.064999998	.058333334	.053333335	0	0	0	0	.0099983215	-.010002136	-.020000458
	ALTR		34.830002	34.939999	2013-03-20 09:50:23.0	2013-03-20 10:00:51.0	386	406341	363519		19	.003	12	1970-01-01 10:48:00.0	1970-01-01 11:00:00.0	2013-03-20 09:50:23.0	2013-03-20 10:00:51.0	294	.64333332	ALTR	09:50:23	10:00:51	20mar2013 09:50:22	20mar2013 10:00:50	20mar2013	20mar2013	.11779852	.0031581048	0	436430	1	8	7370	1	1	.0031581048	1	1	.19166666	.075000003	.064999998	.058333334	1	1	1	1	.1099968	.15999985	.079998016
	ALTR		36.09	36.080002	2013-02-27 09:39:01.0	2013-02-27 09:49:49.0	40	622312	526313		15	0	11	1970-01-01 10:37:00.0	1970-01-01 10:48:00.0	2013-02-27 09:39:01.0	2013-02-27 09:49:49.0	2500	.06666667	ALTR	09:39:01	09:49:49	27feb2013 09:39:00	27feb2013 09:49:48	27feb2013	27feb2013	.18239906	-.00027703855	0	436430	1	13	6535	1	1	.00027703855	1	1	.17833333	.07	.061666667	.056666669	1	1	0	0	-.0099983215	-.0099983215	-.029998779
7	ALTR	632	30.57	30.41	2012-10-24T09:04:21.000-05:00	2012-10-24T09:14:53.000-05:00	22	3575299	2563153										.036666665	ALTR	09:04:21	09:14:53	24oct2012 09:04:20	24oct2012 09:14:52	24oct2012	24oct2012	.39488319	-.0052338843	0	436430	1	8	3843	1	1	.0052338843	1	1	.15833333	.064999998	.056666669	.053333335	0	0	0	0	-.15999985	-.11000061	-.10000038
	ALTR		34.889999	34.860001	2013-03-20 09:08:35.0	2013-03-20 09:19:01.0	502	262985	220492		15	-.001	11	1970-01-01 10:07:00.0	1970-01-01 10:18:00.0	2013-03-20 09:08:35.0	2013-03-20 09:19:01.0	2990	.83666664	ALTR	09:08:35	09:19:01	20mar2013 09:08:34	20mar2013 09:19:00	20mar2013	20mar2013	.19271901	-.00085981027	0	436430	1	4	7366	1	1	.00085981027	1	1	.19166666	.075000003	.064999998	.058333334	1	1	1	1	-.029998779	-.020000458	-.090000153
	ALTR		36.189999	36.240002	2013-02-20 09:03:34.0	2013-02-20 09:14:08.0	25	263947	231171		19	.001	11	1970-01-01 10:02:00.0	1970-01-01 10:13:00.0	2013-02-20 09:03:34.0	2013-02-20 09:14:08.0	1241	.041666668	ALTR	09:03:34	09:14:08	20feb2013 09:03:33	20feb2013 09:14:07	20feb2013	20feb2013	.14178249	.0013816815	0	436430	1	5	6270	1	1	.0013816815	1	1	.16833334	.07	.061666667	.056666669	0	0	0	0	.050003052	.090000153	-.029998779
	ALTR		34.860001	34.869999	2013-03-20 09:19:01.0	2013-03-20 09:29:31.0	406	307912	262985		16	0	10	1970-01-01 10:18:00.0	1970-01-01 10:28:00.0	2013-03-20 09:19:01.0	2013-03-20 09:29:31.0	791	.67666668	ALTR	09:19:01	09:29:31	20mar2013 09:19:00	20mar2013 09:29:30	20mar2013	20mar2013	.17083484	.00028681359	0	436430	1	5	7367	1	1	.00028681359	1	1	.19166666	.075000003	.064999998	.058333334	1	1	1	1	.0099983215	-.060001373	-.029998779
	ALTR		32	32.029999	2013-05-01 09:30:01.0	2013-05-01 09:40:31.0	208	773135	654151		8	.001	10	1970-01-01 10:29:00.0	1970-01-01 10:39:00.0	2013-05-01 09:30:01.0	2013-05-01 09:40:31.0	2538	.34666666	ALTR	09:30:01	09:40:31	01may2013 09:30:00	01may2013 09:40:30	01may2013	01may2013	.18189073	.00093746185	0	436430	1	6	8669	1	1	.00093746185	1	1	.28666666	.093333334	.076666668	.06666667	1	1	1	1	.029998779	0	.090000153
	ALTR		34.939999	35.029999	2013-03-13 09:07:00.0	2013-03-13 09:17:28.0	21	227933	196785		12	.003	10	1970-01-01 10:06:00.0	1970-01-01 10:16:00.0	2013-03-13 09:07:00.0	2013-03-13 09:17:28.0	643	.035	ALTR	09:07:00	09:17:28	13mar2013 09:06:59	13mar2013 09:17:27	13mar2013	13mar2013	.15828443	.0025758487	0	436430	1	4	7157	1	1	.0025758487	1	1	.19	.07333333	.064999998	.058333334	0	0	0	0	.090000153	.069999695	.090000153
	ALTR		34.869999	34.799999	2013-03-20 09:29:31.0	2013-03-20 09:39:56.0	527	347739	307912		17	-.0020000001	10	1970-01-01 10:28:00.0	1970-01-01 10:38:00.0	2013-03-20 09:29:31.0	2013-03-20 09:39:56.0	316	.87833333	ALTR	09:29:31	09:39:56	20mar2013 09:29:30	20mar2013 09:39:55	20mar2013	20mar2013	.1293454	-.0020074476	0	436430	1	6	7368	1	1	.0020074476	1	1	.19166666	.075000003	.064999998	.058333334	1	1	1	1	-.069999695	-.039997101	.069999695
	ALTR		36.02	36.080002	2013-08-14 09:13:36.0	2013-08-14 09:24:10.0	34	346081	292313		19	.0020000001	10	1970-01-01 10:12:00.0	1970-01-01 10:22:00.0	2013-08-14 09:13:36.0	2013-08-14 09:24:10.0	1456	.056666669	ALTR	09:13:36	09:24:10	14aug2013 09:13:35	14aug2013 09:24:09	14aug2013	14aug2013	.18393981	.0016657794	0	436430	1	19	11274	1	1	.0016657794	1	1	.28833333	.091666669	.076666668	.068333335	0	0	0	0	.060001373	.0099983215	-.069999695
	ALTR		31.780001	31.82	2013-04-23 13:56:54.0	2013-04-23 14:07:21.0	223	2968213	2842574		46	.001	11	1970-01-01 02:55:00.0	1970-01-01 03:06:00.0	2013-04-23 13:56:54.0	2013-04-23 14:07:21.0	977	.37166667	ALTR	13:56:54	14:07:21	23apr2013 13:56:53	23apr2013 14:07:20	23apr2013	23apr2013	.044199023	.001258622	0	436430	1	31	8408	1	1	.001258622	1	1	.27833334	.091666669	.075000003	.06666667	1	1	1	1	.039999008	-.020000458	-.020000458
	ALTR		36.380001	36.369999	2013-08-13 13:48:42.0	2013-08-13 13:59:13.0	29	1645838	1617614		40	0	10	1970-01-01 02:47:00.0	1970-01-01 02:57:00.0	2013-08-13 13:48:42.0	2013-08-13 13:59:13.0	657	.048333332	ALTR	13:48:42	13:59:13	13aug2013 13:48:41	13aug2013 13:59:12	13aug2013	13aug2013	.017447921	-.00027493501	0	436430	1	40	11235	1	1	.00027493501	1	1	.28833333	.091666669	.076666668	.068333335	0	0	0	0	-.010002136	.020000458	-.010002136
	ALTR		38.41	38.43	2013-09-17 13:24:33.0	2013-09-17 13:35:05.0	189	1859633	1816928		34	.001	10	1970-01-01 02:23:00.0	1970-01-01 02:33:00.0	2013-09-17 13:24:33.0	2013-09-17 13:35:05.0	371	.315	ALTR	13:24:33	13:35:05	17sep2013 13:24:32	17sep2013 13:35:04	17sep2013	17sep2013	.023503959	.00052070967	0	436430	1	34	12663	1	1	.00052070967	1	1	.27833334	.090000004	.076666668	.06666667	1	1	1	1	.020000458	.0099983215	.0099983215
	ALTR		35.57	35.560001	2013-01-22 13:25:28.0	2013-01-22 13:35:58.0	38	1129347	1080833		47	0	11	1970-01-01 02:24:00.0	1970-01-01 02:35:00.0	2013-01-22 13:25:28.0	2013-01-22 13:35:58.0	1045	.063333333	ALTR	13:25:28	13:35:58	22jan2013 13:25:27	22jan2013 13:35:57	22jan2013	22jan2013	.044885751	-.00028108861	0	436430	1	45	5217	1	1	.00028108861	1	1	.16166666	.06666667	.059999999	.055	1	1	0	0	-.0099983215	-.020000458	-.029998779
	ALTR		32.07	32.049999	2013-04-30 12:58:20.0	2013-04-30 13:08:49.0	286	3465193	3229002		41	-.001	10	1970-01-01 01:57:00.0	1970-01-01 02:07:00.0	2013-04-30 12:58:20.0	2013-04-30 13:08:49.0	1717	.47666666	ALTR	12:58:20	13:08:49	30apr2013 12:58:19	30apr2013 13:08:48	30apr2013	30apr2013	.073146753	-.00062365009	0	436430	1	28	8644	1	1	.00062365009	1	1	.28666666	.093333334	.076666668	.06666667	1	1	1	1	-.020000458	-.069999695	-.090000153
	ALTR		35.880001	35.75	2013-09-03 12:44:05.0	2013-09-03 12:54:35.0	30	3621575	3514108		33	-.0040000002	10	1970-01-01 01:43:00.0	1970-01-01 01:53:00.0	2013-09-03 12:44:05.0	2013-09-03 12:54:35.0	8131	.050000001	ALTR	12:44:05	12:54:35	03sep2013 12:44:04	03sep2013 12:54:34	03sep2013	03sep2013	.030581588	-.003623218	0	436430	1	33	12064	1	1	.003623218	1	1	.28	.091666669	.076666668	.06666667	0	0	0	0	-.13000107	-.15999985	-.15999985
	ALTR		34.189999	34.110001	2013-04-02 12:19:11.0	2013-04-02 12:29:39.0	155	1700376	1617073		38	-.0020000001	10	1970-01-01 01:18:00.0	1970-01-01 01:28:00.0	2013-04-02 12:19:11.0	2013-04-02 12:29:39.0	1600	.25833333	ALTR	12:19:11	12:29:39	02apr2013 12:19:10	02apr2013 12:29:38	02apr2013	02apr2013	.051514681	-.0023398076	0	436430	1	21	7685	1	1	.0023398076	1	1	.23999999	.079999998	.068333335	.059999999	1	1	1	1	-.079998016	-.0099983215	.010002136
	ALTR		38.700001	38.650002	2013-09-10 12:30:23.0	2013-09-10 12:40:52.0	31	2231344	2184837		35	-.001	10	1970-01-01 01:29:00.0	1970-01-01 01:39:00.0	2013-09-10 12:30:23.0	2013-09-10 12:40:52.0	17462	.051666666	ALTR	12:30:23	12:40:52	10sep2013 12:30:22	10sep2013 12:40:51	10sep2013	10sep2013	.021286257	-.0012919699	0	436430	1	35	12365	1	1	.0012919699	1	1	.28	.090000004	.076666668	.06666667	0	0	0	0	-.049999237	-.030002594	0
	ALTR		34.919998	34.959999	2013-03-05 11:45:34.0	2013-03-05 11:56:02.0	1	3323649	3273118		22	.001	11	1970-01-01 12:44:00.0	1970-01-01 12:55:00.0	2013-03-05 11:45:34.0	2013-03-05 11:56:02.0	363	.0016666667	ALTR	11:45:34	11:56:02	05mar2013 11:45:33	05mar2013 11:56:01	05mar2013	05mar2013	.015438185	.0011455016	0	436430	1	42	6829	1	1	.0011455016	1	1	.19	.07333333	.063333333	.058333334	0	0	0	0	.040000916	.07000351	.040000916
25	ALTR	633	37.169998	37.07	2012-08-07T11:45:07.000-05:00	2012-08-07T11:55:40.000-05:00	196	3153203	3045688										.32666665	ALTR	11:45:07	11:55:40	07aug2012 11:45:06	07aug2012 11:55:39	07aug2012	07aug2012	.035300728	-.0026903008	0	436430	1	26	2319	1	1	.0026903008	1	1	.14833333	.064999998	.058333334	.053333335	1	1	1	1	-.099998474	-.21999741	-.32999802
	ALTR		34.900002	34.93	2013-08-20 11:54:15.0	2013-08-20 12:04:52.0	309	1274838	1226346		32	.001	0	1970-01-01 12:53:00.0	1970-01-01 01:03:00.0	2013-08-20 11:54:15.0	2013-08-20 12:04:52.0	9092	.51499999	ALTR	11:54:15	12:04:52	20aug2013 11:54:14	20aug2013 12:04:51	20aug2013	20aug2013	.039541859	.00085956382	0	436430	1	32	11527	1	1	.00085956382	1	1	.28	.091666669	.076666668	.06666667	1	1	1	1	.029998779	.0099983215	-.020000458
	ALTR		36.299999	36.32	2013-08-13 11:31:59.0	2013-08-13 11:42:31.0	35	977119	955742		27	.001	10	1970-01-01 12:30:00.0	1970-01-01 12:40:00.0	2013-08-13 11:31:59.0	2013-08-13 11:42:31.0	1697	.058333334	ALTR	11:31:59	11:42:31	13aug2013 11:31:58	13aug2013 11:42:30	13aug2013	13aug2013	.022366915	.00055097684	0	436430	1	27	11222	1	1	.00055097684	1	1	.28833333	.091666669	.076666668	.068333335	0	0	0	0	.020000458	.069999695	.10000229
	ALTR		34.869999	34.900002	2013-08-20 11:43:45.0	2013-08-20 11:54:15.0	18	1226346	1185044		31	.001	12	1970-01-01 12:41:00.0	1970-01-01 12:53:00.0	2013-08-20 11:43:45.0	2013-08-20 11:54:15.0	476	.029999999	ALTR	11:43:45	11:54:15	20aug2013 11:43:44	20aug2013 11:54:14	20aug2013	20aug2013	.034852713	.00086041284	0	436430	1	31	11526	1	1	.00086041284	1	1	.28	.091666669	.076666668	.06666667	0	0	0	0	.030002594	.060001373	.040000916
	ALTR		35.330002	35.34	2013-07-30 11:35:20.0	2013-07-30 12:05:50.0	512	1145408	1028000		12	0	0	1970-01-01 12:34:00.0	1970-01-01 01:04:00.0	2013-07-30 11:35:20.0	2013-07-30 12:05:50.0	2749	.85333335	ALTR	11:35:20	12:05:50	30jul2013 11:35:19	30jul2013 12:05:49	30jul2013	30jul2013	.11421011	.00028299805	0	436430	1	12	10990	1	1	.00028299805	1	1	.28999999	.093333334	.076666668	.068333335	1	1	1	1	.0099983215	.039997101	-.11000061
	ALTR		34.240002	34.27	2013-01-15 11:08:37.0	2013-01-15 11:19:12.0	43	1658590	1604661		29	.001	13	1970-01-01 12:05:00.0	1970-01-01 12:18:00.0	2013-01-15 11:08:37.0	2013-01-15 11:19:12.0	497	.071666665	ALTR	11:08:37	11:19:12	15jan2013 11:08:36	15jan2013 11:19:11	15jan2013	15jan2013	.033607721	.00087613252	0	436430	1	28	4911	1	1	.00087613252	1	1	.16333333	.06666667	.058333334	.054166667	1	1	1	0	.029998779	.0099983215	.099998474
	ALTR		35.950001	36	2013-09-03 11:08:25.0	2013-09-03 11:19:11.0	177	2855058	2718066		24	.001	10	1970-01-01 12:07:00.0	1970-01-01 12:17:00.0	2013-09-03 11:08:25.0	2013-09-03 11:19:11.0	5472	.29499999	ALTR	11:08:25	11:19:11	03sep2013 11:08:24	03sep2013 11:19:10	03sep2013	03sep2013	.050400544	.0013907993	0	436430	1	24	12055	1	1	.0013907993	1	1	.28	.091666669	.076666668	.06666667	1	1	1	1	.049999237	.020000458	.020000458
	ALTR		34.529999	34.529999	2013-01-08 10:29:47.0	2013-01-08 10:40:26.0	19	1301939	1230286		21	0	10	1970-01-01 11:29:00.0	1970-01-01 11:39:00.0	2013-01-08 10:29:47.0	2013-01-08 10:40:26.0	685	.031666666	ALTR	10:29:47	10:40:26	08jan2013 10:29:46	08jan2013 10:40:25	08jan2013	08jan2013	.058240928	0	0	436430	1	20	4616	1	1	0	1	1	.16333333	.06666667	.058333334	.053333335	0	0	0	0	0	.060001373	0
	ALTR		33.310001	33.259998	2013-01-29 10:04:02.0	2013-01-29 10:14:30.0	99	810396	748551		26	-.0020000001	10	1970-01-01 11:03:00.0	1970-01-01 11:13:00.0	2013-01-29 10:04:02.0	2013-01-29 10:14:30.0	2182	.16500001	ALTR	10:04:02	10:14:30	29jan2013 10:04:01	29jan2013 10:14:29	29jan2013	29jan2013	.082619622	-.0015011423	0	436430	1	25	5486	1	1	.0015011423	1	1	.16333333	.068333335	.059999999	.055	1	1	1	1	-.050003052	.14999771	.19999695
	ALTR		31.360001	31.32	2013-04-22 13:03:59.0	2013-04-22 13:14:28.0	200	1376483	1350492		36	-.001	10	1970-01-01 02:03:00.0	1970-01-01 02:13:00.0	2013-04-22 13:03:59.0	2013-04-22 13:14:28.0	1191	.33333334	ALTR	13:03:59	13:14:28	22apr2013 13:03:58	22apr2013 13:14:27	22apr2013	22apr2013	.019245578	-.0012755394	0	436430	1	26	8354	1	1	.0012755394	1	1	.27833334	.091666669	.075000003	.06666667	1	1	1	1	-.040000916	.17000008	.1099987
36	ALTR	634	30.4	30.4	2012-10-29T13:16:23.000-05:00	2012-10-29T13:26:57.000-05:00	29	4833032	4833032										.048333332	ALTR	13:16:23	13:26:57	29oct2012 13:16:22	29oct2012 13:26:56	29oct2012	29oct2012	0	0	0	436430	1	37	3931	1	1	0	1	1	.15666667	.064999998	.058333334	.053333335	0	0	0	0	0	0	0
	ALTR		33.07	33.09	2013-07-08 12:39:44.0	2013-07-08 12:50:27.0	39	938624	904125		34	.001	11	1970-01-01 01:38:00.0	1970-01-01 01:49:00.0	2013-07-08 12:39:44.0	2013-07-08 12:50:27.0	513	.064999998	ALTR	12:39:44	12:50:27	08jul2013 12:39:43	08jul2013 12:50:26	08jul2013	08jul2013	.038157333	.00060479157	0	436430	1	69	9982	1	1	.00060479157	1	1	.315	.094999999	.078333333	.068333335	0	0	0	0	.020000458	-.049999237	-.049999237
	ALTR		33.099998	33.040001	2013-04-15 12:41:43.0	2013-04-15 12:52:13.0	341	1209204	1173177		34	-.0020000001	11	1970-01-01 01:40:00.0	1970-01-01 01:51:00.0	2013-04-15 12:41:43.0	2013-04-15 12:52:13.0	8393	.56833333	ALTR	12:41:43	12:52:13	15apr2013 12:41:42	15apr2013 12:52:12	15apr2013	15apr2013	.030708922	-.0018126152	0	436430	1	23	8112	1	1	.0018126152	1	1	.27333334	.085000001	.07	.063333333	1	1	1	1	-.059997559	-.12999725	-.15999985
31	ALTR	628	37.84	37.849998	2012-09-10T12:01:31.000-05:00	2012-09-10T12:11:59.000-05:00	25	1547649	1537168										.041666668	ALTR	12:01:31	12:11:59	10sep2012 12:01:30	10sep2012 12:11:58	10sep2012	10sep2012	.006818383	.00026422626	0	436430	1	32	3275	1	1	.00026422626	1	1	.13666667	.063333333	.056666669	.051666666	0	0	0	0	.0099983215	.060001373	.020000458
31	ALTR	636	30.98	31.02	2012-07-23T12:05:48.000-05:00	2012-07-23T12:16:24.000-05:00	169	2224463	2204036										.28166667	ALTR	12:05:48	12:16:24	23jul2012 12:05:47	23jul2012 12:16:23	23jul2012	23jul2012	.009267997	.0012911852	0	436430	1	32	1966	1	1	.0012911852	1	1	.13833334	.06666667	.059999999	.055	1	1	1	1	.040000916	.030000687	.010000229
	ALTR		33.66	33.580002	2013-01-28 12:10:10.0	2013-01-28 12:20:42.0	167	1505690	1465925		39	-.0020000001	10	1970-01-01 01:09:00.0	1970-01-01 01:19:00.0	2013-01-28 12:10:10.0	2013-01-28 12:20:42.0	14650	.27833334	ALTR	12:10:10	12:20:42	28jan2013 12:10:09	28jan2013 12:20:41	28jan2013	28jan2013	.027126217	-.0023766493	0	436430	1	37	5440	1	1	.0023766493	1	1	.16333333	.068333335	.059999999	.055	1	1	1	1	-.079998016	-.099998474	-.099998474
	ALTR		33.16	33.130001	2012-12-17 12:06:00.0	2012-12-17 12:16:33.0	68	1576095	1546230		34	-.001	10	1970-01-01 01:05:00.0	1970-01-01 01:15:00.0	2012-12-17 12:06:00.0	2012-12-17 12:16:33.0	1171	.11333334	ALTR	12:06:00	12:16:33	17dec2012 12:05:59	17dec2012 12:16:32	17dec2012	17dec2012	.019314721	-.00090466766	0	436430	1	32	4281	1	1	.00090466766	1	1	.16	.064999998	.058333334	.053333335	1	1	1	0	-.029998779	-.049999237	-.060001373
	ALTR		35.740002	35.740002	2013-02-18 12:19:51.0	2013-02-18 12:30:19.0	24	3611030	3611030		38	0	0	2013-02-15 04:00:00.0	2013-02-15 04:00:00.0	2013-02-18 12:19:51.0	2013-02-18 12:30:19.0	1048	.039999999	ALTR	12:19:51	12:30:19	18feb2013 12:19:50	18feb2013 12:30:18	18feb2013	18feb2013	0	0	0	436430	1	38	6200	1	1	0	1	1	.16833334	.07	.061666667	.056666669	0	0	0	0	0	0	0
33	ALTR	635	31.01	31.02	2012-11-19T12:24:16.000-06:00	2012-11-19T12:34:51.000-06:00	114	1632361	1593902	-.001									.19	ALTR	12:24:16	12:34:51	19nov2012 12:24:15	19nov2012 12:34:50	19nov2012	19nov2012	.024128836	.000322484	0	436430	1	34	4047	1	1	.000322484	1	1	.15666667	.064999998	.058333334	.053333335	1	1	1	1	.010000229	.010000229	-.030000687
	ALTR		34.650002	34.650002	2013-01-14 12:21:52.0	2013-01-14 12:32:26.0	114	1785345	1755726		35	0	10	1970-01-01 01:21:00.0	1970-01-01 01:31:00.0	2013-01-14 12:21:52.0	2013-01-14 12:32:26.0	1863	.19	ALTR	12:21:52	12:32:26	14jan2013 12:21:51	14jan2013 12:32:25	14jan2013	14jan2013	.016869944	0	0	436430	1	33	4860	1	1	0	1	1	.16333333	.06666667	.058333334	.054166667	1	1	1	1	0	-.050003052	-.12000275
	ALTR		34.939999	34.939999	2013-07-29 11:59:51.0	2013-07-29 12:10:22.0	43	703411	682367		32	0	0	1970-01-01 12:58:00.0	1970-01-01 01:09:00.0	2013-07-29 11:59:51.0	2013-07-29 12:10:22.0	2652	.071666665	ALTR	11:59:51	12:10:22	29jul2013 11:59:50	29jul2013 12:10:21	29jul2013	29jul2013	.03083971	0	0	436430	1	32	10950	1	1	0	1	1	.28999999	.093333334	.076666668	.068333335	1	0	0	0	0	0	-.059997559
	ALTR		33.139999	33.130001	2013-04-15 12:10:23.0	2013-04-15 12:20:49.0	167	1109901	1001409		31	0	10	1970-01-01 01:09:00.0	1970-01-01 01:19:00.0	2013-04-15 12:10:23.0	2013-04-15 12:20:49.0	3403	.27833334	ALTR	12:10:23	12:20:49	15apr2013 12:10:22	15apr2013 12:20:48	15apr2013	15apr2013	.10833935	-.0003016995	0	436430	1	20	8109	1	1	.0003016995	1	1	.27333334	.085000001	.07	.063333333	1	1	1	1	-.0099983215	-.020000458	-.040000916
	ALTR		36.110001	36.07	2013-08-12 12:27:44.0	2013-08-12 12:38:15.0	3	747726	727477		38	-.001	11	1970-01-01 01:26:00.0	1970-01-01 01:37:00.0	2013-08-12 12:27:44.0	2013-08-12 12:38:15.0	14786	.0049999999	ALTR	12:27:44	12:38:15	12aug2013 12:27:43	12aug2013 12:38:14	12aug2013	12aug2013	.027834557	-.0011077517	0	436430	1	108	11129	1	1	.0011077517	1	1	.28833333	.091666669	.076666668	.068333335	0	0	0	0	-.040000916	-.040000916	-.040000916
28	ALTR	634	30.4	30.4	2012-10-29T11:52:07.000-05:00	2012-10-29T12:02:41.000-05:00	18	4833032	4833032										.029999999	ALTR	11:52:07	12:02:41	29oct2012 11:52:06	29oct2012 12:02:40	29oct2012	29oct2012	0	0	0	436430	1	29	3923	1	1	0	1	1	.15666667	.064999998	.058333334	.053333335	0	0	0	0	0	0	0
30	ALTR	633	30.99	30.98	2012-07-23T11:55:15.000-05:00	2012-07-23T12:05:48.000-05:00	90	2204036	2170840										.15000001	ALTR	11:55:15	12:05:48	23jul2012 11:55:14	23jul2012 12:05:47	23jul2012	23jul2012	.015291777	-.00032269213	0	436430	1	31	1965	1	1	.00032269213	1	1	.13833334	.06666667	.059999999	.055	1	1	1	1	-.010000229	.030000687	.020000458
30	ALTR	631	31.059999	31.08	2012-11-19T11:52:40.000-06:00	2012-11-19T12:03:11.000-06:00	129	1542687	1523088	-.001									.215	ALTR	11:52:40	12:03:11	19nov2012 11:52:39	19nov2012 12:03:10	19nov2012	19nov2012	.012867937	.00064392976	0	436430	1	31	4044	1	1	.00064392976	1	1	.15666667	.064999998	.058333334	.053333335	1	1	1	1	.020000458	0	-.049999237
	ALTR		35.360001	35.349998	2013-08-26 11:34:14.0	2013-08-26 11:44:44.0	70	1743761	1716055		28	0	11	1970-01-01 12:32:00.0	1970-01-01 12:43:00.0	2013-08-26 11:34:14.0	2013-08-26 11:44:44.0	2155	.11666667	ALTR	11:34:14	11:44:44	26aug2013 11:34:13	26aug2013 11:44:43	26aug2013	26aug2013	.01614517	-.00028286583	0	436430	1	28	11761	1	1	.00028286583	1	1	.28166667	.091666669	.076666668	.06666667	1	1	1	0	-.010002136	-.029998779	-.029998779
	ALTR		33.200001	33.040001	2013-04-15 11:18:08.0	2013-04-15 11:28:36.0	77	773623	746753		26	-.0049999999	10	1970-01-01 12:17:00.0	1970-01-01 12:27:00.0	2013-04-15 11:18:08.0	2013-04-15 11:28:36.0	1505	.12833333	ALTR	11:18:08	11:28:36	15apr2013 11:18:07	15apr2013 11:28:35	15apr2013	15apr2013	.035982445	-.0048192726	0	436430	1	16	8105	1	1	.0048192726	1	1	.27333334	.085000001	.07	.063333333	1	1	1	0	-.15999985	-.13999939	-.15999985
	ALTR		33.849998	33.75	2013-01-28 11:06:56.0	2013-01-28 11:17:29.0	104	1333330	1281364		33	-.003	10	1970-01-01 12:06:00.0	1970-01-01 12:16:00.0	2013-01-28 11:06:56.0	2013-01-28 11:17:29.0	4432	.17333333	ALTR	11:06:56	11:17:29	28jan2013 11:06:55	28jan2013 11:17:28	28jan2013	28jan2013	.04055522	-.0029541648	0	436430	1	32	5435	1	1	.0029541648	1	1	.16333333	.068333335	.059999999	.055	1	1	1	1	-.099998474	-.16999817	-.090000153
	ALTR		35.02	34.950001	2013-07-15 09:16:03.0	2013-07-15 09:26:34.0	307	289070	246251		9	-.0020000001	11	1970-01-01 10:14:00.0	1970-01-01 10:25:00.0	2013-07-15 09:16:03.0	2013-07-15 09:26:34.0	7654	.51166666	ALTR	09:16:03	09:26:34	15jul2013 09:16:02	15jul2013 09:26:33	15jul2013	15jul2013	.17388356	-.001998849	0	436430	1	9	10272	1	1	.001998849	1	1	.30500001	.093333334	.078333333	.068333335	1	1	1	1	-.069999695	-.13000107	-.13000107
	ALTR		35.740002	35.740002	2013-02-18 09:21:34.0	2013-02-18 09:32:03.0	12	3611030	3611030		21	0	0	2013-02-15 04:00:00.0	2013-02-15 04:00:00.0	2013-02-18 09:21:34.0	2013-02-18 09:32:03.0	453	.02	ALTR	09:21:34	09:32:03	18feb2013 09:21:33	18feb2013 09:32:02	18feb2013	18feb2013	0	0	0	436430	1	21	6183	1	1	0	1	1	.16833334	.07	.061666667	.056666669	0	0	0	0	0	0	0
43	ALXN	627	110.43	110.57	2012-09-07T13:39:33.000-05:00	2012-09-07T13:50:00.000-05:00	0	805827	795184										0	ALXN	13:39:33	13:50:00	07sep2012 13:39:32	07sep2012 13:49:59	07sep2012	07sep2012	.013384324	.0012677659	0	3757	1	44	3227	1	1	.0012677659	1	1	.0083333338	.0016666667	0	0	0	0	0	0	.13999939	-.29000092	-.26999664
	ALXN		117.73	118.59	2013-07-12 13:41:28.0	2013-07-12 13:52:13.0	15	6500512	5501878		39	.0070000002	11	1970-01-01 02:40:00.0	1970-01-01 02:51:00.0	2013-07-12 13:41:28.0	2013-07-12 13:52:13.0	1615	.025	ALXN	13:41:28	13:52:13	12jul2013 13:41:27	12jul2013 13:52:12	12jul2013	12jul2013	.18150784	.0073047904	0	3757	1	39	10258	1	1	.0073047904	1	1	.0066666668	.0016666667	0	0	0	0	1	1	.85999298	-1.8100052	-1.7300034
	ALXN		94.239998	94.190002	2013-01-25 13:39:07.0	2013-01-25 13:49:40.0	0	973100	955066		40	-.001	10	1970-01-01 02:38:00.0	1970-01-01 02:48:00.0	2013-01-25 13:39:07.0	2013-01-25 13:49:40.0		0	ALXN	13:39:07	13:49:40	25jan2013 13:39:06	25jan2013 13:49:39	25jan2013	25jan2013	.018882465	-.00053051172	0	3757	1	38	5382	1	1	.00053051172	1	1	.0066666668	.0016666667	0	0	0	0	0	0	-.049995422	-.099998474	-.20999908
	ALXN		118.59	115.92	2013-07-12 13:52:13.0	2013-07-12 14:02:53.0	10	7274785	6500512		40	-.023	10	1970-01-01 02:51:00.0	1970-01-01 03:01:00.0	2013-07-12 13:52:13.0	2013-07-12 14:02:53.0	3139	.016666668	ALXN	13:52:13	14:02:53	12jul2013 13:52:12	12jul2013 14:02:52	12jul2013	12jul2013	.11910954	-.022514531	0	3757	1	40	10259	1	1	.022514531	1	1	.0066666668	.0016666667	0	0	0	0	1	1	-2.6699982	-2.5899963	-3.1299973
	ALXN		91.970001	92.050003	2013-04-19 13:45:39.0	2013-04-19 13:56:07.0	0	3172069	3146679		38	.001	11	1970-01-01 02:44:00.0	1970-01-01 02:55:00.0	2013-04-19 13:45:39.0	2013-04-19 13:56:07.0		0	ALXN	13:45:39	13:56:07	19apr2013 13:45:38	19apr2013 13:56:06	19apr2013	19apr2013	.0080688242	.00086986879	0	3757	1	30	8317	1	1	.00086986879	1	1	.0066666668	.0016666667	0	0	0	0	0	0	.080001831	.13999939	.11999512
	ALXN		114.13	117.73	2013-07-12 13:30:57.0	2013-07-12 13:41:28.0	10	5501878	4843917		38	.032000002	11	1970-01-01 02:29:00.0	1970-01-01 02:40:00.0	2013-07-12 13:30:57.0	2013-07-12 13:41:28.0	1710	.016666668	ALXN	13:30:57	13:41:28	12jul2013 13:30:56	12jul2013 13:41:27	12jul2013	12jul2013	.13583243	.031543031	0	3757	1	38	10257	1	1	.031543031	1	1	.0066666668	.0016666667	0	0	0	0	1	1	3.6000061	4.4599991	1.7900009
	ALXN		117.9	114.13	2013-07-12 13:20:20.0	2013-07-12 13:30:57.0	16	4843917	3394384		37	-.032000002	10	1970-01-01 02:19:00.0	1970-01-01 02:29:00.0	2013-07-12 13:20:20.0	2013-07-12 13:30:57.0	2462	.026666667	ALXN	13:20:20	13:30:57	12jul2013 13:20:19	12jul2013 13:30:56	12jul2013	12jul2013	.42703861	-.031976286	0	3757	1	37	10256	1	1	.031976286	1	1	.0066666668	.0016666667	0	0	0	0	1	1	-3.7700043	-.16999817	.68999481
38	ALXN	632	106.24	106.25	2012-08-31T13:29:00.000-05:00	2012-08-31T13:39:32.000-05:00	0	424147	416647										0	ALXN	13:29:00	13:39:32	31aug2012 13:28:59	31aug2012 13:39:31	31aug2012	31aug2012	.01800085	.000094146613	0	3757	1	39	3103	1	1	.000094146613	1	1	.0083333338	.0016666667	0	0	0	0	0	0	.010002136	-.049995422	0
	ALXN		117.4	117.9	2013-07-12 13:09:33.0	2013-07-12 13:20:20.0	14	3394384	1573542		36	.0040000002	11	1970-01-01 02:08:00.0	1970-01-01 02:19:00.0	2013-07-12 13:09:33.0	2013-07-12 13:20:20.0	1545	.023333333	ALXN	13:09:33	13:20:20	12jul2013 13:09:32	12jul2013 13:20:19	12jul2013	12jul2013	1.1571614	.0042589437	0	3757	1	36	10255	1	1	.0042589437	1	1	.0066666668	.0016666667	0	0	0	0	1	1	.5	-3.2700043	.33000183
	ALXN		111.61	111.87	2013-09-06 13:30:35.0	2013-09-06 13:41:13.0	0	304146	286990		41	.0020000001	11	1970-01-01 02:29:00.0	1970-01-01 02:40:00.0	2013-09-06 13:30:35.0	2013-09-06 13:41:13.0		0	ALXN	13:30:35	13:41:13	06sep2013 13:30:34	06sep2013 13:41:12	06sep2013	06sep2013	.059779085	.0023295595	0	3757	1	41	12266	1	1	.0023295595	1	1	.0075000003	.0016666667	.0016666667	0	0	0	0	0	.26000214	.30000305	.43000031
	ALXN		105.56	105.55	2013-08-23 12:53:51.0	2013-08-23 13:04:21.0	0	680016	676816		41	0	11	1970-01-01 01:52:00.0	1970-01-01 02:03:00.0	2013-08-23 12:53:51.0	2013-08-23 13:04:21.0		0	ALXN	12:53:51	13:04:21	23aug2013 12:53:50	23aug2013 13:04:20	23aug2013	23aug2013	.0047280206	-.000094680814	0	3757	1	41	11729	1	1	.000094680814	1	1	.0083333338	.0016666667	.0016666667	0	0	0	0	0	-.0099945068	-.059997559	-.069999695
	ALXN		101.74	117.4	2013-07-12 12:58:15.0	2013-07-12 13:09:33.0	42	1573542	509504		35	.154	11	1970-01-01 01:57:00.0	1970-01-01 02:08:00.0	2013-07-12 12:58:15.0	2013-07-12 13:09:33.0	6645	.07	ALXN	12:58:15	13:09:33	12jul2013 12:58:14	12jul2013 13:09:32	12jul2013	12jul2013	2.0883801	.1539218	0	3757	1	35	10254	1	1	.1539218	1	1	.0066666668	.0016666667	0	0	0	0	1	1	15.660004	16.160004	12.389999
	ALXN		101.33	101.82	2013-05-10 11:16:44.0	2013-05-10 11:27:12.0	0	998339	970173		26	.0049999999	11	1970-01-01 12:15:00.0	1970-01-01 12:26:00.0	2013-05-10 11:16:44.0	2013-05-10 11:27:12.0		0	ALXN	11:16:44	11:27:12	10may2013 11:16:43	10may2013 11:27:11	10may2013	10may2013	.029031936	.0048356643	0	3757	1	16	9064	1	1	.0048356643	1	1	.0066666668	.0016666667	0	0	0	0	0	0	.48999786	.84999847	1.1199951
	ALXN		109.03	108.96	2013-07-26 11:07:12.0	2013-07-26 11:17:46.0	6	843070	778502		19	-.001	11	1970-01-01 12:05:00.0	1970-01-01 12:16:00.0	2013-07-26 11:07:12.0	2013-07-26 11:17:46.0	7063	.0099999998	ALXN	11:07:12	11:17:46	26jul2013 11:07:11	26jul2013 11:17:45	26jul2013	26jul2013	.082938775	-.00064202235	0	3757	1	19	10892	1	1	.00064202235	1	1	.0066666668	.0016666667	.0016666667	0	0	1	1	1	-.069999695	.27999878	.79000092
	ALXN		101.58	101.47	2013-07-12 10:30:13.0	2013-07-12 10:40:49.0	0	381735	376785		21	-.001	11	1970-01-01 11:28:00.0	1970-01-01 11:39:00.0	2013-07-12 10:30:13.0	2013-07-12 10:40:49.0		0	ALXN	10:30:13	10:40:49	12jul2013 10:30:12	12jul2013 10:40:48	12jul2013	12jul2013	.013137465	-.0010828964	0	3757	1	21	10240	1	1	.0010828964	1	1	.0066666668	.0016666667	0	0	0	0	0	0	-.11000061	.16999817	-.22000122
	ALXN		108.77	108.78	2013-07-26 10:14:37.0	2013-07-26 10:25:06.0	5	530388	520451		14	0	11	1970-01-01 11:12:00.0	1970-01-01 11:23:00.0	2013-07-26 10:14:37.0	2013-07-26 10:25:06.0	6518	.0083333338	ALXN	10:14:37	10:25:06	26jul2013 10:14:36	26jul2013 10:25:05	26jul2013	26jul2013	.019093055	.000091956761	0	3757	1	14	10887	1	1	.000091956761	1	1	.0066666668	.0016666667	.0016666667	0	0	1	1	1	.010002136	.040000916	.1000061
	ALXN		92.449997	92.139999	2013-04-18 13:11:04.0	2013-04-18 13:21:33.0	0	670909	635698		45	-.003	10	1970-01-01 02:10:00.0	1970-01-01 02:20:00.0	2013-04-18 13:11:04.0	2013-04-18 13:21:33.0		0	ALXN	13:11:04	13:21:33	18apr2013 13:11:03	18apr2013 13:21:32	18apr2013	18apr2013	.055389509	-.0033531375	0	3757	1	26	8272	1	1	.0033531375	1	1	.0066666668	.0016666667	0	0	0	0	0	0	-.30999756	-.29999542	-.44999695
	ALXN		112	111.59	2013-07-18 13:07:37.0	2013-07-18 13:18:11.0	7	1252837	1194075		38	-.0040000002	11	1970-01-01 02:06:00.0	1970-01-01 02:17:00.0	2013-07-18 13:07:37.0	2013-07-18 13:18:11.0	7120	.011666667	ALXN	13:07:37	13:18:11	18jul2013 13:07:36	18jul2013 13:18:10	18jul2013	18jul2013	.049211316	-.0036607471	0	3757	1	38	10496	1	1	.0036607471	1	1	.0066666668	.0016666667	0	0	0	0	1	1	-.41000366	-.38999939	-.51999664
	ALXN		111.59	111.61	2013-07-18 13:18:11.0	2013-07-18 13:28:42.0	5	1287891	1252837		39	0	10	1970-01-01 02:17:00.0	1970-01-01 02:27:00.0	2013-07-18 13:18:11.0	2013-07-18 13:28:42.0	3238	.0083333338	ALXN	13:18:11	13:28:42	18jul2013 13:18:10	18jul2013 13:28:41	18jul2013	18jul2013	.027979698	.00017926583	0	3757	1	39	10497	1	1	.00017926583	1	1	.0066666668	.0016666667	0	0	0	0	1	1	.020004272	-.10999298	-.10999298
	ALXN		101.15	101.16	2013-05-30 13:04:49.0	2013-05-30 13:15:18.0	0	358504	347212		24	0	11	1970-01-01 02:03:00.0	1970-01-01 02:14:00.0	2013-05-30 13:04:49.0	2013-05-30 13:15:18.0		0	ALXN	13:04:49	13:15:18	30may2013 13:04:48	30may2013 13:15:17	30may2013	30may2013	.032521918	.000098884193	0	3757	1	12	9447	1	1	.000098884193	1	1	.0066666668	.0016666667	0	0	0	0	0	0	.010002136	.33000183	.45999908
	ALXN		97.419998	97.389999	2013-05-02 12:24:02.0	2013-05-02 12:34:28.0	6	675489	665364		35	0	11	1970-01-01 01:22:00.0	1970-01-01 01:33:00.0	2013-05-02 12:24:02.0	2013-05-02 12:34:28.0	978	.0099999998	ALXN	12:24:02	12:34:28	02may2013 12:24:01	02may2013 12:34:27	02may2013	02may2013	.015217234	-.00030793247	0	3757	1	22	8770	1	1	.00030793247	1	1	.0066666668	.0016666667	0	0	0	0	1	1	-.029998779	-.11999512	-.27999878
	ALXN		100.54	100.82	2013-05-16 12:29:12.0	2013-05-16 12:39:39.0	0	833549	807785		39	.003	10	1970-01-01 01:28:00.0	1970-01-01 01:38:00.0	2013-05-16 12:29:12.0	2013-05-16 12:39:39.0		0	ALXN	12:29:12	12:39:39	16may2013 12:29:11	16may2013 12:39:38	16may2013	16may2013	.031894624	.002784949	0	3757	1	22	9261	1	1	.002784949	1	1	.0066666668	.0016666667	0	0	0	0	0	0	.27999878	.44999695	.44999695
	ALXN		113.5	113.66	2013-09-12 11:13:25.0	2013-09-12 11:23:56.0	5	263409	258946		27	.001	10	1970-01-01 12:12:00.0	1970-01-01 12:22:00.0	2013-09-12 11:13:25.0	2013-09-12 11:23:56.0	5710	.0083333338	ALXN	11:13:25	11:23:56	12sep2013 11:13:24	12sep2013 11:23:55	12sep2013	12sep2013	.017235253	.0014097239	0	3757	1	27	12492	1	1	.0014097239	1	1	.0066666668	.0016666667	.0016666667	0	0	1	1	1	.16000366	.20999908	.47000122
	ALXN		106.73	106.44	2013-08-15 11:28:43.0	2013-08-15 11:39:16.0	0	505546	484885		31	-.003	10	1970-01-01 12:27:00.0	1970-01-01 12:37:00.0	2013-08-15 11:28:43.0	2013-08-15 11:39:16.0		0	ALXN	11:28:43	11:39:16	15aug2013 11:28:42	15aug2013 11:39:15	15aug2013	15aug2013	.042610105	-.0027171453	0	3757	1	31	11359	1	1	.0027171453	1	1	.0083333338	.0016666667	.0016666667	0	0	0	0	0	-.29000092	.29999542	.22999573
	ALXN		109.05	108.51	2013-07-25 10:04:25.0	2013-07-25 10:15:01.0	6	984364	884150		22	-.0049999999	10	1970-01-01 11:03:00.0	1970-01-01 11:13:00.0	2013-07-25 10:04:25.0	2013-07-25 10:15:01.0	8931	.0099999998	ALXN	10:04:25	10:15:01	25jul2013 10:04:24	25jul2013 10:15:00	25jul2013	25jul2013	.11334502	-.0049518654	0	3757	1	22	10835	1	1	.0049518654	1	1	.0066666668	.0016666667	.0016666667	0	0	1	1	1	-.54000092	-.72000122	-.55000305
18	ALXN	643	104.09	104.08	2012-08-16T10:24:20.000-05:00	2012-08-16T10:35:03.000-05:00	0	325742	316603										0	ALXN	10:24:20	10:35:03	16aug2012 10:24:19	16aug2012 10:35:02	16aug2012	16aug2012	.028865803	-.000096017939	0	3757	1	19	2606	1	1	.000096017939	1	1	.0083333338	.0016666667	0	0	0	0	0	0	-.0099945068	-.029998779	-.039993286
	ALXN		94.019997	94.029999	2012-12-13 10:24:10.0	2012-12-13 10:34:38.0	0	329084	309723		19	0	10	1970-01-01 11:23:00.0	1970-01-01 11:33:00.0	2012-12-13 10:24:10.0	2012-12-13 10:34:38.0		0	ALXN	10:24:10	10:34:38	13dec2012 10:24:09	13dec2012 10:34:37	13dec2012	13dec2012	.062510692	.00010638307	0	3757	1	18	4148	1	1	.00010638307	1	1	.0083333338	.0016666667	0	0	0	0	0	0	.010002136	-.0099945068	.030006409
	ALXN		108.51	108.33	2013-07-25 10:15:01.0	2013-07-25 10:25:33.0	5	1068152	984364		23	-.0020000001	11	1970-01-01 11:13:00.0	1970-01-01 11:24:00.0	2013-07-25 10:15:01.0	2013-07-25 10:25:33.0	353	.0083333338	ALXN	10:15:01	10:25:33	25jul2013 10:15:00	25jul2013 10:25:32	25jul2013	25jul2013	.08511892	-.001658836	0	3757	1	23	10836	1	1	.001658836	1	1	.0066666668	.0016666667	.0016666667	0	0	1	1	1	-.18000031	-.010002136	-.22000122
	ALXN		107.1	107.25	2013-08-15 09:53:59.0	2013-08-15 10:04:30.0	0	340666	313481		22	.001	11	1970-01-01 10:52:00.0	1970-01-01 11:03:00.0	2013-08-15 09:53:59.0	2013-08-15 10:04:30.0		0	ALXN	09:53:59	10:04:30	15aug2013 09:53:58	15aug2013 10:04:29	15aug2013	15aug2013	.086719766	.0014005745	0	3757	1	22	11350	1	1	.0014005745	1	1	.0083333338	.0016666667	.0016666667	0	0	0	0	0	.15000153	-.58000183	-.29000092
	ALXN		109.87	110.21	2013-07-18 09:36:19.0	2013-07-18 09:46:52.0	6	454980	393699		18	.003	11	1970-01-01 10:34:00.0	1970-01-01 10:45:00.0	2013-07-18 09:36:19.0	2013-07-18 09:46:52.0	1900	.0099999998	ALXN	09:36:19	09:46:52	18jul2013 09:36:18	18jul2013 09:46:51	18jul2013	18jul2013	.15565445	.003094533	0	3757	1	18	10476	1	1	.003094533	1	1	.0066666668	.0016666667	0	0	0	0	1	1	.33999634	.25	.27999878
	ALXN		109.05	109.57	2013-07-18 09:04:49.0	2013-07-18 09:15:20.0	7	167978	147572		15	.0049999999	10	1970-01-01 10:03:00.0	1970-01-01 10:13:00.0	2013-07-18 09:04:49.0	2013-07-18 09:15:20.0	1349	.011666667	ALXN	09:04:49	09:15:20	18jul2013 09:04:48	18jul2013 09:15:19	18jul2013	18jul2013	.13827826	.0047684237	0	3757	1	15	10473	1	1	.0047684237	1	1	.0066666668	.0016666667	0	0	0	0	1	1	.51999664	.86000061	.81999969
	ALXN		94.639999	94.309998	2012-12-13 09:30:12.0	2012-12-13 09:41:11.0	0	236618	206060		14	-.003	12	1970-01-01 10:28:00.0	1970-01-01 10:40:00.0	2012-12-13 09:30:12.0	2012-12-13 09:41:11.0		0	ALXN	09:30:12	09:41:11	13dec2012 09:30:11	13dec2012 09:41:10	13dec2012	13dec2012	.14829661	-.0034869171	0	3757	1	13	4143	1	1	.0034869171	1	1	.0083333338	.0016666667	0	0	0	0	0	0	-.33000183	-.11000061	-.080001831
	ALXN		100.54	101.14	2013-07-11 09:01:48.0	2013-07-11 09:12:27.0	13	247741	204643		16	.0060000001	11	1970-01-01 10:00:00.0	1970-01-01 10:11:00.0	2013-07-11 09:01:48.0	2013-07-11 09:12:27.0	259	.021666666	ALXN	09:01:48	09:12:27	11jul2013 09:01:47	11jul2013 09:12:26	11jul2013	11jul2013	.2106009	.0059677586	0	3757	1	16	10176	1	1	.0059677586	1	1	.0066666668	.0016666667	0	0	0	0	1	1	.59999847	.83000183	.94999695
	ALXN		101.37	101.49	2013-07-11 09:23:08.0	2013-07-11 09:33:52.0	0	384043	373364		18	.001	10	1970-01-01 10:22:00.0	1970-01-01 10:32:00.0	2013-07-11 09:23:08.0	2013-07-11 09:33:52.0		0	ALXN	09:23:08	09:33:52	11jul2013 09:23:07	11jul2013 09:33:51	11jul2013	11jul2013	.028602114	.0011837339	0	3757	1	18	10178	1	1	.0011837339	1	1	.0066666668	.0016666667	0	0	0	0	0	0	.11999512	-.31000519	.12999725
	ALXN		100.53	100.31	2013-05-30 09:07:14.0	2013-05-30 09:19:44.0	5	70388	59357		15	-.0020000001	13	1970-01-01 10:05:00.0	1970-01-01 10:18:00.0	2013-05-30 09:07:14.0	2013-05-30 09:19:44.0	1474	.0083333338	ALXN	09:07:14	09:19:44	30may2013 09:07:13	30may2013 09:19:43	30may2013	30may2013	.18584161	-.0021884136	0	3757	1	4	9439	1	1	.0021884136	1	1	.0066666668	.0016666667	0	0	0	0	1	1	-.22000122	.45999908	.20000458
	ALXN		104.84	104.56	2013-08-22 09:04:15.0	2013-08-22 09:14:53.0	0	97802	74746		18	-.003	12	1970-01-01 10:01:00.0	1970-01-01 10:13:00.0	2013-08-22 09:04:15.0	2013-08-22 09:14:53.0		0	ALXN	09:04:15	09:14:53	22aug2013 09:04:14	22aug2013 09:14:52	22aug2013	22aug2013	.30845797	-.0026707249	0	3757	1	18	11646	1	1	.0026707249	1	1	.0083333338	.0016666667	.0016666667	0	0	0	0	0	-.27999878	.080001831	-.059997559
	ALXN		112.5	112.6	2013-09-05 09:02:51.0	2013-09-05 09:13:24.0	0	49377	33235		14	.001	10	1970-01-01 10:01:00.0	1970-01-01 10:11:00.0	2013-09-05 09:02:51.0	2013-09-05 09:13:24.0		0	ALXN	09:02:51	09:13:24	05sep2013 09:02:50	05sep2013 09:13:23	05sep2013	05sep2013	.4856928	.00088887534	0	3757	1	14	12179	1	1	.00088887534	1	1	.0075000003	.0016666667	.0016666667	0	0	0	0	0	.099998474	-.11000061	-.069999695
	ALXN		109.91	109.87	2013-07-18 09:25:48.0	2013-07-18 09:36:19.0	9	393699	267826		17	0	10	1970-01-01 10:24:00.0	1970-01-01 10:34:00.0	2013-07-18 09:25:48.0	2013-07-18 09:36:19.0	4042	.015	ALXN	09:25:48	09:36:19	18jul2013 09:25:47	18jul2013 09:36:18	18jul2013	18jul2013	.46998051	-.00036394244	0	3757	1	17	10475	1	1	.00036394244	1	1	.0066666668	.0016666667	0	0	0	0	1	1	-.040000916	.29999542	.20999908
	ALXN		93.809998	93.900002	2013-03-20 13:08:59.0	2013-03-20 13:19:27.0	0	712522	699631		38	.001	10	1970-01-01 02:08:00.0	1970-01-01 02:18:00.0	2013-03-20 13:08:59.0	2013-03-20 13:19:27.0		0	ALXN	13:08:59	13:19:27	20mar2013 13:08:58	20mar2013 13:19:26	20mar2013	20mar2013	.018425427	.00095942832	0	3757	1	26	7388	1	1	.00095942832	1	1	.0066666668	.0016666667	0	0	0	0	0	0	.090003967	.23000336	.24000549
38	ALXN	631	106.68	106.84	2012-09-05T13:29:41.000-05:00	2012-09-05T13:40:12.000-05:00	6	554432	542763										.0099999998	ALXN	13:29:41	13:40:12	05sep2012 13:29:40	05sep2012 13:40:11	05sep2012	05sep2012	.021499254	.0014997753	0	3757	1	39	3163	1	1	.0014997753	1	1	.0083333338	.0016666667	0	0	0	0	1	1	.15999603	.30999756	.26999664
33	ALXN	633	106.38	106.06	2012-09-05T12:36:50.000-05:00	2012-09-05T12:47:23.000-05:00	7	468110	433728										.011666667	ALXN	12:36:50	12:47:23	05sep2012 12:36:49	05sep2012 12:47:22	05sep2012	05sep2012	.079270877	-.0030080813	0	3757	1	34	3158	1	1	.0030080813	1	1	.0083333338	.0016666667	0	0	0	0	1	1	-.31999969	-.19999695	.060005188
	ALXN		105.75	105.96	2013-08-21 12:40:35.0	2013-08-21 12:51:06.0	0	283095	280295		38	.0020000001	12	1970-01-01 01:37:00.0	1970-01-01 01:49:00.0	2013-08-21 12:40:35.0	2013-08-21 12:51:06.0		0	ALXN	12:40:35	12:51:06	21aug2013 12:40:34	21aug2013 12:51:05	21aug2013	21aug2013	.0099894758	.001985807	0	3757	1	38	11606	1	1	.001985807	1	1	.0083333338	.0016666667	.0016666667	0	0	0	0	0	.20999908	-.33999634	-.55999756
32	ALXN	632	106.82	106.38	2012-09-05T12:26:18.000-05:00	2012-09-05T12:36:50.000-05:00	11	433728	410508										.018333333	ALXN	12:26:18	12:36:50	05sep2012 12:26:17	05sep2012 12:36:49	05sep2012	05sep2012	.056564063	-.0041191019	0	3757	1	33	3157	1	1	.0041191019	1	1	.0083333338	.0016666667	0	0	0	0	1	1	-.44000244	-.76000214	-.63999939
32	ALXN	635	96.510002	96.489998	2012-07-11T12:19:27.000-05:00	2012-07-11T12:30:02.000-05:00	0	723285	695540										0	ALXN	12:19:27	12:30:02	11jul2012 12:19:26	11jul2012 12:30:01	11jul2012	11jul2012	.039889868	-.00020727668	0	3757	1	33	1791	1	1	.00020727668	1	1	.011666667	.0016666667	0	0	0	0	0	0	-.020004272	-.23000336	.029998779
27	ALXN	641	107.04	106.97	2012-09-05T11:33:29.000-05:00	2012-09-05T11:44:10.000-05:00	8	365506	361530										.013333334	ALXN	11:33:29	11:44:10	05sep2012 11:33:28	05sep2012 11:44:09	05sep2012	05sep2012	.010997704	-.0006539583	0	3757	1	28	3152	1	1	.0006539583	1	1	.0083333338	.0016666667	0	0	0	0	1	1	-.069999695	.040000916	.019996643
30	ALXN	636	102.58	102.81	2012-08-22T11:55:58.000-05:00	2012-08-22T12:06:34.000-05:00	0	373545	348584										0	ALXN	11:55:58	12:06:34	22aug2012 11:55:57	22aug2012 12:06:33	22aug2012	22aug2012	.071606845	.0022421107	0	3757	1	31	2858	1	1	.0022421107	1	1	.0083333338	.0016666667	0	0	0	0	0	0	.22999573	.43999481	.36000061
	ALXN		113.45	113.56	2013-09-11 11:37:17.0	2013-09-11 11:47:57.0	2	979743	944489		29	.001	9	1970-01-01 12:36:00.0	1970-01-01 12:45:00.0	2013-09-11 11:37:17.0	2013-09-11 11:47:57.0	90	.0033333334	ALXN	11:37:17	11:47:57	11sep2013 11:37:16	11sep2013 11:47:56	11sep2013	11sep2013	.037326004	.00096959551	0	3757	1	29	12434	1	1	.00096959551	1	1	.0075000003	.0016666667	.0016666667	0	0	1	1	0	.11000061	.21000671	-.069999695
28	ALXN	633	106.97	107.08	2012-09-05T11:44:10.000-05:00	2012-09-05T11:54:43.000-05:00	8	382392	365506										.013333334	ALXN	11:44:10	11:54:43	05sep2012 11:44:09	05sep2012 11:54:42	05sep2012	05sep2012	.046198968	.0010283313	0	3757	1	29	3153	1	1	.0010283313	1	1	.0083333338	.0016666667	0	0	0	0	1	1	.11000061	.089996338	-.16000366
29	ALXN	636	100.72	100.75	2012-07-25T11:06:22.000-05:00	2012-07-25T11:16:58.000-05:00	0	1625422	1577511										0	ALXN	11:06:22	11:16:58	25jul2012 11:06:21	25jul2012 11:16:57	25jul2012	25jul2012	.030371262	.0002978433	0	3757	1	30	2085	1	1	.0002978433	1	1	.0083333338	.0016666667	0	0	0	0	0	0	.029998779	.069999695	1.0100021
25	ALXN	632	106.95	107.03	2012-09-05T11:12:21.000-05:00	2012-09-05T11:22:53.000-05:00	11	350659	331187										.018333333	ALXN	11:12:21	11:22:53	05sep2012 11:12:20	05sep2012 11:22:52	05sep2012	05sep2012	.058794577	.00074803026	0	3757	1	26	3150	1	1	.00074803026	1	1	.0083333338	.0016666667	0	0	0	0	1	1	.080001831	.090003967	.020004272
18	ALXN	635	111.14	111.11	2012-10-10T11:07:42.000-05:00	2012-10-10T11:18:17.000-05:00	8	451779	443179										.013333334	ALXN	11:07:42	11:18:17	10oct2012 11:07:41	10oct2012 11:18:16	10oct2012	10oct2012	.019405251	-.00026991885	0	3757	1	19	3735	1	1	.00026991885	1	1	.0083333338	.0016666667	0	0	0	0	1	1	-.029998779	.069999695	-.069999695
	ALXN		98.610001	98.809998	2013-04-03 11:25:36.0	2013-04-03 11:36:02.0	0	1250548	1221935		29	.0020000001	10	1970-01-01 12:24:00.0	1970-01-01 12:34:00.0	2013-04-03 11:25:36.0	2013-04-03 11:36:02.0		0	ALXN	11:25:36	11:36:02	03apr2013 11:25:35	03apr2013 11:36:01	03apr2013	03apr2013	.023416139	.002028161	0	3757	1	17	7728	1	1	.002028161	1	1	.0066666668	.0016666667	0	0	0	0	0	0	.19999695	.22999573	-.11000061
24	ALXN	635	106.72	106.95	2012-09-05T11:01:46.000-05:00	2012-09-05T11:12:21.000-05:00	10	331187	317653										.016666668	ALXN	11:01:46	11:12:21	05sep2012 11:01:45	05sep2012 11:12:20	05sep2012	05sep2012	.042606242	.0021551324	0	3757	1	25	3149	1	1	.0021551324	1	1	.0083333338	.0016666667	0	0	0	0	1	1	.22999573	.30999756	.31999969
	ALXN		90.040001	89.629997	2013-04-24 11:18:41.0	2013-04-24 11:29:08.0	0	1159253	1129116		28	-.0049999999	10	1970-01-01 12:17:00.0	1970-01-01 12:27:00.0	2013-04-24 11:18:41.0	2013-04-24 11:29:08.0		0	ALXN	11:18:41	11:29:08	24apr2013 11:18:40	24apr2013 11:29:07	24apr2013	24apr2013	.026690792	-.0045535723	0	3757	1	17	8455	1	1	.0045535723	1	1	.0066666668	.0016666667	0	0	0	0	0	0	-.41000366	-.34999847	-.029998779
	ALXN		96.339996	96.330002	2013-05-08 11:23:41.0	2013-05-08 11:34:21.0	0	344693	328634		30	0	11	1970-01-01 12:22:00.0	1970-01-01 12:33:00.0	2013-05-08 11:23:41.0	2013-05-08 11:34:21.0		0	ALXN	11:23:41	11:34:21	08may2013 11:23:40	08may2013 11:34:20	08may2013	08may2013	.048865911	-.00010374203	0	3757	1	17	8972	1	1	.00010374203	1	1	.0066666668	.0016666667	0	0	0	0	0	0	-.0099945068	.14000702	.26000214
26	ALXN	636	107.03	107.04	2012-09-05T11:22:53.000-05:00	2012-09-05T11:33:29.000-05:00	10	361530	350659										.016666668	ALXN	11:22:53	11:33:29	05sep2012 11:22:52	05sep2012 11:33:28	05sep2012	05sep2012	.031001627	.000093451708	0	3757	1	27	3151	1	1	.000093451708	1	1	.0083333338	.0016666667	0	0	0	0	1	1	.010002136	-.059997559	.050003052
	ALXN		105.67	105.66	2013-08-21 11:26:56.0	2013-08-21 11:37:29.0	1	241835	235284		31	0	9	1970-01-01 12:25:00.0	1970-01-01 12:34:00.0	2013-08-21 11:26:56.0	2013-08-21 11:37:29.0	49	.0016666667	ALXN	11:26:56	11:37:29	21aug2013 11:26:55	21aug2013 11:37:28	21aug2013	21aug2013	.027842946	-.000094582254	0	3757	1	31	11599	1	1	.000094582254	1	1	.0083333338	.0016666667	.0016666667	0	0	0	0	0	-.0099945068	.020004272	-.15000153
	ALXN		113.09	113.09	2013-09-11 11:05:34.0	2013-09-11 11:16:08.0	5	901956	877179		26	0	10	1970-01-01 12:04:00.0	1970-01-01 12:14:00.0	2013-09-11 11:05:34.0	2013-09-11 11:16:08.0	838	.0083333338	ALXN	11:05:34	11:16:08	11sep2013 11:05:33	11sep2013 11:16:07	11sep2013	11sep2013	.02824623	0	0	3757	1	26	12431	1	1	0	1	1	.0075000003	.0016666667	.0016666667	0	0	1	1	1	0	.37000275	.36000061
	ALXN		96.75	96.809998	2013-05-08 10:30:09.0	2013-05-08 10:40:51.0	0	273595	259699		25	.001	10	1970-01-01 11:28:00.0	1970-01-01 11:38:00.0	2013-05-08 10:30:09.0	2013-05-08 10:40:51.0		0	ALXN	10:30:09	10:40:51	08may2013 10:30:08	08may2013 10:40:50	08may2013	08may2013	.053508099	.00062012981	0	3757	1	12	8967	1	1	.00062012981	1	1	.0066666668	.0016666667	0	0	0	0	0	0	.059997559	-.040000916	-.11000061
13	ALXN	633	98.650002	98.769997	2012-10-24T10:07:53.000-05:00	2012-10-24T10:18:26.000-05:00	9	1353804	1245772										.015	ALXN	10:07:53	10:18:26	24oct2012 10:07:52	24oct2012 10:18:25	24oct2012	24oct2012	.086718917	.0012163721	0	3757	1	14	3846	1	1	.0012163721	1	1	.0083333338	.0016666667	0	0	0	0	1	1	.11999512	-.080001831	-.34999847
	ALXN		96.040001	96.150002	2012-12-19 09:33:09.0	2012-12-19 09:43:58.0	2	289705	249775		5	.001	11	1970-01-01 10:32:00.0	1970-01-01 10:43:00.0	2012-12-19 09:33:09.0	2012-12-19 09:43:58.0	238	.0033333334	ALXN	09:33:09	09:43:58	19dec2012 09:33:08	19dec2012 09:43:57	19dec2012	19dec2012	.15986387	.0011453624	0	3757	1	5	4366	1	1	.0011453624	1	1	.0083333338	.0016666667	0	0	0	0	1	0	.11000061	.089996338	-.19000244
19	ALXN	1280	107.04	106.71	2012-09-05T09:58:04.000-05:00	2012-09-05T10:19:24.000-05:00	8	253460	203829										.013333334	ALXN	09:58:04	10:19:24	05sep2012 09:58:03	05sep2012 10:19:23	05sep2012	05sep2012	.24349332	-.0030829767	0	3757	1	20	3144	1	1	.0030829767	1	1	.0083333338	.0016666667	0	0	0	0	1	1	-.33000183	.029998779	-.15000153
15	ALXN	637	97.440002	97.239998	2012-07-11T09:19:51.000-05:00	2012-07-11T09:30:28.000-05:00	1	246009	199935										.0016666667	ALXN	09:19:51	09:30:28	11jul2012 09:19:50	11jul2012 09:30:27	11jul2012	11jul2012	.23044489	-.0020525921	0	3757	1	16	1774	1	1	.0020525921	1	1	.011666667	.0016666667	0	0	0	0	0	0	-.20000458	-.22000122	-.26000214
13	ALXN	630	106.97	106.65	2012-08-29T09:18:08.000-05:00	2012-08-29T09:28:38.000-05:00	6	161115	125754										.0099999998	ALXN	09:18:08	09:28:38	29aug2012 09:18:07	29aug2012 09:28:37	29aug2012	29aug2012	.28119186	-.0029914901	0	3757	1	14	3019	1	1	.0029914901	1	1	.0083333338	.0016666667	0	0	0	0	1	1	-.31999969	-.41000366	-.81999969
	ALXN		111.03	112.15	2013-09-11 09:29:59.0	2013-09-11 09:40:36.0	5	573524	345895		17	.0099999998	11	1970-01-01 10:28:00.0	1970-01-01 10:39:00.0	2013-09-11 09:29:59.0	2013-09-11 09:40:36.0	3980	.0083333338	ALXN	09:29:59	09:40:36	11sep2013 09:29:58	11sep2013 09:40:35	11sep2013	11sep2013	.65808702	.010087389	0	3757	1	17	12422	1	1	.010087389	1	1	.0075000003	.0016666667	.0016666667	0	0	1	1	1	1.1200027	1.090004	1.6699982
6	ALXN	631	112.54	112.08	2012-10-10T09:00:43.000-05:00	2012-10-10T09:11:14.000-05:00	0	252748	199906										0	ALXN	09:00:43	09:11:14	10oct2012 09:00:42	10oct2012 09:11:13	10oct2012	10oct2012	.26433423	-.0040874276	0	3757	1	7	3723	1	1	.0040874276	1	1	.0083333338	.0016666667	0	0	0	0	0	0	-.45999908	-1.0100021	-1.2300034
	ALXN		91.629997	91.629997	2013-03-13 09:28:01.0	2013-03-13 09:38:29.0	0	233843	220253		13	0	11	1970-01-01 10:26:00.0	1970-01-01 10:37:00.0	2013-03-13 09:28:01.0	2013-03-13 09:38:29.0		0	ALXN	09:28:01	09:38:29	13mar2013 09:28:00	13mar2013 09:38:28	13mar2013	13mar2013	.061701771	0	0	3757	1	5	7180	1	1	0	1	1	.0066666668	.0016666667	0	0	0	0	0	0	0	-.059997559	-.12999725
	ALXN		93.440002	92.5	2013-06-05 09:03:13.0	2013-06-05 09:13:49.0	6	186703	160327		15	-.0099999998	10	1970-01-01 10:02:00.0	1970-01-01 10:12:00.0	2013-06-05 09:03:13.0	2013-06-05 09:13:49.0	280	.0099999998	ALXN	09:03:13	09:13:49	05jun2013 09:03:12	05jun2013 09:13:48	05jun2013	05jun2013	.16451378	-.010059957	0	3757	1	10	9642	1	1	.010059957	1	1	.0066666668	.0016666667	0	0	0	0	1	1	-.94000244	-1.2900009	-1.3300018
	ALXN		99.629997	99.389999	2013-05-29 09:24:37.0	2013-05-29 09:35:26.0	0	148954	119066		15	-.0020000001	10	1970-01-01 10:23:00.0	1970-01-01 10:33:00.0	2013-05-29 09:24:37.0	2013-05-29 09:35:26.0		0	ALXN	09:24:37	09:35:26	29may2013 09:24:36	29may2013 09:35:25	29may2013	29may2013	.25102043	-.0024088917	0	3757	1	14	9391	1	1	.0024088917	1	1	.0066666668	.0016666667	0	0	0	0	0	0	-.23999786	-.5	-.45999908
	ALXN		111.25	111.23	2013-09-04 09:02:24.0	2013-09-04 09:12:58.0	8	110365	75019		18	0	10	1970-01-01 10:01:00.0	1970-01-01 10:11:00.0	2013-09-04 09:02:24.0	2013-09-04 09:12:58.0	111	.013333334	ALXN	09:02:24	09:12:58	04sep2013 09:02:23	04sep2013 09:12:57	04sep2013	04sep2013	.47116065	-.00017974511	0	3757	1	18	12123	1	1	.00017974511	1	1	.0083333338	.0016666667	.0016666667	0	0	1	1	1	-.019996643	.20999908	.69000244
42	ALXN	633	101.51	101.41	2012-08-21T13:41:01.000-05:00	2012-08-21T13:51:34.000-05:00	0	537117	525922										0	ALXN	13:41:01	13:51:34	21aug2012 13:41:00	21aug2012 13:51:33	21aug2012	21aug2012	.021286426	-.0009851096	0	3757	1	43	2810	1	1	.0009851096	1	1	.0083333338	.0016666667	0	0	0	0	0	0	-.099998474	-.060005188	-.050003052
	ALXN		118.08	117.92	2013-07-30 13:59:18.0	2013-07-30 14:09:52.0	8	4591762	4410863		23	-.001	10	1970-01-01 02:58:00.0	1970-01-01 03:08:00.0	2013-07-30 13:59:18.0	2013-07-30 14:09:52.0	2071	.013333334	ALXN	13:59:18	14:09:52	30jul2013 13:59:17	30jul2013 14:09:51	30jul2013	30jul2013	.041012157	-.0013550445	0	3757	1	23	11016	1	1	.0013550445	1	1	.0066666668	.0016666667	.0016666667	0	0	1	1	1	-.16000366	-.31000519	-.31000519
	ALXN		109.75	109.96	2013-07-23 13:39:38.0	2013-07-23 13:50:10.0	1	891971	877171		43	.0020000001	12	1970-01-01 02:37:00.0	1970-01-01 02:49:00.0	2013-07-23 13:39:38.0	2013-07-23 13:50:10.0	0	.0016666667	ALXN	13:39:38	13:50:10	23jul2013 13:39:37	23jul2013 13:50:09	23jul2013	23jul2013	.016872423	.0019134313	0	3757	1	43	10736	1	1	.0019134313	1	1	.0066666668	.0016666667	0	0	0	0	0	0	.20999908	0	-.099998474
	ALXN		117.11	119.09	2013-07-30 13:38:11.0	2013-07-30 13:48:45.0	5	4100036	3778601		21	.017000001	10	1970-01-01 02:37:00.0	1970-01-01 02:47:00.0	2013-07-30 13:38:11.0	2013-07-30 13:48:45.0	467	.0083333338	ALXN	13:38:11	13:48:45	30jul2013 13:38:10	30jul2013 13:48:44	30jul2013	30jul2013	.085067198	.016907144	0	3757	1	21	11014	1	1	.016907144	1	1	.0066666668	.0016666667	.0016666667	0	0	1	1	1	1.9799957	.97000122	.80999756
	ALXN		120.03	116.63	2013-07-30 13:17:56.0	2013-07-30 13:27:58.0	15	3525965	3033365		19	-.028000001	10	1970-01-01 02:16:00.0	1970-01-01 02:26:00.0	2013-07-30 13:17:56.0	2013-07-30 13:27:58.0	1620	.025	ALXN	13:17:56	13:27:58	30jul2013 13:17:55	30jul2013 13:27:57	30jul2013	30jul2013	.16239391	-.028326266	0	3757	1	19	11012	1	1	.028326266	1	1	.0066666668	.0016666667	.0016666667	0	0	1	1	1	-3.4000015	-2.9199982	-.94000244
	ALXN		112.44	112.26	2013-09-10 13:01:56.0	2013-09-10 13:12:27.0	1	469793	460362		38	-.0020000001	10	1970-01-01 02:00:00.0	1970-01-01 02:10:00.0	2013-09-10 13:01:56.0	2013-09-10 13:12:27.0	205	.0016666667	ALXN	13:01:56	13:12:27	10sep2013 13:01:55	10sep2013 13:12:26	10sep2013	10sep2013	.020486053	-.0016008564	0	3757	1	38	12383	1	1	.0016008564	1	1	.0075000003	.0016666667	.0016666667	0	0	0	0	0	-.18000031	.15999603	.18000031
21	ALXN	638	104.29	104.38	2012-08-14T12:58:11.000-05:00	2012-08-14T13:08:49.000-05:00	0	410417	402328										0	ALXN	12:58:11	13:08:49	14aug2012 12:58:10	14aug2012 13:08:48	14aug2012	14aug2012	.020105487	.00086294312	0	3757	1	22	2491	1	1	.00086294312	1	1	.0083333338	.0016666667	0	0	0	0	0	0	.089996338	0	-.020004272
	ALXN		109.17	120.03	2013-07-30 12:57:20.0	2013-07-30 13:17:56.0	15	3033365	934722		18	.098999999	21	1970-01-01 01:55:00.0	1970-01-01 02:16:00.0	2013-07-30 12:57:20.0	2013-07-30 13:17:56.0	13510	.025	ALXN	12:57:20	13:17:56	30jul2013 12:57:19	30jul2013 13:17:55	30jul2013	30jul2013	2.2452056	.099477887	0	3757	1	18	11011	1	1	.099477887	1	1	.0066666668	.0016666667	.0016666667	0	0	1	1	1	10.860001	7.4599991	7.9400024
	ALXN		106.69	107	2013-05-14 12:02:03.0	2013-05-14 12:12:32.0	1	992212	964943		27	.003	11	1970-01-01 01:00:00.0	1970-01-01 01:11:00.0	2013-05-14 12:02:03.0	2013-05-14 12:12:32.0	2184	.0016666667	ALXN	12:02:03	12:12:32	14may2013 12:02:02	14may2013 12:12:31	14may2013	14may2013	.0282597	.0029055914	0	3757	1	19	9161	1	1	.0029055914	1	1	.0066666668	.0016666667	0	0	0	0	0	0	.30999756	.58999634	.75999451
	ALXN		96.459999	96.400002	2013-05-07 12:21:52.0	2013-05-07 12:32:21.0	6	377165	366984		26	-.001	11	1970-01-01 01:20:00.0	1970-01-01 01:31:00.0	2013-05-07 12:21:52.0	2013-05-07 12:32:21.0	1219	.0099999998	ALXN	12:21:52	12:32:21	07may2013 12:21:51	07may2013 12:32:20	07may2013	07may2013	.027742354	-.0006219942	0	3757	1	20	8922	1	1	.0006219942	1	1	.0066666668	.0016666667	0	0	0	0	1	1	-.059997559	-.069999695	0
	ALXN		106.13	105.73	2013-08-27 10:01:33.0	2013-08-27 10:12:08.0	0	230961	213048		21	-.0040000002	11	1970-01-01 10:59:00.0	1970-01-01 11:10:00.0	2013-08-27 10:01:33.0	2013-08-27 10:12:08.0		0	ALXN	10:01:33	10:12:08	27aug2013 10:01:32	27aug2013 10:12:07	27aug2013	27aug2013	.084079646	-.0037689051	0	3757	1	21	11828	1	1	.0037689051	1	1	.0083333338	.0016666667	.0016666667	0	0	0	0	0	-.3999939	-.079994202	-.019996643
	ALXN		106.64	107.11	2013-07-16 10:17:58.0	2013-07-16 10:28:37.0	5	1232213	1200359		22	.0040000002	11	1970-01-01 11:16:00.0	1970-01-01 11:27:00.0	2013-07-16 10:17:58.0	2013-07-16 10:28:37.0	1580	.0083333338	ALXN	10:17:58	10:28:37	16jul2013 10:17:57	16jul2013 10:28:36	16jul2013	16jul2013	.026537061	.0044073635	0	3757	1	22	10361	1	1	.0044073635	1	1	.0066666668	.0016666667	0	0	0	0	1	1	.47000122	.22000122	.20999908
	ALXN		107.2	107.43	2013-07-16 09:35:36.0	2013-07-16 09:46:06.0	9	930005	861218		18	.0020000001	11	1970-01-01 10:34:00.0	1970-01-01 10:45:00.0	2013-07-16 09:35:36.0	2013-07-16 09:46:06.0	996	.015	ALXN	09:35:36	09:46:06	16jul2013 09:35:35	16jul2013 09:46:05	16jul2013	16jul2013	.079871766	.0021455537	0	3757	1	18	10357	1	1	.0021455537	1	1	.0066666668	.0016666667	0	0	0	0	1	1	.23000336	.49000549	.11000061
	ALXN		107.17	107.17	2013-05-14 09:55:59.0	2013-05-14 10:06:29.0	0	613123	539780		15	0	11	1970-01-01 10:54:00.0	1970-01-01 11:05:00.0	2013-05-14 09:55:59.0	2013-05-14 10:06:29.0		0	ALXN	09:55:59	10:06:29	14may2013 09:55:58	14may2013 10:06:28	14may2013	14may2013	.13587573	0	0	3757	1	8	9150	1	1	0	1	1	.0066666668	.0016666667	0	0	0	0	0	0	0	-.38999939	-.049995422
	ALXN		94.510002	94.199997	2013-06-04 09:58:33.0	2013-06-04 10:09:04.0	0	579826	550703		16	-.003	11	1970-01-01 10:57:00.0	1970-01-01 11:08:00.0	2013-06-04 09:58:33.0	2013-06-04 10:09:04.0		0	ALXN	09:58:33	10:09:04	04jun2013 09:58:32	04jun2013 10:09:03	04jun2013	04jun2013	.052883316	-.0032801309	0	3757	1	15	9589	1	1	.0032801309	1	1	.0066666668	.0016666667	0	0	0	0	0	0	-.31000519	-.37000275	-.34999847
	ALXN		107.69	107.31	2013-07-16 09:56:39.0	2013-07-16 10:07:20.0	6	1130010	990063		20	-.0040000002	10	1970-01-01 10:55:00.0	1970-01-01 11:05:00.0	2013-07-16 09:56:39.0	2013-07-16 10:07:20.0	2803	.0099999998	ALXN	09:56:39	10:07:20	16jul2013 09:56:38	16jul2013 10:07:19	16jul2013	16jul2013	.14135161	-.0035286923	0	3757	1	20	10359	1	1	.0035286923	1	1	.0066666668	.0016666667	0	0	0	0	1	1	-.38000488	-1.0500031	-.58000183
15	ALXN	630	99.919998	99.900002	2012-07-10T09:23:23.000-05:00	2012-07-10T09:33:53.000-05:00	1	260327	241241										.0016666667	ALXN	09:23:23	09:33:53	10jul2012 09:23:22	10jul2012 09:33:52	10jul2012	10jul2012	.079115905	-.00020012654	0	3757	1	16	1714	1	1	.00020012654	1	1	.011666667	.0016666667	0	0	0	0	0	0	-.019996643	-.36000061	-.41999817
	ALXN		107.41	107.2	2013-07-16 09:24:57.0	2013-07-16 09:35:36.0	7	861218	588928		17	-.0020000001	11	1970-01-01 10:23:00.0	1970-01-01 10:34:00.0	2013-07-16 09:24:57.0	2013-07-16 09:35:36.0	2240	.011666667	ALXN	09:24:57	09:35:36	16jul2013 09:24:56	16jul2013 09:35:35	16jul2013	16jul2013	.46234855	-.0019551876	0	3757	1	17	10356	1	1	.0019551876	1	1	.0066666668	.0016666667	0	0	0	0	1	1	-.21000671	.019996643	.27999878
	ALXN		91.769997	91.279999	2013-03-05 09:05:38.0	2013-03-05 09:16:08.0	7	445456	347798		20	-.0049999999	11	1970-01-01 10:04:00.0	1970-01-01 10:15:00.0	2013-03-05 09:05:38.0	2013-03-05 09:16:08.0	714	.011666667	ALXN	09:05:38	09:16:08	05mar2013 09:05:37	05mar2013 09:16:07	05mar2013	05mar2013	.28078943	-.0053394125	0	3757	1	13	6829	1	1	.0053394125	1	1	.0066666668	.0016666667	0	0	0	0	1	1	-.48999786	-.53999329	-.54999542
	ALXN		93.75	93.610001	2013-01-29 09:21:32.0	2013-01-29 09:32:13.0	0	317774	287604		22	-.001	10	1970-01-01 10:20:00.0	1970-01-01 10:30:00.0	2013-01-29 09:21:32.0	2013-01-29 09:32:13.0		0	ALXN	09:21:32	09:32:13	29jan2013 09:21:31	29jan2013 09:32:12	29jan2013	29jan2013	.10490119	-.0014933269	0	3757	1	21	5481	1	1	.0014933269	1	1	.0066666668	.0016666667	0	0	0	0	0	0	-.13999939	-.050003052	.059997559
	ALXN		94.110001	94.449997	2013-07-08 12:39:36.0	2013-07-08 12:50:20.0	0	715787	690596		35	.0040000002	11	1970-01-01 01:38:00.0	1970-01-01 01:49:00.0	2013-07-08 12:39:36.0	2013-07-08 12:50:20.0		0	ALXN	12:39:36	12:50:20	08jul2013 12:39:35	08jul2013 12:50:19	08jul2013	08jul2013	.03647719	.0036127546	0	3757	1	68	10001	1	1	.0036127546	1	1	.0066666668	.0016666667	0	0	0	0	0	0	.33999634	.37000275	.18000031
	ALXN		94.830002	95.050003	2013-02-04 12:54:17.0	2013-02-04 13:04:46.0	5	881534	861760		40	.0020000001	12	1970-01-01 01:52:00.0	1970-01-01 02:04:00.0	2013-02-04 12:54:17.0	2013-02-04 13:04:46.0	338	.0083333338	ALXN	12:54:17	13:04:46	04feb2013 12:54:16	04feb2013 13:04:45	04feb2013	04feb2013	.022946063	.0023199539	0	3757	1	38	5728	1	1	.0023199539	1	1	.0066666668	.0016666667	0	0	0	0	1	1	.22000122	.29000092	.23999786
	ALXN		107.79	107.63	2013-08-26 12:37:26.0	2013-08-26 12:47:57.0	1	439518	435371		34	-.001	10	1970-01-01 01:36:00.0	1970-01-01 01:46:00.0	2013-08-26 12:37:26.0	2013-08-26 12:47:57.0	77	.0016666667	ALXN	12:37:26	12:47:57	26aug2013 12:37:25	26aug2013 12:47:56	26aug2013	26aug2013	.0095252097	-.0014844018	0	3757	1	34	11781	1	1	.0014844018	1	1	.0083333338	.0016666667	.0016666667	0	0	0	0	0	-.16000366	.099998474	.48999786
	ALXN		108.44	108.5	2013-07-15 12:56:58.0	2013-07-15 13:07:29.0	8	3660775	3606708		30	.001	11	1970-01-01 01:55:00.0	1970-01-01 02:06:00.0	2013-07-15 12:56:58.0	2013-07-15 13:07:29.0	2731	.013333334	ALXN	12:56:58	13:07:29	15jul2013 12:56:57	15jul2013 13:07:28	15jul2013	15jul2013	.014990678	.00055327883	0	3757	1	30	10309	1	1	.00055327883	1	1	.0066666668	.0016666667	0	0	0	0	1	1	.059997559	.11999512	.049995422
	ALXN		94.150002	94.059998	2013-03-18 12:24:50.0	2013-03-18 12:35:18.0	0	1084380	1054449		39	-.001	10	1970-01-01 01:24:00.0	1970-01-01 01:34:00.0	2013-03-18 12:24:50.0	2013-03-18 12:35:18.0		0	ALXN	12:24:50	12:35:18	18mar2013 12:24:49	18mar2013 12:35:17	18mar2013	18mar2013	.028385442	-.00095596351	0	3757	1	22	7295	1	1	.00095596351	1	1	.0066666668	.0016666667	0	0	0	0	0	0	-.090003967	-.48000336	-.45999908
	ALXN		94.290001	93.949997	2013-06-03 12:24:24.0	2013-06-03 12:35:33.0	5	1650249	1626245		26	-.0040000002	11	1970-01-01 01:23:00.0	1970-01-01 01:34:00.0	2013-06-03 12:24:24.0	2013-06-03 12:35:33.0	7259	.0083333338	ALXN	12:24:24	12:35:33	03jun2013 12:24:23	03jun2013 12:35:32	03jun2013	03jun2013	.014760383	-.0036059387	0	3757	1	24	9541	1	1	.0036059387	1	1	.0066666668	.0016666667	0	0	0	0	1	1	-.34000397	-.27999878	.040000916
	AMAT		15.76	15.75	2013-08-16 11:47:45.0	2013-08-16 11:58:26.0	12	20266824	19856952		31	-.001	11	1970-01-01 12:46:00.0	1970-01-01 12:57:00.0	2013-08-16 11:47:45.0	2013-08-16 11:58:26.0	563	.02	AMAT	11:47:45	11:58:26	16aug2013 11:47:44	16aug2013 11:58:25	16aug2013	16aug2013	.020641234	-.00063453231	0	5528	1	31	11539	1	1	.00063453231	1	1	.0099999998	.0016666667	.0016666667	0	0	1	1	1	-.010000229	-.11000061	-.090000153
28	AMAT	637	11.65	11.64	2012-08-31T11:42:22.000-05:00	2012-08-31T11:52:59.000-05:00	0	5255683	5138384										0	AMAT	11:42:22	11:52:59	31aug2012 11:42:21	31aug2012 11:52:58	31aug2012	31aug2012	.022827994	-.00085830688	0	5528	1	29	3084	1	1	.00085830688	1	1	.02	.0016666667	.0016666667	.0016666667	0	0	0	0	-.0099992752	-.019999504	-.059999466
	AMAT		13.63	13.63	2013-03-01 11:35:32.0	2013-03-01 11:46:02.0	9	7024186	6865162		25	0	11	1970-01-01 12:34:00.0	1970-01-01 12:45:00.0	2013-03-01 11:35:32.0	2013-03-01 11:46:02.0	1747	.015	AMAT	11:35:32	11:46:02	01mar2013 11:35:31	01mar2013 11:46:01	01mar2013	01mar2013	.023163911	0	0	5528	1	18	6729	1	1	0	1	1	.011666667	.0016666667	.0016666667	0	0	1	1	1	0	.019999504	.029999733
	AMAT		15.54	15.5	2013-09-06 11:34:02.0	2013-09-06 11:44:33.0	0	6176477	5974899		30	-.003	11	1970-01-01 12:32:00.0	1970-01-01 12:43:00.0	2013-09-06 11:34:02.0	2013-09-06 11:44:33.0		0	AMAT	11:34:02	11:44:33	06sep2013 11:34:01	06sep2013 11:44:32	06sep2013	06sep2013	.033737473	-.002574	0	5528	1	30	12370	1	1	.002574	1	1	.011666667	.0016666667	.0016666667	0	0	0	0	0	-.039999962	-.019999504	.010000229
	AMAT		15.87	15.82	2013-08-16 11:16:08.0	2013-08-16 11:26:39.0	24	18326017	17951637		28	-.003	10	1970-01-01 12:15:00.0	1970-01-01 12:25:00.0	2013-08-16 11:16:08.0	2013-08-16 11:26:39.0	1316	.039999999	AMAT	11:16:08	11:26:39	16aug2013 11:16:07	16aug2013 11:26:38	16aug2013	16aug2013	.020854922	-.0031506107	0	5528	1	28	11536	1	1	.0031506107	1	1	.0099999998	.0016666667	.0016666667	0	0	1	1	1	-.050000191	-.13000011	-.10999966
	AMAT		15.82	15.74	2013-08-16 11:26:39.0	2013-08-16 11:37:11.0	2	19063673	18326017		29	-.0049999999	11	1970-01-01 12:25:00.0	1970-01-01 12:36:00.0	2013-08-16 11:26:39.0	2013-08-16 11:37:11.0	0	.0033333334	AMAT	11:26:39	11:37:11	16aug2013 11:26:38	16aug2013 11:37:10	16aug2013	16aug2013	.040251844	-.0050568851	0	5528	1	29	11537	1	1	.0050568851	1	1	.0099999998	.0016666667	.0016666667	0	0	1	1	0	-.079999924	-.059999466	-.069999695
	AMAT		16.02	16	2013-08-16 10:23:31.0	2013-08-16 10:33:59.0	21	15280443	14608502		23	-.001	10	1970-01-01 11:22:00.0	1970-01-01 11:32:00.0	2013-08-16 10:23:31.0	2013-08-16 10:33:59.0	983	.035	AMAT	10:23:31	10:33:59	16aug2013 10:23:30	16aug2013 10:33:58	16aug2013	16aug2013	.045996573	-.0012484679	0	5528	1	23	11531	1	1	.0012484679	1	1	.0099999998	.0016666667	.0016666667	0	0	1	1	1	-.020000458	-.080000877	-.15000057
17	AMAT	634	10.43	10.4	2012-07-13T10:13:11.000-05:00	2012-07-13T10:23:45.000-05:00	0	2477400	2207544										0	AMAT	10:13:11	10:23:45	13jul2012 10:13:10	13jul2012 10:23:44	13jul2012	13jul2012	.12224264	-.002876384	0	5528	1	18	1888	1	1	.002876384	1	1	.02	.0033333334	.0016666667	.0016666667	0	0	0	0	-.030000687	-.020000458	0
	AMAT		15.98	16.02	2013-08-16 10:12:55.0	2013-08-16 10:23:31.0	20	14608502	13794058		22	.003	11	1970-01-01 11:11:00.0	1970-01-01 11:22:00.0	2013-08-16 10:12:55.0	2013-08-16 10:23:31.0	2014	.033333335	AMAT	10:12:55	10:23:31	16aug2013 10:12:54	16aug2013 10:23:30	16aug2013	16aug2013	.059043106	.0025031862	0	5528	1	22	11530	1	1	.0025031862	1	1	.0099999998	.0016666667	.0016666667	0	0	1	1	1	.040000916	.020000458	-.039999962
	AMAT		13.39	13.42	2013-02-22 10:05:35.0	2013-02-22 10:16:08.0	5	2901605	2702163		14	.0020000001	11	1970-01-01 11:04:00.0	1970-01-01 11:15:00.0	2013-02-22 10:05:35.0	2013-02-22 10:16:08.0	61	.0083333338	AMAT	10:05:35	10:16:08	22feb2013 10:05:34	22feb2013 10:16:07	22feb2013	22feb2013	.073808275	.002240458	0	5528	1	10	6394	1	1	.002240458	1	1	.011666667	.0016666667	.0016666667	0	0	1	1	0	.029999733	.049999237	.089999199
	AMAT		14.94	14.89	2013-05-09 13:52:48.0	2013-05-09 14:03:15.0	7	5632532	5340117		33	-.003	11	1970-01-01 02:51:00.0	1970-01-01 03:02:00.0	2013-05-09 13:52:48.0	2013-05-09 14:03:15.0	4698	.011666667	AMAT	13:52:48	14:03:15	09may2013 13:52:47	09may2013 14:03:14	09may2013	09may2013	.054758165	-.0033466693	0	5528	1	24	9095	1	1	.0033466693	1	1	.0083333338	.0016666667	.0016666667	0	0	1	1	1	-.049999237	-.019999504	-.019999504
	AMAT		11.65	11.65	2013-01-10 13:36:18.0	2013-01-10 13:46:45.0	0	6622454	6493604		40	0	11	1970-01-01 02:35:00.0	1970-01-01 02:46:00.0	2013-01-10 13:36:18.0	2013-01-10 13:46:45.0		0	AMAT	13:36:18	13:46:45	10jan2013 13:36:17	10jan2013 13:46:44	10jan2013	10jan2013	.019842602	0	0	5528	1	38	4742	1	1	0	1	1	.013333334	.0016666667	.0016666667	.0016666667	0	0	0	0	0	0	0
29	AMAT	633	10.54	10.58	2012-07-26T12:23:34.000-05:00	2012-07-26T12:34:07.000-05:00	0	7179704	6945899										0	AMAT	12:23:34	12:34:07	26jul2012 12:23:33	26jul2012 12:34:06	26jul2012	26jul2012	.03366087	.0037950629	0	5528	1	30	2138	1	1	.0037950629	1	1	.018333333	.0033333334	.0016666667	.0016666667	0	0	0	0	.039999962	.029999733	0
	AMAT		14.97	14.97	2013-05-09 12:08:12.0	2013-05-09 12:18:37.0	7	3703628	3553602		23	0	10	1970-01-01 01:07:00.0	1970-01-01 01:17:00.0	2013-05-09 12:08:12.0	2013-05-09 12:18:37.0	380	.011666667	AMAT	12:08:12	12:18:37	09may2013 12:08:11	09may2013 12:18:36	09may2013	09may2013	.042218007	0	0	5528	1	14	9085	1	1	0	1	1	.0083333338	.0016666667	.0016666667	0	0	1	1	1	0	.0099992752	.019999504
29	AMAT	629	11.34	11.35	2012-07-05T12:00:20.000-05:00	2012-07-05T12:10:49.000-05:00	8	5798777	5583285										.013333334	AMAT	12:00:20	12:10:49	05jul2012 12:00:19	05jul2012 12:10:48	05jul2012	05jul2012	.038595915	.00088185439	0	5528	1	30	1604	1	1	.00088185439	1	1	.0083333338	.0016666667	.0016666667	.0016666667	1	1	1	1	.010000229	.010000229	.029999733
	AMAT		13.14	13.16	2013-04-04 12:20:01.0	2013-04-04 12:30:28.0	0	4423696	4342850		38	.0020000001	10	1970-01-01 01:19:00.0	1970-01-01 01:29:00.0	2013-04-04 12:20:01.0	2013-04-04 12:30:28.0		0	AMAT	12:20:01	12:30:28	04apr2013 12:20:00	04apr2013 12:30:27	04apr2013	04apr2013	.018615887	.0015220322	0	5528	1	21	7815	1	1	.0015220322	1	1	.0099999998	.0016666667	.0016666667	0	0	0	0	0	.019999504	.039999962	.079999924
	AMAT		14.11	14.11	2013-04-25 11:35:14.0	2013-04-25 11:45:44.0	0	8510417	8262599		32	0	10	1970-01-01 12:34:00.0	1970-01-01 12:44:00.0	2013-04-25 11:35:14.0	2013-04-25 11:45:44.0		0	AMAT	11:35:14	11:45:44	25apr2013 11:35:13	25apr2013 11:45:43	25apr2013	25apr2013	.029992742	0	0	5528	1	18	8555	1	1	0	1	1	.0099999998	.0016666667	.0016666667	0	0	0	0	0	0	.020000458	.010000229
	AMAT		14.93	14.95	2013-05-09 11:47:19.0	2013-05-09 11:57:45.0	7	3440373	2754035		21	.001	10	1970-01-01 12:46:00.0	1970-01-01 12:56:00.0	2013-05-09 11:47:19.0	2013-05-09 11:57:45.0	15788	.011666667	AMAT	11:47:19	11:57:45	09may2013 11:47:18	09may2013 11:57:44	09may2013	09may2013	.24921179	.0013395515	0	5528	1	13	9084	1	1	.0013395515	1	1	.0083333338	.0016666667	.0016666667	0	0	1	1	1	.019999504	.039999962	.049999237
	AMAT		13	13	2013-04-18 09:31:23.0	2013-04-18 09:41:51.0	0	4016827	3563546		24	0	11	1970-01-01 10:30:00.0	1970-01-01 10:41:00.0	2013-04-18 09:31:23.0	2013-04-18 09:41:51.0		0	AMAT	09:31:23	09:41:51	18apr2013 09:31:22	18apr2013 09:41:50	18apr2013	18apr2013	.12719943	0	0	5528	1	12	8305	1	1	0	1	1	.0099999998	.0016666667	.0016666667	0	0	0	0	0	0	.029999733	.029999733
	AMAT		14.93	14.95	2013-05-09 09:53:29.0	2013-05-09 10:42:21.0	8	2067173	1368908		15	.001	49	1970-01-01 10:52:00.0	1970-01-01 11:41:00.0	2013-05-09 09:53:29.0	2013-05-09 10:42:21.0	1784	.013333334	AMAT	09:53:29	10:42:21	09may2013 09:53:28	09may2013 10:42:20	09may2013	09may2013	.51008904	.0013395515	0	5528	1	7	9078	1	1	.0013395515	1	1	.0083333338	.0016666667	.0016666667	0	0	1	1	1	.019999504	.0099992752	.019999504
19	AMAT	636	11.46	11.46	2012-09-19T10:07:11.000-05:00	2012-09-19T10:17:47.000-05:00	23	7919927	7744607										.038333334	AMAT	10:07:11	10:17:47	19sep2012 10:07:10	19sep2012 10:17:46	19sep2012	19sep2012	.022637688	0	0	5528	1	20	3490	1	1	0	1	1	.018333333	.0016666667	.0016666667	.0016666667	1	1	1	1	0	.010000229	.019999504
23	AMAT	638	10.52	10.59	2012-07-25T10:02:35.000-05:00	2012-07-25T10:13:13.000-05:00	0	5512450	4820116										0	AMAT	10:02:35	10:13:13	25jul2012 10:02:34	25jul2012 10:13:12	25jul2012	25jul2012	.1436343	.0066539631	0	5528	1	24	2073	1	1	.0066539631	1	1	.018333333	.0033333334	.0016666667	.0016666667	0	0	0	0	.069999695	.069999695	.069999695
	AMAT		13.78	13.76	2013-02-27 10:21:48.0	2013-02-27 10:32:32.0	8	6369016	6194448		19	-.001	10	1970-01-01 11:21:00.0	1970-01-01 11:31:00.0	2013-02-27 10:21:48.0	2013-02-27 10:32:32.0	572	.013333334	AMAT	10:21:48	10:32:32	27feb2013 10:21:47	27feb2013 10:32:31	27feb2013	27feb2013	.028181365	-.0014513428	0	5528	1	28	6566	1	1	.0014513428	1	1	.011666667	.0016666667	.0016666667	0	0	1	1	1	-.019999504	-.019999504	-.019999504
15	AMAT	630	10.72	10.7	2012-10-24T10:29:05.000-05:00	2012-10-24T10:39:35.000-05:00	0	4571696	4356064										0	AMAT	10:29:05	10:39:35	24oct2012 10:29:04	24oct2012 10:39:34	24oct2012	24oct2012	.049501568	-.0018657143	0	5528	1	16	3841	1	1	.0018657143	1	1	.016666668	.0016666667	.0016666667	.0016666667	0	0	0	0	-.020000458	-.010000229	-.010000229
	AMAT		14.94	14.98	2013-05-08 10:19:26.0	2013-05-08 10:30:11.0	0	7388031	7121406		24	.003	11	1970-01-01 11:18:00.0	1970-01-01 11:29:00.0	2013-05-08 10:19:26.0	2013-05-08 10:30:11.0		0	AMAT	10:19:26	10:30:11	08may2013 10:19:25	08may2013 10:30:10	08may2013	08may2013	.037439939	.0026773736	0	5528	1	11	9036	1	1	.0026773736	1	1	.0099999998	.0016666667	.0016666667	0	0	0	0	0	.039999962	-.0099992752	-.019999504
	AMAT		13.74	13.78	2013-02-27 10:11:07.0	2013-02-27 10:21:48.0	12	6194448	5959523		18	.003	11	1970-01-01 11:10:00.0	1970-01-01 11:21:00.0	2013-02-27 10:11:07.0	2013-02-27 10:21:48.0	575	.02	AMAT	10:11:07	10:21:48	27feb2013 10:11:06	27feb2013 10:21:47	27feb2013	27feb2013	.039420102	.0029112054	0	5528	1	26	6564	1	1	.0029112054	1	1	.011666667	.0016666667	.0016666667	0	0	1	1	1	.039999962	.020000458	.020000458
	AMAT		13.04	13.08	2013-03-20 09:50:25.0	2013-03-20 10:00:52.0	0	2389489	2119727		19	.003	11	1970-01-01 10:49:00.0	1970-01-01 11:00:00.0	2013-03-20 09:50:25.0	2013-03-20 10:00:52.0		0	AMAT	09:50:25	10:00:52	20mar2013 09:50:24	20mar2013 10:00:51	20mar2013	20mar2013	.12726261	.0030674818	0	5528	1	8	7396	1	1	.0030674818	1	1	.011666667	.0016666667	.0016666667	0	0	0	0	0	.039999962	.069999695	.029999733
15	AMAT	649	11.86	11.85	2012-08-15T09:33:02.000-05:00	2012-08-15T09:43:51.000-05:00	12	2433822	2080286										.02	AMAT	09:33:02	09:43:51	15aug2012 09:33:01	15aug2012 09:43:50	15aug2012	15aug2012	.16994587	-.00084310921	0	5528	1	16	2537	1	1	.00084310921	1	1	.016666668	.0016666667	.0016666667	.0016666667	1	1	1	1	-.0099992752	.020000458	.020000458
40	AMAT	641	11.82	11.82	2012-08-21T13:19:50.000-05:00	2012-08-21T13:30:31.000-05:00	0	7426570	7284498										0	AMAT	13:19:50	13:30:31	21aug2012 13:19:49	21aug2012 13:30:30	21aug2012	21aug2012	.019503335	0	0	5528	1	41	2799	1	1	0	1	1	.021666666	.0033333334	.0016666667	.0016666667	0	0	0	0	0	-.019999504	-.039999962
38	AMAT	630	10.72	10.72	2012-07-10T13:25:52.000-05:00	2012-07-10T13:36:22.000-05:00	8	18827522	18676912										.013333334	AMAT	13:25:52	13:36:22	10jul2012 13:25:51	10jul2012 13:36:21	10jul2012	10jul2012	.0080639673	0	0	5528	1	39	1731	1	1	0	1	1	.0083333338	.0016666667	.0016666667	.0016666667	1	1	1	1	0	.0099992752	-.039999962
	AMAT		14.75	14.77	2013-05-14 13:04:49.0	2013-05-14 13:15:18.0	0	10996802	10593930		33	.001	11	1970-01-01 02:03:00.0	1970-01-01 02:14:00.0	2013-05-14 13:04:49.0	2013-05-14 13:15:18.0		0	AMAT	13:04:49	13:15:18	14may2013 13:04:48	14may2013 13:15:17	14may2013	14may2013	.038028568	.0013559633	0	5528	1	31	9243	1	1	.0013559633	1	1	.0083333338	.0016666667	.0016666667	0	0	0	0	0	.020000458	.069999695	.06000042
37	AMAT	629	10.73	10.72	2012-07-10T13:15:23.000-05:00	2012-07-10T13:25:52.000-05:00	32	18676912	18449980										.053333335	AMAT	13:15:23	13:25:52	10jul2012 13:15:22	10jul2012 13:25:51	10jul2012	10jul2012	.012299851	-.00093189895	0	5528	1	38	1730	1	1	.00093189895	1	1	.0083333338	.0016666667	.0016666667	.0016666667	1	1	1	1	-.0099992752	-.0099992752	0
36	AMAT	626	10.74	10.73	2012-07-10T13:04:57.000-05:00	2012-07-10T13:15:23.000-05:00	12	18449980	18315664										.02	AMAT	13:04:57	13:15:23	10jul2012 13:04:56	10jul2012 13:15:22	10jul2012	10jul2012	.0073333951	-.00093112001	0	5528	1	37	1729	1	1	.00093112001	1	1	.0083333338	.0016666667	.0016666667	.0016666667	1	1	1	1	-.010000229	-.019999504	-.019999504
	AMAT		14.77	14.82	2013-05-14 13:15:18.0	2013-05-14 13:25:47.0	0	11312586	10996802		34	.003	10	1970-01-01 02:14:00.0	1970-01-01 02:24:00.0	2013-05-14 13:15:18.0	2013-05-14 13:25:47.0		0	AMAT	13:15:18	13:25:47	14may2013 13:15:17	14may2013 13:25:46	14may2013	14may2013	.028715985	.0033851885	0	5528	1	32	9244	1	1	.0033851885	1	1	.0083333338	.0016666667	.0016666667	0	0	0	0	0	.049999237	.039999962	.079999924
	AMAT		15.69	15.66	2013-07-09 12:47:16.0	2013-07-09 12:57:52.0	0	19346335	18735300		36	-.0020000001	10	1970-01-01 01:46:00.0	1970-01-01 01:56:00.0	2013-07-09 12:47:16.0	2013-07-09 12:57:52.0		0	AMAT	12:47:16	12:57:52	09jul2013 12:47:15	09jul2013 12:57:51	09jul2013	09jul2013	.032614104	-.0019120289	0	5528	1	36	10193	1	1	.0019120289	1	1	.0099999998	.0016666667	.0016666667	0	0	0	0	0	-.029999733	-.019999504	-.029999733
35	AMAT	632	10.73	10.74	2012-07-10T12:54:25.000-05:00	2012-07-10T13:04:57.000-05:00	9	18315664	17871212										.015	AMAT	12:54:25	13:04:57	10jul2012 12:54:24	10jul2012 13:04:56	10jul2012	10jul2012	.024869718	.00093198783	0	5528	1	36	1728	1	1	.00093198783	1	1	.0083333338	.0016666667	.0016666667	.0016666667	1	1	1	1	.010000229	0	-.0099992752
	AMAT		13.34	13.34	2013-02-05 11:35:25.0	2013-02-05 11:46:01.0	0	8381808	7711102		33	0	11	1970-01-01 12:34:00.0	1970-01-01 12:45:00.0	2013-02-05 11:35:25.0	2013-02-05 11:46:01.0		0	AMAT	11:35:25	11:46:01	05feb2013 11:35:24	05feb2013 11:46:00	05feb2013	05feb2013	.08697927	0	0	5528	1	31	5777	1	1	0	1	1	.011666667	.0016666667	.0016666667	0	0	0	0	0	0	.010000229	.029999733
29	AMAT	631	10.83	10.8	2012-07-10T11:51:20.000-05:00	2012-07-10T12:01:51.000-05:00	8	15590575	15367466										.013333334	AMAT	11:51:20	12:01:51	10jul2012 11:51:19	10jul2012 12:01:50	10jul2012	10jul2012	.014518268	-.0027700586	0	5528	1	30	1722	1	1	.0027700586	1	1	.0083333338	.0016666667	.0016666667	.0016666667	1	1	1	1	-.029999733	-.050000191	-.059999466
28	AMAT	629	10.86	10.83	2012-07-10T11:40:51.000-05:00	2012-07-10T11:51:20.000-05:00	7	15367466	15202338										.011666667	AMAT	11:40:51	11:51:20	10jul2012 11:40:50	10jul2012 11:51:19	10jul2012	10jul2012	.010862013	-.0027624064	0	5528	1	29	1721	1	1	.0027624064	1	1	.0083333338	.0016666667	.0016666667	.0016666667	1	1	1	1	-.029999733	-.059999466	-.079999924
	AMAT		13.71	13.72	2013-03-05 11:45:35.0	2013-03-05 11:56:04.0	0	5477269	5317302		22	.001	11	1970-01-01 12:44:00.0	1970-01-01 12:55:00.0	2013-03-05 11:45:35.0	2013-03-05 11:56:04.0		0	AMAT	11:45:35	11:56:04	05mar2013 11:45:34	05mar2013 11:56:03	05mar2013	05mar2013	.030084241	.00072941132	0	5528	1	38	6854	1	1	.00072941132	1	1	.011666667	.0016666667	.0016666667	0	0	0	0	0	.010000229	.010000229	.010000229
25	AMAT	636	10.88	10.86	2012-07-10T11:09:11.000-05:00	2012-07-10T11:19:47.000-05:00	33	14561715	14301797										.055	AMAT	11:09:11	11:19:47	10jul2012 11:09:10	10jul2012 11:19:46	10jul2012	10jul2012	.018173801	-.0018382773	0	5528	1	26	1718	1	1	.0018382773	1	1	.0083333338	.0016666667	.0016666667	.0016666667	1	1	1	1	-.020000458	-.050000191	-.020000458
21	AMAT	643	10.3	10.31	2012-07-24T11:19:22.000-05:00	2012-07-24T11:30:05.000-05:00	0	3768795	3556529										0	AMAT	11:19:22	11:30:05	24jul2012 11:19:21	24jul2012 11:30:04	24jul2012	24jul2012	.059683472	.00097089598	0	5528	1	22	2011	1	1	.00097089598	1	1	.018333333	.0033333334	.0016666667	.0016666667	0	0	0	0	.010000229	.019999504	.019999504
26	AMAT	633	10.86	10.83	2012-07-10T11:19:47.000-05:00	2012-07-10T11:30:20.000-05:00	9	15091948	14561715										.015	AMAT	11:19:47	11:30:20	10jul2012 11:19:46	10jul2012 11:30:19	10jul2012	10jul2012	.036412813	-.0027624064	0	5528	1	27	1719	1	1	.0027624064	1	1	.0083333338	.0016666667	.0016666667	.0016666667	1	1	1	1	-.029999733	0	-.029999733
	AMAT		13.46	13.43	2013-04-16 11:00:45.0	2013-04-16 11:11:14.0	0	3819790	3670465		26	-.0020000001	11	1970-01-01 11:59:00.0	1970-01-01 12:10:00.0	2013-04-16 11:00:45.0	2013-04-16 11:11:14.0		0	AMAT	11:00:45	11:11:14	16apr2013 11:00:44	16apr2013 11:11:13	16apr2013	16apr2013	.040682856	-.0022288063	0	5528	1	21	8207	1	1	.0022288063	1	1	.0099999998	.0016666667	.0016666667	0	0	0	0	0	-.029999733	-.050000191	-.029999733
	AMAT		15.14	15.15	2013-08-27 11:15:43.0	2013-08-27 11:26:19.0	0	4757497	4636160		28	.001	12	1970-01-01 12:13:00.0	1970-01-01 12:25:00.0	2013-08-27 11:15:43.0	2013-08-27 11:26:19.0		0	AMAT	11:15:43	11:26:19	27aug2013 11:15:42	27aug2013 11:26:18	27aug2013	27aug2013	.026171874	.0006604541	0	5528	1	28	11954	1	1	.0006604541	1	1	.011666667	.0016666667	.0016666667	0	0	0	0	0	.0099992752	.019999504	-.020000458
27	AMAT	631	10.83	10.86	2012-07-10T11:30:20.000-05:00	2012-07-10T11:40:51.000-05:00	10	15202338	15091948										.016666668	AMAT	11:30:20	11:40:51	10jul2012 11:30:19	10jul2012 11:40:50	10jul2012	10jul2012	.0073144967	.0027700586	0	5528	1	28	1720	1	1	.0027700586	1	1	.0083333338	.0016666667	.0016666667	.0016666667	1	1	1	1	.029999733	0	-.029999733
	AMAT		13.81	13.83	2013-02-19 10:52:29.0	2013-02-19 11:02:57.0	0	5766619	5557540		30	.001	11	1970-01-01 11:51:00.0	1970-01-01 12:02:00.0	2013-02-19 10:52:29.0	2013-02-19 11:02:57.0		0	AMAT	10:52:29	11:02:57	19feb2013 10:52:28	19feb2013 11:02:56	19feb2013	19feb2013	.037620783	.00144819	0	5528	1	14	6253	1	1	.00144819	1	1	.011666667	.0016666667	.0016666667	0	0	0	0	0	.019999504	.0099992752	.0099992752
23	AMAT	636	10.81	10.85	2012-07-10T10:48:07.000-05:00	2012-07-10T10:58:43.000-05:00	9	13966184	13712511										.015	AMAT	10:48:07	10:58:43	10jul2012 10:48:06	10jul2012 10:58:42	10jul2012	10jul2012	.018499384	.0037002738	0	5528	1	24	1716	1	1	.0037002738	1	1	.0083333338	.0016666667	.0016666667	.0016666667	1	1	1	1	.039999962	.069999695	.049999237
24	AMAT	628	10.85	10.88	2012-07-10T10:58:43.000-05:00	2012-07-10T11:09:11.000-05:00	25	14301797	13966184										.041666668	AMAT	10:58:43	11:09:11	10jul2012 10:58:42	10jul2012 11:09:10	10jul2012	10jul2012	.0240304	.0027649521	0	5528	1	25	1717	1	1	.0027649521	1	1	.0083333338	.0016666667	.0016666667	.0016666667	1	1	1	1	.029999733	.0099992752	-.020000458
	AMAT		14.4	14.42	2013-04-30 10:41:57.0	2013-04-30 10:52:24.0	0	3546537	3442089		28	.001	11	1970-01-01 11:40:00.0	1970-01-01 11:51:00.0	2013-04-30 10:41:57.0	2013-04-30 10:52:24.0		0	AMAT	10:41:57	10:52:24	30apr2013 10:41:56	30apr2013 10:52:23	30apr2013	30apr2013	.030344363	.0013889207	0	5528	1	25	8721	1	1	.0013889207	1	1	.0099999998	.0016666667	.0016666667	0	0	0	0	0	.020000458	.039999962	.06000042
	AMAT		14.97	14.95	2013-07-02 09:59:51.0	2013-07-02 10:10:21.0	0	2748995	2593634		14	-.001	11	1970-01-01 10:58:00.0	1970-01-01 11:09:00.0	2013-07-02 09:59:51.0	2013-07-02 10:10:21.0		0	AMAT	09:59:51	10:10:21	02jul2013 09:59:50	02jul2013 10:10:20	02jul2013	02jul2013	.059900895	-.0013360359	0	5528	1	14	9910	1	1	.0013360359	1	1	.011666667	.0016666667	.0016666667	0	0	0	0	0	-.020000458	-.030000687	-.020000458
19	AMAT	638	10.8	10.79	2012-07-10T10:05:43.000-05:00	2012-07-10T10:16:21.000-05:00	6	12580133	11882356										.0099999998	AMAT	10:05:43	10:16:21	10jul2012 10:05:42	10jul2012 10:16:20	10jul2012	10jul2012	.058723792	-.0009259471	0	5528	1	20	1712	1	1	.0009259471	1	1	.0083333338	.0016666667	.0016666667	.0016666667	1	1	1	1	-.010000229	.050000191	.050000191
	AMAT		16.32	16.370001	2013-07-30 10:11:49.0	2013-07-30 10:21:55.0	1	2443366	2352640		5	.003	10	1970-01-01 11:10:00.0	1970-01-01 11:20:00.0	2013-07-30 10:11:49.0	2013-07-30 10:21:55.0	62	.0016666667	AMAT	10:11:49	10:21:55	30jul2013 10:11:48	30jul2013 10:21:54	30jul2013	30jul2013	.038563486	.0030637956	0	5528	1	5	11115	1	1	.0030637956	1	1	.0099999998	.0016666667	.0016666667	0	0	0	0	0	.050001144	.10000038	.069999695
20	AMAT	640	10.79	10.85	2012-07-10T10:16:21.000-05:00	2012-07-10T10:27:01.000-05:00	11	13146443	12580133										.018333333	AMAT	10:16:21	10:27:01	10jul2012 10:16:20	10jul2012 10:27:00	10jul2012	10jul2012	.045016218	.0055607432	0	5528	1	21	1713	1	1	.0055607432	1	1	.0083333338	.0016666667	.0016666667	.0016666667	1	1	1	1	.06000042	.06000042	.020000458
13	AMAT	644	10.9	10.9	2012-07-10T09:02:10.000-05:00	2012-07-10T09:12:54.000-05:00	9	7831496	6023773										.015	AMAT	09:02:10	09:12:54	10jul2012 09:02:09	10jul2012 09:12:53	10jul2012	10jul2012	.30009812	0	0	5528	1	14	1706	1	1	0	1	1	.0083333338	.0016666667	.0016666667	.0016666667	1	1	1	1	0	-.069999695	-.049999237
16	AMAT	637	11.96	11.93	2012-08-21T09:04:51.000-05:00	2012-08-21T09:15:28.000-05:00	0	1243827	1066858										0	AMAT	09:04:51	09:15:28	21aug2012 09:04:50	21aug2012 09:15:27	21aug2012	21aug2012	.16587868	-.0025083388	0	5528	1	17	2775	1	1	.0025083388	1	1	.021666666	.0033333334	.0016666667	.0016666667	0	0	0	0	-.029999733	.010000229	.029999733
14	AMAT	630	10.9	10.83	2012-07-10T09:12:54.000-05:00	2012-07-10T09:23:24.000-05:00	13	8911562	7831496										.021666666	AMAT	09:12:54	09:23:24	10jul2012 09:12:53	10jul2012 09:23:23	10jul2012	10jul2012	.13791311	-.0064219907	0	5528	1	15	1707	1	1	.0064219907	1	1	.0083333338	.0016666667	.0016666667	.0016666667	1	1	1	1	-.069999695	-.049999237	-.11999989
	AMAT		15.19	15.13	2013-08-27 09:19:16.0	2013-08-27 09:29:46.0	0	2269140	1935907		17	-.0040000002	10	1970-01-01 10:18:00.0	1970-01-01 10:28:00.0	2013-08-27 09:19:16.0	2013-08-27 09:29:46.0		0	AMAT	09:19:16	09:29:46	27aug2013 09:19:15	27aug2013 09:29:45	27aug2013	27aug2013	.17213275	-.0039499318	0	5528	1	17	11943	1	1	.0039499318	1	1	.011666667	.0016666667	.0016666667	0	0	0	0	0	-.059999466	-.019999504	-.0099992752
40	AMAT	631	11.4	11.4	2012-08-06T13:45:36.000-05:00	2012-08-06T13:56:07.000-05:00	0	7659042	7400963										0	AMAT	13:45:36	13:56:07	06aug2012 13:45:35	06aug2012 13:56:06	06aug2012	06aug2012	.034871001	0	0	5528	1	41	2267	1	1	0	1	1	.016666668	.0033333334	.0016666667	.0016666667	0	0	0	0	0	-.029999733	-.059999466
40	AMAT	628	11	11	2012-07-09T13:58:03.000-05:00	2012-07-09T14:08:31.000-05:00	7	5975172	5906401										.011666667	AMAT	13:58:03	14:08:31	09jul2012 13:58:02	09jul2012 14:08:30	09jul2012	09jul2012	.011643469	0	0	5528	1	41	1674	1	1	0	1	1	.0083333338	.0016666667	.0016666667	.0016666667	1	1	1	1	0	0	.020000458
31	AMGN	631	72.190002	72.25	2012-06-22T12:08:02.000-05:00	2012-06-22T12:18:33.000-05:00	2	1974317	1901855										.0033333334	AMGN	12:08:02	12:18:33	22jun2012 12:08:02	22jun2012 12:18:33	22jun2012	22jun2012	.038100697	.00083110621	0	31253	1	32	1550	1	1	.00083110621	1	1	.02	.0066666668	.0049999999	.0033333334	0	0	0	0	.059997559	-.029998779	-.020004272
	AMGN		86.220001	86.360001	2013-02-22 12:11:34.0	2013-02-22 12:22:02.0	20	1684545	1611231		26	.0020000001	11	1970-01-01 01:10:00.0	1970-01-01 01:21:00.0	2013-02-22 12:11:34.0	2013-02-22 12:22:02.0	160	.033333335	AMGN	12:11:34	12:22:02	22feb2013 12:11:33	22feb2013 12:22:01	22feb2013	22feb2013	.045501854	.0016237461	0	31253	1	24	6462	1	1	.0016237461	1	1	.031666666	.0083333338	.0066666668	.0049999999	1	1	1	1	.13999939	.11999512	.15999603
	AMGN		86.660004	86.610001	2013-02-01 12:28:12.0	2013-02-01 12:38:41.0	1	2144719	2095753		32	-.001	10	1970-01-01 01:27:00.0	1970-01-01 01:37:00.0	2013-02-01 12:28:12.0	2013-02-01 12:38:41.0	144	.0016666667	AMGN	12:28:12	12:38:41	01feb2013 12:28:11	01feb2013 12:38:40	01feb2013	01feb2013	.023364395	-.00057700265	0	31253	1	30	5671	1	1	.00057700265	1	1	.031666666	.0083333338	.0049999999	.0049999999	0	0	0	0	-.050003052	-.1000061	-.11000061
	AMGN		86.290001	86.220001	2013-02-22 12:01:07.0	2013-02-22 12:11:34.0	20	1611231	1562815		25	-.001	10	1970-01-01 01:00:00.0	1970-01-01 01:10:00.0	2013-02-22 12:01:07.0	2013-02-22 12:11:34.0	285	.033333335	AMGN	12:01:07	12:11:34	22feb2013 12:01:06	22feb2013 12:11:33	22feb2013	22feb2013	.030979995	-.00081121444	0	31253	1	23	6461	1	1	.00081121444	1	1	.031666666	.0083333338	.0066666668	.0049999999	1	1	1	1	-.069999695	.069999695	.049995422
	AMGN		107.64	107.63	2013-07-19 12:18:03.0	2013-07-19 12:28:35.0	27	2517968	2485927		34	0	11	1970-01-01 01:16:00.0	1970-01-01 01:27:00.0	2013-07-19 12:18:03.0	2013-07-19 12:28:35.0	418	.045000002	AMGN	12:18:03	12:28:35	19jul2013 12:18:02	19jul2013 12:28:34	19jul2013	19jul2013	.012888955	-.000092922113	0	31253	1	34	10996	1	1	.000092922113	1	1	.033333335	.0099999998	.0066666668	.0049999999	1	1	1	1	-.010002136	.27999878	.25
	AMGN		104.17	103.94	2013-04-05 12:28:55.0	2013-04-05 12:39:22.0	2	2349064	2306543		35	-.0020000001	11	1970-01-01 01:27:00.0	1970-01-01 01:38:00.0	2013-04-05 12:28:55.0	2013-04-05 12:39:22.0	2277	.0033333334	AMGN	12:28:55	12:39:22	05apr2013 12:28:54	05apr2013 12:39:21	05apr2013	05apr2013	.018434947	-.0022078883	0	31253	1	33	8042	1	1	.0022078883	1	1	.035	.0083333338	.0066666668	.0049999999	0	0	0	0	-.22999573	-.069999695	-.27999878
	AMGN		109.23	109.4	2013-08-30 11:38:32.0	2013-08-30 11:49:05.0	63	1110736	1076182		29	.0020000001	10	1970-01-01 12:37:00.0	1970-01-01 12:47:00.0	2013-08-30 11:38:32.0	2013-08-30 11:49:05.0	501	.105	AMGN	11:38:32	11:49:05	30aug2013 11:38:31	30aug2013 11:49:04	30aug2013	30aug2013	.032107953	.0015563322	0	31253	1	29	12455	1	1	.0015563322	1	1	.039999999	.0099999998	.0066666668	.0049999999	1	1	1	1	.16999817	.089996338	-1.0800018
24	AMGN	637	82.169998	82.139999	2012-09-14T11:36:33.000-05:00	2012-09-14T11:47:10.000-05:00	0	3779580	3691095										0	AMGN	11:36:33	11:47:10	14sep2012 11:36:32	14sep2012 11:47:09	14sep2012	14sep2012	.023972562	-.00036508191	0	31253	1	25	3383	1	1	.00036508191	1	1	.021666666	.0049999999	.0033333334	.0033333334	0	0	0	0	-.029998779	0	-.15999603
	AMGN		89.959999	89.959999	2012-12-14 11:01:37.0	2012-12-14 11:12:21.0	3	1616382	1538640		24	0	10	1970-01-01 12:01:00.0	1970-01-01 12:11:00.0	2012-12-14 11:01:37.0	2012-12-14 11:12:21.0	66	.0049999999	AMGN	11:01:37	11:12:21	14dec2012 11:01:36	14dec2012 11:12:20	14dec2012	14dec2012	.05052644	0	0	31253	1	23	4213	1	1	0	1	1	.018333333	.0049999999	.0033333334	.0033333334	1	1	0	0	0	-.12000275	-.16999817
	AMGN		82.400002	82.449997	2013-01-25 11:22:24.0	2013-01-25 11:32:51.0	28	3581274	3380430		27	.001	11	1970-01-01 12:21:00.0	1970-01-01 12:32:00.0	2013-01-25 11:22:24.0	2013-01-25 11:32:51.0	3281	.046666667	AMGN	11:22:24	11:32:51	25jan2013 11:22:23	25jan2013 11:32:50	25jan2013	25jan2013	.059413742	.00060674053	0	31253	1	26	5378	1	1	.00060674053	1	1	.031666666	.0066666668	.0049999999	.0033333334	1	1	1	1	.049995422	.029998779	.069999695
	AMGN		86.760002	86.580002	2012-12-21 11:01:16.0	2012-12-21 11:11:49.0	0	4179869	4117391		21	-.0020000001	11	1970-01-01 12:00:00.0	1970-01-01 12:11:00.0	2012-12-21 11:01:16.0	2012-12-21 11:11:49.0		0	AMGN	11:01:16	11:11:49	21dec2012 11:01:15	21dec2012 11:11:48	21dec2012	21dec2012	.015174172	-.0020746922	0	31253	1	20	4501	1	1	.0020746922	1	1	.031666666	.0066666668	.0049999999	.0033333334	0	0	0	0	-.18000031	-.12000275	-.12000275
	AMGN		86.870003	87.010002	2013-02-08 11:18:34.0	2013-02-08 11:40:19.0	21	4080858	3815793		20	.0020000001	22	1970-01-01 12:17:00.0	1970-01-01 12:39:00.0	2013-02-08 11:18:34.0	2013-02-08 11:40:19.0	923	.035	AMGN	11:18:34	11:40:19	08feb2013 11:18:33	08feb2013 11:40:18	08feb2013	08feb2013	.06946525	.0016115964	0	31253	1	19	5948	1	1	.0016115964	1	1	.029999999	.0083333338	.0066666668	.0049999999	1	1	1	1	.13999939	.13999939	.040000916
	AMGN		93.150002	93.019997	2013-03-08 09:45:21.0	2013-03-08 09:55:57.0	24	728445	648072		14	-.001	11	1970-01-01 10:44:00.0	1970-01-01 10:55:00.0	2013-03-08 09:45:21.0	2013-03-08 09:55:57.0	5987	.039999999	AMGN	09:45:21	09:55:57	08mar2013 09:45:20	08mar2013 09:55:56	08mar2013	08mar2013	.12401862	-.0013956509	0	31253	1	13	7147	1	1	.0013956509	1	1	.035	.0083333338	.0066666668	.0049999999	1	1	1	1	-.13000488	-.020004272	.099998474
	AMGN		102.51	102.51	2013-03-29 09:59:31.0	2013-03-29 10:09:57.0	2	5508739	5508739		15	0	0	2013-03-28 04:00:00.0	2013-03-28 04:00:00.0	2013-03-29 09:59:31.0	2013-03-29 10:09:57.0	867	.0033333334	AMGN	09:59:31	10:09:57	29mar2013 09:59:30	29mar2013 10:09:56	29mar2013	29mar2013	0	0	0	31253	1	15	7745	1	1	0	1	1	.035	.0083333338	.0066666668	.0049999999	0	0	0	0	0	0	0
	AMGN		104.76	105.01	2013-05-10 09:42:05.0	2013-05-10 09:52:46.0	5	585076	537826		17	.0020000001	10	1970-01-01 10:41:00.0	1970-01-01 10:51:00.0	2013-05-10 09:42:05.0	2013-05-10 09:52:46.0	10672	.0083333338	AMGN	09:42:05	09:52:46	10may2013 09:42:04	10may2013 09:52:45	10may2013	10may2013	.087853692	.002386407	0	31253	1	16	9432	1	1	.002386407	1	1	.033333335	.0083333338	.0066666668	.0049999999	1	1	0	0	.25	.26999664	.50999451
1	AMGN	640	81.959999	82.199997	2012-07-27T09:53:33.000-05:00	2012-07-27T10:04:13.000-05:00	13	5514041	5255476										.021666666	AMGN	09:53:33	10:04:13	27jul2012 09:53:32	27jul2012 10:04:12	27jul2012	27jul2012	.04919916	.0029282316	0	31253	1	2	2176	1	1	.0029282316	1	1	.016666668	.0049999999	.0033333334	.0033333334	1	1	1	1	.23999786	.19000244	.29000092
	AMGN		85.120003	85.080002	2013-02-14 12:45:09.0	2013-02-14 12:55:39.0	0	3171090	3121011		40	0	10	1970-01-01 01:44:00.0	1970-01-01 01:54:00.0	2013-02-14 12:45:09.0	2013-02-14 12:55:39.0		0	AMGN	12:45:09	12:55:39	14feb2013 12:45:08	14feb2013 12:55:38	14feb2013	14feb2013	.016045762	-.00046993556	0	31253	1	31	6129	1	1	.00046993556	1	1	.031666666	.0083333338	.0066666668	.0049999999	0	0	0	0	-.040000916	-.1000061	-.080001831
	AMGN		85.110001	85.32	2013-02-07 12:38:11.0	2013-02-07 12:48:45.0	39	3692745	3523658		42	.0020000001	11	1970-01-01 01:37:00.0	1970-01-01 01:48:00.0	2013-02-07 12:38:11.0	2013-02-07 12:48:45.0	1741	.064999998	AMGN	12:38:11	12:48:45	07feb2013 12:38:10	07feb2013 12:48:44	07feb2013	07feb2013	.047986213	.0024673843	0	31253	1	40	5911	1	1	.0024673843	1	1	.029999999	.0083333338	.0066666668	.0049999999	1	1	1	1	.20999908	.099998474	.019996643
	AMGN		85.349998	85.379997	2013-02-07 12:06:32.0	2013-02-07 12:17:10.0	24	3093583	2973050		39	0	11	1970-01-01 01:05:00.0	1970-01-01 01:16:00.0	2013-02-07 12:06:32.0	2013-02-07 12:17:10.0	2015	.039999999	AMGN	12:06:32	12:17:10	07feb2013 12:06:31	07feb2013 12:17:09	07feb2013	07feb2013	.040541869	.00035147954	0	31253	1	37	5908	1	1	.00035147954	1	1	.029999999	.0083333338	.0066666668	.0049999999	1	1	1	1	.029998779	-.010002136	-.23999786
27	AMGN	640	83.120003	83.209999	2012-08-16T12:00:33.000-05:00	2012-08-16T12:11:13.000-05:00	0	1615924	1571933										0	AMGN	12:00:33	12:11:13	16aug2012 12:00:32	16aug2012 12:11:12	16aug2012	16aug2012	.02798529	.0010827278	0	31253	1	28	2616	1	1	.0010827278	1	1	.021666666	.0066666668	.0049999999	.0033333334	0	0	0	0	.089996338	.069999695	-.030006409
	AMGN		108.17	108.04	2013-04-18 12:18:52.0	2013-04-18 12:29:18.0	28	1645958	1621363		40	-.001	11	1970-01-01 01:17:00.0	1970-01-01 01:28:00.0	2013-04-18 12:18:52.0	2013-04-18 12:29:18.0	3862	.046666667	AMGN	12:18:52	12:29:18	18apr2013 12:18:51	18apr2013 12:29:17	18apr2013	18apr2013	.015169336	-.0012017866	0	31253	1	27	8542	1	1	.0012017866	1	1	.033333335	.0083333338	.0066666668	.0049999999	1	1	1	1	-.12999725	-.040000916	-.22000122
	AMGN		108.41	108.45	2013-04-11 12:11:12.0	2013-04-11 12:21:39.0	2	2687889	2623019		34	0	11	1970-01-01 01:09:00.0	1970-01-01 01:20:00.0	2013-04-11 12:11:12.0	2013-04-11 12:21:39.0	1421	.0033333334	AMGN	12:11:12	12:21:39	11apr2013 12:11:11	11apr2013 12:21:38	11apr2013	11apr2013	.024731044	.0003689077	0	31253	1	32	8267	1	1	.0003689077	1	1	.033333335	.0083333338	.0066666668	.0049999999	0	0	0	0	.039993286	-.090003967	-.080001831
	AMGN		112.55	112.42	2013-09-05 12:02:08.0	2013-09-05 12:12:44.0	3	1395479	1361166		31	-.001	0	1970-01-01 12:59:00.0	1970-01-01 01:11:00.0	2013-09-05 12:02:08.0	2013-09-05 12:12:44.0	468	.0049999999	AMGN	12:02:08	12:12:44	05sep2013 12:02:07	05sep2013 12:12:43	05sep2013	05sep2013	.025208535	-.0011550855	0	31253	1	31	12637	1	1	.0011550855	1	1	.039999999	.0099999998	.0066666668	.0049999999	0	0	0	0	-.13000488	.089996338	.019996643
	AMGN		102.7	102.77	2013-07-11 12:02:15.0	2013-07-11 12:12:45.0	25	2040548	2007345		33	.001	10	1970-01-01 01:01:00.0	1970-01-01 01:11:00.0	2013-07-11 12:02:15.0	2013-07-11 12:12:45.0	419	.041666668	AMGN	12:02:15	12:12:45	11jul2013 12:02:14	11jul2013 12:12:44	11jul2013	11jul2013	.016540755	.00068159396	0	31253	1	33	10637	1	1	.00068159396	1	1	.033333335	.0099999998	.0066666668	.0049999999	1	1	1	1	.069999695	-.0099945068	-.019996643
	AMGN		90.080002	90.129997	2012-12-13 09:19:29.0	2012-12-13 09:30:13.0	13	453876	363301		13	.001	11	1970-01-01 10:18:00.0	1970-01-01 10:29:00.0	2012-12-13 09:19:29.0	2012-12-13 09:30:13.0	1597	.021666666	AMGN	09:19:29	09:30:13	13dec2012 09:19:28	13dec2012 09:30:12	13dec2012	13dec2012	.24931118	.00055501133	0	31253	1	12	4144	1	1	.00055501133	1	1	.018333333	.0049999999	.0033333334	.0033333334	1	1	1	1	.049995422	-.16999817	-.18000031
	AMGN		84.110001	84.139999	2013-01-17 09:27:56.0	2013-01-17 09:38:39.0	0	1959690	1869360		21	0	11	1970-01-01 10:27:00.0	1970-01-01 10:38:00.0	2013-01-17 09:27:56.0	2013-01-17 09:38:39.0		0	AMGN	09:27:56	09:38:39	17jan2013 09:27:55	17jan2013 09:38:38	17jan2013	17jan2013	.048321351	.00035666127	0	31253	1	20	5022	1	1	.00035666127	1	1	.031666666	.0066666668	.0049999999	.0033333334	0	0	0	0	.029998779	.15999603	.069999695
	AMGN		85.110001	85.099998	2013-02-20 13:47:15.0	2013-02-20 13:57:44.0	0	4233921	4068309		46	0	11	1970-01-01 02:46:00.0	1970-01-01 02:57:00.0	2013-02-20 13:47:15.0	2013-02-20 13:57:44.0		0	AMGN	13:47:15	13:57:44	20feb2013 13:47:14	20feb2013 13:57:43	20feb2013	20feb2013	.040707823	-.0001175201	0	31253	1	42	6367	1	1	.0001175201	1	1	.031666666	.0083333338	.0066666668	.0049999999	0	0	0	0	-.010002136	-.050003052	-.090003967
	AMGN		88.68	88.68	2012-12-19 13:47:55.0	2012-12-19 13:58:31.0	26	2949710	2880433		29	0	10	1970-01-01 02:47:00.0	1970-01-01 02:57:00.0	2012-12-19 13:47:55.0	2012-12-19 13:58:31.0	2329	.043333333	AMGN	13:47:55	13:58:31	19dec2012 13:47:54	19dec2012 13:58:30	19dec2012	19dec2012	.024050897	0	0	31253	1	28	4392	1	1	0	1	1	.018333333	.0049999999	.0033333334	.0033333334	1	1	1	1	0	-.010002136	-.029998779
	AMGN		107.38	107.32	2013-04-10 13:56:06.0	2013-04-10 14:06:31.0	3	3277403	3207890		40	-.001	10	1970-01-01 02:55:00.0	1970-01-01 03:05:00.0	2013-04-10 13:56:06.0	2013-04-10 14:06:31.0	95	.0049999999	AMGN	13:56:06	14:06:31	10apr2013 13:56:05	10apr2013 14:06:30	10apr2013	10apr2013	.021669384	-.00055874058	0	31253	1	38	8215	1	1	.00055874058	1	1	.035	.0083333338	.0066666668	.0049999999	0	0	0	0	-.059997559	.060005188	.20000458
	AMGN		88.68	88.669998	2012-12-19 13:58:31.0	2012-12-19 14:09:04.0	15	3038118	2949710		30	0	11	1970-01-01 02:57:00.0	1970-01-01 03:08:00.0	2012-12-19 13:58:31.0	2012-12-19 14:09:04.0	1396	.025	AMGN	13:58:31	14:09:04	19dec2012 13:58:30	19dec2012 14:09:03	19dec2012	19dec2012	.02997176	-.00011278909	0	31253	1	29	4393	1	1	.00011278909	1	1	.018333333	.0049999999	.0033333334	.0033333334	1	1	1	1	-.010002136	-.029998779	-.029998779
	AMGN		109.34	108.86	2013-04-17 13:35:35.0	2013-04-17 13:46:01.0	3	2468337	2367757		40	-.0040000002	11	1970-01-01 02:34:00.0	1970-01-01 02:45:00.0	2013-04-17 13:35:35.0	2013-04-17 13:46:01.0	529	.0049999999	AMGN	13:35:35	13:46:01	17apr2013 13:35:34	17apr2013 13:46:00	17apr2013	17apr2013	.04247902	-.0043899375	0	31253	1	29	8495	1	1	.0043899375	1	1	.033333335	.0083333338	.0066666668	.0049999999	0	0	0	0	-.47999573	-.34999847	-.039993286
	AMGN		88.739998	88.68	2012-12-19 13:37:17.0	2012-12-19 13:47:55.0	30	2880433	2811295		28	-.001	11	1970-01-01 02:36:00.0	1970-01-01 02:47:00.0	2012-12-19 13:37:17.0	2012-12-19 13:47:55.0	4580	.050000001	AMGN	13:37:17	13:47:55	19dec2012 13:37:16	19dec2012 13:47:54	19dec2012	19dec2012	.024592936	-.00067610503	0	31253	1	27	4391	1	1	.00067610503	1	1	.018333333	.0049999999	.0033333334	.0033333334	1	1	1	1	-.059997559	-.059997559	-.069999695
	AMGN		95.809998	95.809998	2013-07-03 13:50:35.0	2013-07-03 14:01:03.0	1	2136955	2136955		36	0	0	2013-07-03 01:00:00.0	2013-07-03 01:00:00.0	2013-07-03 13:50:35.0	2013-07-03 14:01:03.0	632	.0016666667	AMGN	13:50:35	14:01:03	03jul2013 13:50:34	03jul2013 14:01:02	03jul2013	03jul2013	0	0	0	31253	1	36	10296	1	1	0	1	1	.035	.0099999998	.0066666668	.0049999999	0	0	0	0	0	0	0
	AMGN		85.099998	85.059998	2013-02-20 13:57:44.0	2013-02-20 14:08:13.0	29	4361866	4233921		47	0	10	1970-01-01 02:57:00.0	1970-01-01 03:07:00.0	2013-02-20 13:57:44.0	2013-02-20 14:08:13.0	826	.048333332	AMGN	13:57:44	14:08:13	20feb2013 13:57:43	20feb2013 14:08:12	20feb2013	20feb2013	.030219033	-.00047004601	0	31253	1	43	6368	1	1	.00047004601	1	1	.031666666	.0083333338	.0066666668	.0049999999	1	1	1	1	-.040000916	-.080001831	-.11999512
	AMGN		88.769997	88.739998	2012-12-19 13:26:38.0	2012-12-19 13:37:17.0	25	2811295	2738074		27	0	10	1970-01-01 02:26:00.0	1970-01-01 02:36:00.0	2012-12-19 13:26:38.0	2012-12-19 13:37:17.0	4826	.041666668	AMGN	13:26:38	13:37:17	19dec2012 13:26:37	19dec2012 13:37:16	19dec2012	19dec2012	.02674179	-.00033793828	0	31253	1	26	4390	1	1	.00033793828	1	1	.018333333	.0049999999	.0033333334	.0033333334	1	1	1	1	-.029998779	-.089996338	-.089996338
	AMGN		104.58	104.48	2013-05-08 13:10:32.0	2013-05-08 13:21:03.0	1	1971402	1920613		40	-.001	11	1970-01-01 02:08:00.0	1970-01-01 02:19:00.0	2013-05-08 13:10:32.0	2013-05-08 13:21:03.0	1111	.0016666667	AMGN	13:10:32	13:21:03	08may2013 13:10:31	08may2013 13:21:02	08may2013	08may2013	.026444161	-.00095619116	0	31253	1	38	9342	1	1	.00095619116	1	1	.033333335	.0083333338	.0066666668	.0049999999	0	0	0	0	-.099998474	-.080001831	-.18000031
	AMGN		85.970001	85.989998	2013-01-30 12:39:23.0	2013-01-30 12:49:52.0	3	2803415	2769844		38	0	11	1970-01-01 01:38:00.0	1970-01-01 01:49:00.0	2013-01-30 12:39:23.0	2013-01-30 12:49:52.0	136	.0049999999	AMGN	12:39:23	12:49:52	30jan2013 12:39:22	30jan2013 12:49:51	30jan2013	30jan2013	.012120177	.00023260024	0	31253	1	36	5562	1	1	.00023260024	1	1	.031666666	.0066666668	.0049999999	.0033333334	1	0	0	0	.019996643	-.059997559	-.029998779
	AMGN		88.779999	88.690002	2012-12-19 12:33:30.0	2012-12-19 12:44:05.0	28	2491366	2386968		22	-.001	10	1970-01-01 01:32:00.0	1970-01-01 01:42:00.0	2012-12-19 12:33:30.0	2012-12-19 12:44:05.0	4184	.046666667	AMGN	12:33:30	12:44:05	19dec2012 12:33:29	19dec2012 12:44:04	19dec2012	19dec2012	.043736655	-.0010137006	0	31253	1	21	4385	1	1	.0010137006	1	1	.018333333	.0049999999	.0033333334	.0033333334	1	1	1	1	-.089996338	-.049995422	-.019996643
	AMGN		90.739998	90.730003	2013-02-27 12:39:53.0	2013-02-27 12:50:43.0	28	1911912	1845183		32	0	11	1970-01-01 01:38:00.0	1970-01-01 01:49:00.0	2013-02-27 12:39:53.0	2013-02-27 12:50:43.0	3001	.046666667	AMGN	12:39:53	12:50:43	27feb2013 12:39:52	27feb2013 12:50:42	27feb2013	27feb2013	.036163893	-.00011014444	0	31253	1	52	6664	1	1	.00011014444	1	1	.031666666	.0083333338	.0066666668	.0049999999	1	1	1	1	-.0099945068	.060005188	.090003967
	AMGN		94.389999	94.389999	2013-03-20 12:37:40.0	2013-03-20 12:48:07.0	16	2076074	2023992		35	0	10	1970-01-01 01:36:00.0	1970-01-01 01:46:00.0	2013-03-20 12:37:40.0	2013-03-20 12:48:07.0	15321	.026666667	AMGN	12:37:40	12:48:07	20mar2013 12:37:39	20mar2013 12:48:06	20mar2013	20mar2013	.025732316	0	0	31253	1	33	7540	1	1	0	1	1	.035	.0083333338	.0066666668	.0049999999	1	1	1	0	0	0	-.040000916
22	AMGN	636	89.480003	89.459999	2012-10-17T12:27:39.000-05:00	2012-10-17T12:38:15.000-05:00	0	2380747	2309686										0	AMGN	12:27:39	12:38:15	17oct2012 12:27:38	17oct2012 12:38:14	17oct2012	17oct2012	.030766521	-.00022356138	0	31253	1	23	3799	1	1	.00022356138	1	1	.02	.0049999999	.0033333334	.0033333334	0	0	0	0	-.020004272	-.090003967	-.12000275
	AMGN		88.800003	88.800003	2012-12-19 12:12:17.0	2012-12-19 12:22:56.0	24	2333917	2246935		20	0	11	1970-01-01 01:11:00.0	1970-01-01 01:22:00.0	2012-12-19 12:12:17.0	2012-12-19 12:22:56.0	5645	.039999999	AMGN	12:12:17	12:22:56	19dec2012 12:12:16	19dec2012 12:22:55	19dec2012	19dec2012	.038711399	0	0	31253	1	19	4383	1	1	0	1	1	.018333333	.0049999999	.0033333334	.0033333334	1	1	1	1	0	-.020004272	-.11000061
26	AMGN	633	88.25	88.25	2012-10-24T12:25:26.000-05:00	2012-10-24T12:35:59.000-05:00	2	3907218	3833650										.0033333334	AMGN	12:25:26	12:35:59	24oct2012 12:25:25	24oct2012 12:35:58	24oct2012	24oct2012	.019190067	0	0	31253	1	27	3861	1	1	0	1	1	.02	.0049999999	.0033333334	.0033333334	0	0	0	0	0	-.010002136	0
	AMGN		88.800003	88.779999	2012-12-19 12:22:56.0	2012-12-19 12:33:30.0	12	2386968	2333917		21	0	10	1970-01-01 01:22:00.0	1970-01-01 01:32:00.0	2012-12-19 12:22:56.0	2012-12-19 12:33:30.0	1036	.02	AMGN	12:22:56	12:33:30	19dec2012 12:22:55	19dec2012 12:33:29	19dec2012	19dec2012	.022730457	-.00022527332	0	31253	1	20	4384	1	1	.00022527332	1	1	.018333333	.0049999999	.0033333334	.0033333334	1	1	1	1	-.020004272	-.11000061	-.069999695
	AMGN		91.760002	91.660004	2013-03-13 12:16:25.0	2013-03-13 12:26:52.0	0	1439978	1400040		30	-.001	11	1970-01-01 01:15:00.0	1970-01-01 01:26:00.0	2013-03-13 12:16:25.0	2013-03-13 12:26:52.0		0	AMGN	12:16:25	12:26:52	13mar2013 12:16:24	13mar2013 12:26:51	13mar2013	13mar2013	.028526329	-.0010897828	0	31253	1	28	7318	1	1	.0010897828	1	1	.035	.0083333338	.0066666668	.0049999999	0	0	0	0	-.099998474	-.12000275	-.050003052
	AMGN		90.660004	90.739998	2013-02-27 12:29:18.0	2013-02-27 12:39:53.0	31	1845183	1794264		31	.001	10	1970-01-01 01:28:00.0	1970-01-01 01:38:00.0	2013-02-27 12:29:18.0	2013-02-27 12:39:53.0	2250	.051666666	AMGN	12:29:18	12:39:53	27feb2013 12:29:17	27feb2013 12:39:52	27feb2013	27feb2013	.028378768	.00088235381	0	31253	1	50	6662	1	1	.00088235381	1	1	.031666666	.0083333338	.0066666668	.0049999999	1	1	1	1	.079994202	.12999725	.069999695
	AMGN		88.870003	88.800003	2012-12-19 12:01:43.0	2012-12-19 12:12:17.0	23	2246935	2178585		19	-.001	11	1970-01-01 01:00:00.0	1970-01-01 01:11:00.0	2012-12-19 12:01:43.0	2012-12-19 12:12:17.0	1640	.038333334	AMGN	12:01:43	12:12:17	19dec2012 12:01:42	19dec2012 12:12:16	19dec2012	19dec2012	.031373575	-.00078766391	0	31253	1	18	4382	1	1	.00078766391	1	1	.018333333	.0049999999	.0033333334	.0033333334	1	1	1	1	-.069999695	-.069999695	-.090003967
	AMGN		94.309998	94.279999	2013-03-20 12:16:50.0	2013-03-20 12:27:14.0	1	1956250	1896668		33	0	10	1970-01-01 01:16:00.0	1970-01-01 01:26:00.0	2013-03-20 12:16:50.0	2013-03-20 12:27:14.0	1418	.0016666667	AMGN	12:16:50	12:27:14	20mar2013 12:16:49	20mar2013 12:27:13	20mar2013	20mar2013	.031414039	-.00031808694	0	31253	1	31	7538	1	1	.00031808694	1	1	.035	.0083333338	.0066666668	.0049999999	0	0	0	0	-.029998779	.080001831	.080001831
	AMGN		104.81	104.81	2013-05-08 12:27:47.0	2013-05-08 12:38:36.0	2	1806312	1715269		36	0	11	1970-01-01 01:26:00.0	1970-01-01 01:37:00.0	2013-05-08 12:27:47.0	2013-05-08 12:38:36.0	776	.0033333334	AMGN	12:27:47	12:38:36	08may2013 12:27:46	08may2013 12:38:35	08may2013	08may2013	.053077973	0	0	31253	1	34	9338	1	1	0	1	1	.033333335	.0083333338	.0066666668	.0049999999	0	0	0	0	0	-.049995422	-.16999817
	AMGN		108.05	107.83	2013-05-15 12:01:08.0	2013-05-15 12:11:40.0	23	1257321	1210746		35	-.0020000001	10	1970-01-01 01:00:00.0	1970-01-01 01:10:00.0	2013-05-15 12:01:08.0	2013-05-15 12:11:40.0	770	.038333334	AMGN	12:01:08	12:11:40	15may2013 12:01:07	15may2013 12:11:39	15may2013	15may2013	.038468018	-.0020361056	0	31253	1	22	9609	1	1	.0020361056	1	1	.033333335	.0083333338	.0066666668	.0049999999	1	1	1	1	-.22000122	-.31999969	-.56000519
	AMGN		83.389999	83.339996	2013-01-23 11:15:16.0	2013-01-23 11:25:49.0	5	3263400	3158908		27	-.001	11	1970-01-01 12:14:00.0	1970-01-01 12:25:00.0	2013-01-23 11:15:16.0	2013-01-23 11:25:49.0	379	.0083333338	AMGN	11:15:16	11:25:49	23jan2013 11:15:15	23jan2013 11:25:48	23jan2013	23jan2013	.033078518	-.0005996289	0	31253	1	26	5262	1	1	.0005996289	1	1	.031666666	.0066666668	.0049999999	.0033333334	1	1	1	0	-.050003052	-.029998779	-.029998779
	AMGN		88.709999	88.760002	2012-12-19 11:08:36.0	2012-12-19 11:19:09.0	31	1974392	1910866		14	.001	11	1970-01-01 12:07:00.0	1970-01-01 12:18:00.0	2012-12-19 11:08:36.0	2012-12-19 11:19:09.0	3101	.051666666	AMGN	11:08:36	11:19:09	19dec2012 11:08:35	19dec2012 11:19:08	19dec2012	19dec2012	.033244614	.00056366873	0	31253	1	14	4378	1	1	.00056366873	1	1	.018333333	.0049999999	.0033333334	.0033333334	1	1	1	1	.050003052	.050003052	-.049995422
	AMGN		90.620003	90.75	2013-02-27 10:43:05.0	2013-02-27 10:53:39.0	28	1227347	1147892		21	.001	10	1970-01-01 11:42:00.0	1970-01-01 11:52:00.0	2013-02-27 10:43:05.0	2013-02-27 10:53:39.0	2449	.046666667	AMGN	10:43:05	10:53:39	27feb2013 10:43:04	27feb2013 10:53:38	27feb2013	27feb2013	.069218181	.0014345315	0	31253	1	32	6644	1	1	.0014345315	1	1	.031666666	.0083333338	.0066666668	.0049999999	1	1	1	1	.12999725	.20999908	.21999359
	AMGN		106.7	106.6	2013-07-24 10:50:42.0	2013-07-24 11:01:14.0	0	694961	667667		22	-.001	11	1970-01-01 11:49:00.0	1970-01-01 12:00:00.0	2013-07-24 10:50:42.0	2013-07-24 11:01:14.0		0	AMGN	10:50:42	11:01:14	24jul2013 10:50:41	24jul2013 11:01:13	24jul2013	24jul2013	.040879659	-.00093719288	0	31253	1	22	11221	1	1	.00093719288	1	1	.033333335	.0099999998	.0066666668	.0049999999	0	0	0	0	-.099998474	.010002136	-.28999329
	AMGN		86.809998	86.900002	2013-02-06 10:02:54.0	2013-02-06 10:13:26.0	2	1744842	1536514		21	.001	10	1970-01-01 11:02:00.0	1970-01-01 11:12:00.0	2013-02-06 10:02:54.0	2013-02-06 10:13:26.0	710	.0033333334	AMGN	10:02:54	10:13:26	06feb2013 10:02:53	06feb2013 10:13:25	06feb2013	06feb2013	.13558483	.0010367926	0	31253	1	20	5834	1	1	.0010367926	1	1	.031666666	.0083333338	.0049999999	.0049999999	0	0	0	0	.090003967	.25	.13000488
	AMGN		90.489998	90.629997	2013-02-27 10:21:48.0	2013-02-27 10:32:32.0	51	1066421	900910		19	.0020000001	11	1970-01-01 11:20:00.0	1970-01-01 11:31:00.0	2013-02-27 10:21:48.0	2013-02-27 10:32:32.0	1680	.085000001	AMGN	10:21:48	10:32:32	27feb2013 10:21:47	27feb2013 10:32:31	27feb2013	27feb2013	.18371536	.0015471255	0	31253	1	28	6640	1	1	.0015471255	1	1	.031666666	.0083333338	.0066666668	.0049999999	1	1	1	1	.13999939	.19000244	.13000488
	AMGN		88.989998	88.970001	2012-12-19 09:33:10.0	2012-12-19 09:43:58.0	12	905472	777483		5	0	11	1970-01-01 10:32:00.0	1970-01-01 10:43:00.0	2012-12-19 09:33:10.0	2012-12-19 09:43:58.0	1791	.02	AMGN	09:33:10	09:43:58	19dec2012 09:33:09	19dec2012 09:43:57	19dec2012	19dec2012	.16461967	-.00022470663	0	31253	1	5	4369	1	1	.00022470663	1	1	.018333333	.0049999999	.0033333334	.0033333334	1	1	1	1	-.019996643	.010002136	.12000275
19	AMGN	641	83.459999	83.68	2012-08-22T09:59:13.000-05:00	2012-08-22T10:09:54.000-05:00	0	874138	748297										0	AMGN	09:59:13	10:09:54	22aug2012 09:59:12	22aug2012 10:09:53	22aug2012	22aug2012	.16816986	.002636008	0	31253	1	20	2846	1	1	.002636008	1	1	.021666666	.0066666668	.0049999999	.0033333334	0	0	0	0	.22000122	.22000122	.27999878
	AMGN		89.129997	89.300003	2012-12-18 13:30:39.0	2012-12-18 13:41:30.0	13	3660522	3551385		30	.0020000001	10	1970-01-01 02:30:00.0	1970-01-01 02:40:00.0	2012-12-18 13:30:39.0	2012-12-18 13:41:30.0	2617	.021666666	AMGN	13:30:39	13:41:30	18dec2012 13:30:38	18dec2012 13:41:29	18dec2012	18dec2012	.030730827	.0019073915	0	31253	1	28	4334	1	1	.0019073915	1	1	.018333333	.0049999999	.0033333334	.0033333334	1	1	1	1	.1700058	.24000549	.22000122
	AMGN		91.589996	91.529999	2013-03-12 13:56:23.0	2013-03-12 14:06:55.0	3	2963752	2918415		46	-.001	11	1970-01-01 02:55:00.0	1970-01-01 03:06:00.0	2013-03-12 13:56:23.0	2013-03-12 14:06:55.0	2505	.0049999999	AMGN	13:56:23	14:06:55	12mar2013 13:56:22	12mar2013 14:06:54	12mar2013	12mar2013	.015534802	-.00065506675	0	31253	1	36	7276	1	1	.00065506675	1	1	.035	.0083333338	.0066666668	.0049999999	0	0	0	0	-.059997559	0	.070007324
	AMGN		112.29	112.39	2013-04-23 13:46:27.0	2013-04-23 13:56:54.0	2	3059175	2975934		45	.001	11	1970-01-01 02:45:00.0	1970-01-01 02:56:00.0	2013-04-23 13:46:27.0	2013-04-23 13:56:54.0	1257	.0033333334	AMGN	13:46:27	13:56:54	23apr2013 13:46:26	23apr2013 13:56:53	23apr2013	23apr2013	.027971387	.00089053763	0	31253	1	43	8720	1	1	.00089053763	1	1	.033333335	.0083333338	.0066666668	.0049999999	0	0	0	0	.099998474	.33000183	.65000153
	AMGN		89.300003	89.370003	2012-12-18 13:41:30.0	2012-12-18 13:52:07.0	43	3721109	3660522		31	.001	11	1970-01-01 02:40:00.0	1970-01-01 02:51:00.0	2012-12-18 13:41:30.0	2012-12-18 13:52:07.0	4077	.071666665	AMGN	13:41:30	13:52:07	18dec2012 13:41:29	18dec2012 13:52:06	18dec2012	18dec2012	.016551465	.00078387116	0	31253	1	29	4335	1	1	.00078387116	1	1	.018333333	.0049999999	.0033333334	.0033333334	1	1	1	1	.069999695	.049995422	.019996643
	AMGN		103.8	103.85	2013-07-16 13:28:06.0	2013-07-16 13:38:38.0	3	1309096	1288057		40	0	10	1970-01-01 02:27:00.0	1970-01-01 02:37:00.0	2013-07-16 13:28:06.0	2013-07-16 13:38:38.0	12714	.0049999999	AMGN	13:28:06	13:38:38	16jul2013 13:28:05	16jul2013 13:38:37	16jul2013	16jul2013	.016333904	.00048165146	0	31253	1	40	10822	1	1	.00048165146	1	1	.033333335	.0099999998	.0066666668	.0049999999	0	0	0	0	.049995422	.11000061	.039993286
	AMGN		89.339996	89.129997	2012-12-18 13:20:01.0	2012-12-18 13:30:39.0	18	3551385	3368099		29	-.0020000001	11	1970-01-01 02:19:00.0	1970-01-01 02:30:00.0	2012-12-18 13:20:01.0	2012-12-18 13:30:39.0	7290	.029999999	AMGN	13:20:01	13:30:39	18dec2012 13:20:00	18dec2012 13:30:38	18dec2012	18dec2012	.054418232	-.0023505606	0	31253	1	27	4333	1	1	.0023505606	1	1	.018333333	.0049999999	.0033333334	.0033333334	1	1	1	1	-.20999908	-.039993286	.030006409
33	AMGN	629	75.370003	75.410004	2012-07-10T12:33:24.000-05:00	2012-07-10T12:43:53.000-05:00	1	2860645	2750800										.0016666667	AMGN	12:33:24	12:43:53	10jul2012 12:33:23	10jul2012 12:43:52	10jul2012	10jul2012	.03993202	.00053072727	0	31253	1	34	1731	1	1	.00053072727	1	1	.02	.0066666668	.0049999999	.0033333334	0	0	0	0	.040000916	.029998779	.0099945068
	AMGN		89.57	89.559998	2013-02-26 12:33:14.0	2013-02-26 12:43:44.0	31	3069267	3025340		39	0	10	1970-01-01 01:32:00.0	1970-01-01 01:42:00.0	2013-02-26 12:33:14.0	2013-02-26 12:43:44.0	6965	.051666666	AMGN	12:33:14	12:43:44	26feb2013 12:33:13	26feb2013 12:43:43	26feb2013	26feb2013	.014519691	-.00011166837	0	31253	1	37	6591	1	1	.00011166837	1	1	.031666666	.0083333338	.0066666668	.0049999999	1	1	1	1	-.010002136	-.080001831	-.12000275
30	AMGN	630	82.32	82.260002	2012-08-07T12:37:59.000-05:00	2012-08-07T12:48:29.000-05:00	2	2148141	2108335										.0033333334	AMGN	12:37:59	12:48:29	07aug2012 12:37:58	07aug2012 12:48:28	07aug2012	07aug2012	.018880302	-.00072883331	0	31253	1	31	2325	1	1	.00072883331	1	1	.021666666	.0049999999	.0033333334	.0033333334	0	0	0	0	-.059997559	-.099998474	-.22000122
	AMGN		89.230003	89.269997	2012-12-18 12:58:56.0	2012-12-18 13:09:29.0	30	3289495	3226464		27	0	10	1970-01-01 01:58:00.0	1970-01-01 02:08:00.0	2012-12-18 12:58:56.0	2012-12-18 13:09:29.0	2148	.050000001	AMGN	12:58:56	13:09:29	18dec2012 12:58:55	18dec2012 13:09:28	18dec2012	18dec2012	.019535627	.00044820446	0	31253	1	25	4331	1	1	.00044820446	1	1	.018333333	.0049999999	.0033333334	.0033333334	1	1	1	1	.039993286	.10999298	-.1000061
	AMGN		89.279999	89.230003	2012-12-18 12:48:19.0	2012-12-18 12:58:56.0	33	3226464	3177045		26	-.001	11	1970-01-01 01:47:00.0	1970-01-01 01:58:00.0	2012-12-18 12:48:19.0	2012-12-18 12:58:56.0	2337	.055	AMGN	12:48:19	12:58:56	18dec2012 12:48:18	18dec2012 12:58:55	18dec2012	18dec2012	.01555502	-.00055998459	0	31253	1	24	4330	1	1	.00055998459	1	1	.018333333	.0049999999	.0033333334	.0033333334	1	1	1	1	-.049995422	-.010002136	.059997559
	AMGN		89.489998	89.449997	2013-02-26 12:54:11.0	2013-02-26 13:04:40.0	7	3170747	3119816		41	0	10	1970-01-01 01:53:00.0	1970-01-01 02:03:00.0	2013-02-26 12:54:11.0	2013-02-26 13:04:40.0	1377	.011666667	AMGN	12:54:11	13:04:40	26feb2013 12:54:10	26feb2013 13:04:39	26feb2013	26feb2013	.016325001	-.00044698757	0	31253	1	39	6593	1	1	.00044698757	1	1	.031666666	.0083333338	.0066666668	.0049999999	1	1	1	0	-.040000916	-.11999512	-.11999512
	AMGN		98.629997	98.709999	2013-07-09 12:57:51.0	2013-07-09 13:08:30.0	3	1174303	1126335		36	.001	11	1970-01-01 01:56:00.0	1970-01-01 02:07:00.0	2013-07-09 12:57:51.0	2013-07-09 13:08:30.0	321	.0049999999	AMGN	12:57:51	13:08:30	09jul2013 12:57:50	09jul2013 13:08:29	09jul2013	09jul2013	.042587686	.0008111308	0	31253	1	36	10521	1	1	.0008111308	1	1	.033333335	.0099999998	.0066666668	.0049999999	0	0	0	0	.080001831	-.0099945068	-.11999512
	AMGN		89.279999	89.279999	2012-12-18 12:37:44.0	2012-12-18 12:48:19.0	28	3177045	3107439		25	0	10	1970-01-01 01:37:00.0	1970-01-01 01:47:00.0	2012-12-18 12:37:44.0	2012-12-18 12:48:19.0	1332	.046666667	AMGN	12:37:44	12:48:19	18dec2012 12:37:43	18dec2012 12:48:18	18dec2012	18dec2012	.022399796	0	0	31253	1	23	4329	1	1	0	1	1	.018333333	.0049999999	.0033333334	.0033333334	1	1	1	1	0	-.049995422	-.010002136
	AMGN		82.779999	82.760002	2013-01-22 12:11:43.0	2013-01-22 12:22:12.0	0	4826008	4687853		40	0	10	1970-01-01 01:11:00.0	1970-01-01 01:21:00.0	2013-01-22 12:11:43.0	2013-01-22 12:22:12.0		0	AMGN	12:11:43	12:22:12	22jan2013 12:11:42	22jan2013 12:22:11	22jan2013	22jan2013	.029470848	-.0002415637	0	31253	1	38	5216	1	1	.0002415637	1	1	.031666666	.0066666668	.0049999999	.0033333334	0	0	0	0	-.019996643	-.040000916	-.029998779
	AMGN		89.480003	89.459999	2012-12-18 12:06:01.0	2012-12-18 12:16:36.0	43	2865563	2784840		22	0	11	1970-01-01 01:05:00.0	1970-01-01 01:16:00.0	2012-12-18 12:06:01.0	2012-12-18 12:16:36.0	14265	.071666665	AMGN	12:06:01	12:16:36	18dec2012 12:06:00	18dec2012 12:16:35	18dec2012	18dec2012	.028986584	-.00022356138	0	31253	1	20	4326	1	1	.00022356138	1	1	.018333333	.0049999999	.0033333334	.0033333334	1	1	1	1	-.020004272	-.020004272	-.20000458
	AMGN		89.459999	89.459999	2012-12-18 12:16:36.0	2012-12-18 12:27:10.0	21	3001227	2865563		23	0	10	1970-01-01 01:16:00.0	1970-01-01 01:26:00.0	2012-12-18 12:16:36.0	2012-12-18 12:27:10.0	1473	.035	AMGN	12:16:36	12:27:10	18dec2012 12:16:35	18dec2012 12:27:09	18dec2012	18dec2012	.047342878	0	0	31253	1	21	4327	1	1	0	1	1	.018333333	.0049999999	.0033333334	.0033333334	1	1	1	1	0	-.18000031	-.18000031
	AMGN		83.949997	83.959999	2013-02-19 12:16:25.0	2013-02-19 12:26:51.0	4	2851092	2788405		38	0	11	1970-01-01 01:15:00.0	1970-01-01 01:26:00.0	2013-02-19 12:16:25.0	2013-02-19 12:26:51.0	819	.0066666668	AMGN	12:16:25	12:26:51	19feb2013 12:16:24	19feb2013 12:26:50	19feb2013	19feb2013	.022481311	.00011914397	0	31253	1	36	6303	1	1	.00011914397	1	1	.031666666	.0083333338	.0066666668	.0049999999	1	0	0	0	.010002136	-.019996643	-.019996643
	AMGN		89.620003	89.589996	2013-02-26 12:01:39.0	2013-02-26 12:12:10.0	24	2927671	2824726		36	0	11	1970-01-01 01:00:00.0	1970-01-01 01:11:00.0	2013-02-26 12:01:39.0	2013-02-26 12:12:10.0	3302	.039999999	AMGN	12:01:39	12:12:10	26feb2013 12:01:38	26feb2013 12:12:09	26feb2013	26feb2013	.036444243	-.00033481821	0	31253	1	34	6588	1	1	.00033481821	1	1	.031666666	.0083333338	.0066666668	.0049999999	1	1	1	1	-.030006409	-.16000366	-.050003052
	AMGN		104.2	104.28	2013-04-09 12:06:48.0	2013-04-09 12:17:16.0	2	1442418	1403288		34	.001	11	1970-01-01 01:05:00.0	1970-01-01 01:16:00.0	2013-04-09 12:06:48.0	2013-04-09 12:17:16.0	565	.0033333334	AMGN	12:06:48	12:17:16	09apr2013 12:06:47	09apr2013 12:17:15	09apr2013	09apr2013	.027884511	.00076777191	0	31253	1	26	8151	1	1	.00076777191	1	1	.035	.0083333338	.0066666668	.0049999999	0	0	0	0	.080001831	.44000244	.74000549
	AMGN		89.459999	89.57	2013-02-26 12:22:38.0	2013-02-26 12:33:14.0	27	3025340	2979438		38	.001	11	1970-01-01 01:21:00.0	1970-01-01 01:32:00.0	2013-02-26 12:22:38.0	2013-02-26 12:33:14.0	3054	.045000002	AMGN	12:22:38	12:33:14	26feb2013 12:22:37	26feb2013 12:33:13	26feb2013	26feb2013	.015406261	.0012296067	0	31253	1	36	6590	1	1	.0012296067	1	1	.031666666	.0083333338	.0066666668	.0049999999	1	1	1	1	.11000061	.099998474	.029998779
	AMGN		96.25	96.410004	2013-07-02 12:16:24.0	2013-07-02 12:26:55.0	2	2411680	2382533		27	.0020000001	10	1970-01-01 01:15:00.0	1970-01-01 01:25:00.0	2013-07-02 12:16:24.0	2013-07-02 12:26:55.0	5217	.0033333334	AMGN	12:16:24	12:26:55	02jul2013 12:16:23	02jul2013 12:26:54	02jul2013	02jul2013	.012233619	.0016623758	0	31253	1	27	10255	1	1	.0016623758	1	1	.035	.0099999998	.0066666668	.0049999999	0	0	0	0	.16000366	.010002136	-.13999939
	AMGN		98.550003	98.559998	2013-07-09 12:15:04.0	2013-07-09 12:25:40.0	4	1027294	990965		32	0	11	1970-01-01 01:13:00.0	1970-01-01 01:24:00.0	2013-07-09 12:15:04.0	2013-07-09 12:25:40.0	294	.0066666668	AMGN	12:15:04	12:25:40	09jul2013 12:15:03	09jul2013 12:25:39	09jul2013	09jul2013	.036660224	.00010141559	0	31253	1	32	10517	1	1	.00010141559	1	1	.033333335	.0099999998	.0066666668	.0049999999	1	0	0	0	.0099945068	-.090003967	-.18000031
	AMGN		89.589996	89.459999	2013-02-26 12:12:10.0	2013-02-26 12:22:38.0	21	2979438	2927671		37	-.001	10	1970-01-01 01:11:00.0	1970-01-01 01:21:00.0	2013-02-26 12:12:10.0	2013-02-26 12:22:38.0	6006	.035	AMGN	12:12:10	12:22:38	26feb2013 12:12:09	26feb2013 12:22:37	26feb2013	26feb2013	.017681973	-.0014510242	0	31253	1	35	6589	1	1	.0014510242	1	1	.031666666	.0083333338	.0066666668	.0049999999	1	1	1	1	-.12999725	-.019996643	-.029998779
27	AMGN	632	82.07	82.230003	2012-08-07T12:06:11.000-05:00	2012-08-07T12:16:43.000-05:00	19	2011432	1965411										.031666666	AMGN	12:06:11	12:16:43	07aug2012 12:06:10	07aug2012 12:16:42	07aug2012	07aug2012	.023415459	.0019495999	0	31253	1	28	2322	1	1	.0019495999	1	1	.021666666	.0049999999	.0033333334	.0033333334	1	1	1	1	.16000366	.22000122	.25
	AMGN		103.64	103.68	2013-07-16 12:24:41.0	2013-07-16 12:35:15.0	4	1115680	1099240		34	0	10	1970-01-01 01:23:00.0	1970-01-01 01:33:00.0	2013-07-16 12:24:41.0	2013-07-16 12:35:15.0	2563	.0066666668	AMGN	12:24:41	12:35:15	16jul2013 12:24:40	16jul2013 12:35:14	16jul2013	16jul2013	.014955788	.00038596021	0	31253	1	34	10816	1	1	.00038596021	1	1	.033333335	.0099999998	.0066666668	.0049999999	1	0	0	0	.040000916	.040000916	.090003967
	AMGN		89.459999	89.279999	2012-12-18 12:27:10.0	2012-12-18 12:37:44.0	40	3107439	3001227		24	-.0020000001	11	1970-01-01 01:26:00.0	1970-01-01 01:37:00.0	2012-12-18 12:27:10.0	2012-12-18 12:37:44.0	10423	.06666667	AMGN	12:27:10	12:37:44	18dec2012 12:27:09	18dec2012 12:37:43	18dec2012	18dec2012	.035389524	-.0020120759	0	31253	1	22	4328	1	1	.0020120759	1	1	.018333333	.0049999999	.0033333334	.0033333334	1	1	1	1	-.18000031	-.18000031	-.22999573
	AMGN		109.94	109.61	2013-08-27 12:18:52.0	2013-08-27 12:29:21.0	7	3264380	3167997		34	-.003	11	1970-01-01 01:17:00.0	1970-01-01 01:28:00.0	2013-08-27 12:18:52.0	2013-08-27 12:29:21.0	601	.011666667	AMGN	12:18:52	12:29:21	27aug2013 12:18:51	27aug2013 12:29:20	27aug2013	27aug2013	.030423956	-.0030016538	0	31253	1	34	12287	1	1	.0030016538	1	1	.033333335	.0083333338	.0066666668	.0049999999	1	1	1	0	-.33000183	-.18000031	-.020004272
	AMGN		98.400002	98.389999	2013-06-04 11:34:25.0	2013-06-04 11:45:00.0	0	1309653	1284441		25	0	10	1970-01-01 12:33:00.0	1970-01-01 12:43:00.0	2013-06-04 11:34:25.0	2013-06-04 11:45:00.0		0	AMGN	11:34:25	11:45:00	04jun2013 11:34:24	04jun2013 11:44:59	04jun2013	04jun2013	.019628773	-.00010164773	0	31253	1	24	10033	1	1	.00010164773	1	1	.035	.0099999998	.0066666668	.0049999999	0	0	0	0	-.010002136	.049995422	.18999481
	AMGN		89.57	89.510002	2012-12-18 11:44:52.0	2012-12-18 11:55:28.0	23	2698126	2297016		20	-.001	10	1970-01-01 12:44:00.0	1970-01-01 12:54:00.0	2012-12-18 11:44:52.0	2012-12-18 11:55:28.0	5658	.038333334	AMGN	11:44:52	11:55:28	18dec2012 11:44:51	18dec2012 11:55:27	18dec2012	18dec2012	.17462221	-.00066983991	0	31253	1	19	4325	1	1	.00066983991	1	1	.018333333	.0049999999	.0033333334	.0033333334	1	1	1	1	-.059997559	-.11000061	-.11000061
	AMGN		96.220001	96.059998	2013-07-02 11:34:11.0	2013-07-02 11:44:40.0	7	2218572	2182796		23	-.0020000001	10	1970-01-01 12:33:00.0	1970-01-01 12:43:00.0	2013-07-02 11:34:11.0	2013-07-02 11:44:40.0	4483	.011666667	AMGN	11:34:11	11:44:40	02jul2013 11:34:10	02jul2013 11:44:39	02jul2013	02jul2013	.016389988	-.001662894	0	31253	1	23	10251	1	1	.001662894	1	1	.035	.0099999998	.0066666668	.0049999999	1	1	1	0	-.16000366	.22999573	.040000916
	AMGN		89.32	89.57	2012-12-18 11:34:14.0	2012-12-18 11:44:52.0	24	2297016	2189081		19	.003	11	1970-01-01 12:33:00.0	1970-01-01 12:44:00.0	2012-12-18 11:34:14.0	2012-12-18 11:44:52.0	10142	.039999999	AMGN	11:34:14	11:44:52	18dec2012 11:34:13	18dec2012 11:44:51	18dec2012	18dec2012	.04930608	.0027989252	0	31253	1	18	4324	1	1	.0027989252	1	1	.018333333	.0049999999	.0033333334	.0033333334	1	1	1	1	.25	.19000244	.13999939
	AMGN		106.81	106.77	2013-07-23 11:43:57.0	2013-07-23 11:54:26.0	1	1118742	1103630		32	0	10	1970-01-01 12:42:00.0	1970-01-01 12:52:00.0	2013-07-23 11:43:57.0	2013-07-23 11:54:26.0	15	.0016666667	AMGN	11:43:57	11:54:26	23jul2013 11:43:56	23jul2013 11:54:25	23jul2013	23jul2013	.013692995	-.00037450535	0	31253	1	32	11171	1	1	.00037450535	1	1	.033333335	.0099999998	.0066666668	.0049999999	0	0	0	0	-.040000916	-.11000061	-.019996643
26	AMGN	630	82.089996	82.07	2012-08-07T11:55:41.000-05:00	2012-08-07T12:06:11.000-05:00	15	1965411	1929319										.025	AMGN	11:55:41	12:06:11	07aug2012 11:55:40	07aug2012 12:06:10	07aug2012	07aug2012	.018707119	-.00024359416	0	31253	1	27	2321	1	1	.00024359416	1	1	.021666666	.0049999999	.0033333334	.0033333334	1	1	1	1	-.019996643	.14000702	.20000458
	AMGN		115.75	115.68	2013-09-17 11:49:58.0	2013-09-17 12:00:31.0	0	1538194	1506575		25	-.001	11	1970-01-01 12:48:00.0	1970-01-01 12:59:00.0	2013-09-17 11:49:58.0	2013-09-17 12:00:31.0		0	AMGN	11:49:58	12:00:31	17sep2013 11:49:57	17sep2013 12:00:30	17sep2013	17sep2013	.020987339	-.00060474896	0	31253	1	25	13111	1	1	.00060474896	1	1	.038333334	.0083333338	.0066666668	.0049999999	0	0	0	0	-.069999695	-.26000214	-.11000061
	AMGN		89.620003	89.5	2013-02-26 11:40:35.0	2013-02-26 11:51:11.0	36	2763565	2710976		34	-.001	11	1970-01-01 12:39:00.0	1970-01-01 12:50:00.0	2013-02-26 11:40:35.0	2013-02-26 11:51:11.0	4279	.059999999	AMGN	11:40:35	11:51:11	26feb2013 11:40:34	26feb2013 11:51:10	26feb2013	26feb2013	.01939855	-.0013390174	0	31253	1	33	6587	1	1	.0013390174	1	1	.031666666	.0083333338	.0066666668	.0049999999	1	1	1	1	-.12000275	-.030006409	-.16000366
	AMGN		89.279999	89.32	2012-12-18 11:23:40.0	2012-12-18 11:34:14.0	19	2189081	2111920		18	0	10	1970-01-01 12:23:00.0	1970-01-01 12:33:00.0	2012-12-18 11:23:40.0	2012-12-18 11:34:14.0	2510	.031666666	AMGN	11:23:40	11:34:14	18dec2012 11:23:39	18dec2012 11:34:13	18dec2012	18dec2012	.036535949	.00044803895	0	31253	1	17	4323	1	1	.00044803895	1	1	.018333333	.0049999999	.0033333334	.0033333334	1	1	1	1	.040000916	.29000092	.23000336
27	AMGN	630	75.110001	75.150002	2012-07-10T11:30:20.000-05:00	2012-07-10T11:40:50.000-05:00	0	2214474	2164720										0	AMGN	11:30:20	11:40:50	10jul2012 11:30:19	10jul2012 11:40:49	10jul2012	10jul2012	.022984035	.00053256442	0	31253	1	28	1725	1	1	.00053256442	1	1	.02	.0066666668	.0049999999	.0033333334	0	0	0	0	.040000916	.029998779	.15999603
	AMGN		89.389999	89.620003	2013-02-26 11:30:03.0	2013-02-26 11:40:35.0	29	2710976	2654029		33	.003	10	1970-01-01 12:29:00.0	1970-01-01 12:39:00.0	2013-02-26 11:30:03.0	2013-02-26 11:40:35.0	1399	.048333332	AMGN	11:30:03	11:40:35	26feb2013 11:30:02	26feb2013 11:40:34	26feb2013	26feb2013	.021456812	.0025730324	0	31253	1	32	6586	1	1	.0025730324	1	1	.031666666	.0083333338	.0066666668	.0049999999	1	1	1	1	.23000336	.11000061	.19999695
	AMGN		86.739998	86.760002	2013-01-29 11:28:15.0	2013-01-29 11:38:46.0	3	17695627	17601149		34	0	11	1970-01-01 12:27:00.0	1970-01-01 12:38:00.0	2013-01-29 11:28:15.0	2013-01-29 11:38:46.0	107	.0049999999	AMGN	11:28:15	11:38:46	29jan2013 11:28:14	29jan2013 11:38:45	29jan2013	29jan2013	.0053677177	.00023062339	0	31253	1	33	5501	1	1	.00023062339	1	1	.031666666	.0066666668	.0049999999	.0033333334	1	0	0	0	.020004272	.26000214	.29000092
	AMGN		89.190002	89.199997	2012-12-18 11:02:35.0	2012-12-18 11:13:09.0	36	2052063	1973799		16	0	11	1970-01-01 12:01:00.0	1970-01-01 12:12:00.0	2012-12-18 11:02:35.0	2012-12-18 11:13:09.0	2314	.059999999	AMGN	11:02:35	11:13:09	18dec2012 11:02:34	18dec2012 11:13:08	18dec2012	18dec2012	.039651453	.0001120586	0	31253	1	15	4321	1	1	.0001120586	1	1	.018333333	.0049999999	.0033333334	.0033333334	1	1	1	1	.0099945068	.089996338	.12999725
	AMGN		95.870003	95.919998	2013-07-02 11:13:07.0	2013-07-02 11:23:37.0	4	2136423	2106439		21	.001	10	1970-01-01 12:12:00.0	1970-01-01 12:22:00.0	2013-07-02 11:13:07.0	2013-07-02 11:23:37.0	14627	.0066666668	AMGN	11:13:07	11:23:37	02jul2013 11:13:06	02jul2013 11:23:36	02jul2013	02jul2013	.01423445	.00052149181	0	31253	1	21	10249	1	1	.00052149181	1	1	.035	.0099999998	.0066666668	.0049999999	1	0	0	0	.049995422	.34999847	.18999481
19	AMGN	636	82.089996	82.019997	2012-08-07T10:41:30.000-05:00	2012-08-07T10:52:06.000-05:00	6	1505489	1439310										.0099999998	AMGN	10:41:30	10:52:06	07aug2012 10:41:29	07aug2012 10:52:05	07aug2012	07aug2012	.045979671	-.00085271895	0	31253	1	20	2314	1	1	.00085271895	1	1	.021666666	.0049999999	.0033333334	.0033333334	1	1	1	0	-.069999695	.12000275	.13000488
	AMGN		89.360001	89.300003	2012-12-18 10:41:29.0	2012-12-18 10:52:02.0	16	1889070	1795540		14	-.001	11	1970-01-01 11:40:00.0	1970-01-01 11:51:00.0	2012-12-18 10:41:29.0	2012-12-18 10:52:02.0	644	.026666667	AMGN	10:41:29	10:52:02	18dec2012 10:41:28	18dec2012 10:52:01	18dec2012	18dec2012	.052090179	-.00067141402	0	31253	1	13	4319	1	1	.00067141402	1	1	.018333333	.0049999999	.0033333334	.0033333334	1	1	1	1	-.059997559	-.16999817	-.16000366
	AMGN		89.300003	89.190002	2012-12-18 10:52:02.0	2012-12-18 11:02:35.0	17	1973799	1889070		15	-.001	10	1970-01-01 11:51:00.0	1970-01-01 12:01:00.0	2012-12-18 10:52:02.0	2012-12-18 11:02:35.0	1520	.028333334	AMGN	10:52:02	11:02:35	18dec2012 10:52:01	18dec2012 11:02:34	18dec2012	18dec2012	.044852231	-.0012318097	0	31253	1	14	4320	1	1	.0012318097	1	1	.018333333	.0049999999	.0033333334	.0033333334	1	1	1	1	-.11000061	-.1000061	-.020004272
	AMGN		85.699997	85.660004	2013-01-15 10:47:01.0	2013-01-15 10:57:51.0	1	2035428	1902937		27	0	11	1970-01-01 11:46:00.0	1970-01-01 11:57:00.0	2013-01-15 10:47:01.0	2013-01-15 10:57:51.0	1054	.0016666667	AMGN	10:47:01	10:57:51	15jan2013 10:47:00	15jan2013 10:57:50	15jan2013	15jan2013	.069624484	-.00046666613	0	31253	1	26	4913	1	1	.00046666613	1	1	.031666666	.0066666668	.0049999999	.0033333334	0	0	0	0	-.039993286	.030006409	.1000061
	AMGN		89.459999	89.360001	2012-12-18 10:30:43.0	2012-12-18 10:41:29.0	17	1795540	1697588		13	-.001	11	1970-01-01 11:29:00.0	1970-01-01 11:40:00.0	2012-12-18 10:30:43.0	2012-12-18 10:41:29.0	3886	.028333334	AMGN	10:30:43	10:41:29	18dec2012 10:30:42	18dec2012 10:41:28	18dec2012	18dec2012	.05770069	-.0011178009	0	31253	1	12	4318	1	1	.0011178009	1	1	.018333333	.0049999999	.0033333334	.0033333334	1	1	1	1	-.099998474	-.15999603	-.26999664
	AMGN		104.02	104.1	2013-07-16 10:49:46.0	2013-07-16 11:00:20.0	0	824705	789423		25	.001	11	1970-01-01 11:48:00.0	1970-01-01 11:59:00.0	2013-07-16 10:49:46.0	2013-07-16 11:00:20.0		0	AMGN	10:49:46	11:00:20	16jul2013 10:49:45	16jul2013 11:00:19	16jul2013	16jul2013	.044693403	.0007691005	0	31253	1	25	10807	1	1	.0007691005	1	1	.033333335	.0099999998	.0066666668	.0049999999	0	0	0	0	.080001831	.43000031	.25
6	AMGN	638	82.989998	83.139999	2012-08-14T10:17:43.000-05:00	2012-08-14T10:28:21.000-05:00	0	1035156	926005										0	AMGN	10:17:43	10:28:21	14aug2012 10:17:42	14aug2012 10:28:20	14aug2012	14aug2012	.11787301	.0018074651	0	31253	1	7	2478	1	1	.0018074651	1	1	.021666666	.0049999999	.0033333334	.0033333334	0	0	0	0	.15000153	.27000427	.37000275
	AMGN		89.470001	89.459999	2012-12-18 10:20:03.0	2012-12-18 10:30:43.0	13	1697588	1596278		12	0	10	1970-01-01 11:19:00.0	1970-01-01 11:29:00.0	2012-12-18 10:20:03.0	2012-12-18 10:30:43.0	1475	.021666666	AMGN	10:20:03	10:30:43	18dec2012 10:20:02	18dec2012 10:30:42	18dec2012	18dec2012	.063466385	-.00011179318	0	31253	1	11	4317	1	1	.00011179318	1	1	.018333333	.0049999999	.0033333334	.0033333334	1	1	1	1	-.010002136	-.11000061	-.16999817
4	AMGN	637	82.839996	82.949997	2012-08-14T09:56:14.000-05:00	2012-08-14T10:06:51.000-05:00	1	868185	816463										.0016666667	AMGN	09:56:14	10:06:51	14aug2012 09:56:13	14aug2012 10:06:50	14aug2012	14aug2012	.06334886	.0013278683	0	31253	1	5	2476	1	1	.0013278683	1	1	.021666666	.0049999999	.0033333334	.0033333334	0	0	0	0	.11000061	.15000153	.30000305
	AMGN		98.900002	99.019997	2013-07-09 09:36:28.0	2013-07-09 09:47:02.0	46	574157	479517		18	.001	11	1970-01-01 10:35:00.0	1970-01-01 10:46:00.0	2013-07-09 09:36:28.0	2013-07-09 09:47:02.0	851	.076666668	AMGN	09:36:28	09:47:02	09jul2013 09:36:27	09jul2013 09:47:01	09jul2013	09jul2013	.19736527	.0012132975	0	31253	1	18	10503	1	1	.0012132975	1	1	.033333335	.0099999998	.0066666668	.0049999999	1	1	1	1	.11999512	-.16000366	-.23999786
	AMGN		98.739998	98.660004	2013-07-09 09:57:33.0	2013-07-09 10:08:04.0	22	644843	616332		20	-.001	10	1970-01-01 10:56:00.0	1970-01-01 11:06:00.0	2013-07-09 09:57:33.0	2013-07-09 10:08:04.0	1979	.036666665	AMGN	09:57:33	10:08:04	09jul2013 09:57:32	09jul2013 10:08:03	09jul2013	09jul2013	.046259157	-.00081014994	0	31253	1	20	10505	1	1	.00081014994	1	1	.033333335	.0099999998	.0066666668	.0049999999	1	1	1	1	-.079994202	.069999695	-.22000122
21	AMGN	635	83.739998	83.68	2012-08-21T09:58:04.000-05:00	2012-08-21T10:08:39.000-05:00	0	1317166	1234815										0	AMGN	09:58:04	10:08:39	21aug2012 09:58:03	21aug2012 10:08:38	21aug2012	21aug2012	.066690959	-.00071647431	0	31253	1	22	2788	1	1	.00071647431	1	1	.021666666	.0066666668	.0049999999	.0033333334	0	0	0	0	-.059997559	.18000031	-.040000916
	AMGN		89.470001	89.349998	2012-12-18 09:48:13.0	2012-12-18 09:58:48.0	16	1398019	1276879		9	-.001	11	1970-01-01 10:47:00.0	1970-01-01 10:58:00.0	2012-12-18 09:48:13.0	2012-12-18 09:58:48.0	870	.026666667	AMGN	09:48:13	09:58:48	18dec2012 09:48:12	18dec2012 09:58:47	18dec2012	18dec2012	.094871953	-.0013412624	0	31253	1	8	4314	1	1	.0013412624	1	1	.018333333	.0049999999	.0033333334	.0033333334	1	1	1	1	-.12000275	-.13000488	0
	AMGN		85.410004	86.32	2013-01-29 09:42:50.0	2013-01-29 09:53:29.0	6	5187750	3319463		24	.011	10	1970-01-01 10:42:00.0	1970-01-01 10:52:00.0	2013-01-29 09:42:50.0	2013-01-29 09:53:29.0	872	.0099999998	AMGN	09:42:50	09:53:29	29jan2013 09:42:49	29jan2013 09:53:28	29jan2013	29jan2013	.56282806	.010654443	0	31253	1	23	5491	1	1	.010654443	1	1	.031666666	.0066666668	.0049999999	.0033333334	1	1	1	0	.90999603	.98999786	.87999725
40	AMGN	632	84.010002	84.07	2012-09-10T13:36:09.000-05:00	2012-09-10T13:46:41.000-05:00	0	4024371	3363527										0	AMGN	13:36:09	13:46:41	10sep2012 13:36:08	10sep2012 13:46:40	10sep2012	10sep2012	.19647352	.00071417162	0	31253	1	41	3282	1	1	.00071417162	1	1	.021666666	.0049999999	.0033333334	.0033333334	0	0	0	0	.059997559	.079994202	.069999695
	AMGN		113.95	113.78	2013-08-26 13:40:32.0	2013-08-26 13:51:05.0	32	9678701	9536510		40	-.001	10	1970-01-01 02:39:00.0	1970-01-01 02:49:00.0	2013-08-26 13:40:32.0	2013-08-26 13:51:05.0	7438	.053333335	AMGN	13:40:32	13:51:05	26aug2013 13:40:31	26aug2013 13:51:04	26aug2013	26aug2013	.014910172	-.0014918664	0	31253	1	40	12233	1	1	.0014918664	1	1	.033333335	.0083333338	.0066666668	.0049999999	1	1	1	1	-.16999817	.090003967	-.1499939
	AMGN		106.7	106.76	2013-05-13 13:48:12.0	2013-05-13 13:58:41.0	21	1983099	1930841		43	.001	10	1970-01-01 02:47:00.0	1970-01-01 02:57:00.0	2013-05-13 13:48:12.0	2013-05-13 13:58:41.0	661	.035	AMGN	13:48:12	13:58:41	13may2013 13:48:11	13may2013 13:58:40	13may2013	13may2013	.02706489	.00056237291	0	31253	1	41	9514	1	1	.00056237291	1	1	.033333335	.0083333338	.0066666668	.0049999999	1	1	1	1	.060005188	-.0099945068	-.029998779
41	AMGN	630	86.25	86.239998	2012-10-08T13:49:43.000-05:00	2012-10-08T14:00:13.000-05:00	0	1385939	1355459										0	AMGN	13:49:43	14:00:13	08oct2012 13:49:42	08oct2012 14:00:12	08oct2012	08oct2012	.022486847	-.0001159668	0	31253	1	42	3700	1	1	.0001159668	1	1	.02	.0049999999	.0033333334	.0033333334	0	0	0	0	-.010002136	-.099998474	-.069999695
33	AMGN	641	81.690002	81.519997	2012-09-17T12:59:59.000-05:00	2012-09-17T13:10:40.000-05:00	0	3916827	3772826										0	AMGN	12:59:59	13:10:40	17sep2012 12:59:58	17sep2012 13:10:39	17sep2012	17sep2012	.038167942	-.002081109	0	31253	1	34	3452	1	1	.002081109	1	1	.021666666	.0049999999	.0033333334	.0033333334	0	0	0	0	-.1700058	-.1000061	.059997559
	AMGN		113.92	113.95	2013-08-26 13:08:59.0	2013-08-26 13:19:32.0	41	9213695	9041227		37	0	11	1970-01-01 02:07:00.0	1970-01-01 02:18:00.0	2013-08-26 13:08:59.0	2013-08-26 13:19:32.0	3956	.068333335	AMGN	13:08:59	13:19:32	26aug2013 13:08:58	26aug2013 13:19:31	26aug2013	26aug2013	.019075729	.00026333198	0	31253	1	37	12230	1	1	.00026333198	1	1	.033333335	.0083333338	.0066666668	.0049999999	1	1	1	1	.029998779	.069999695	.029998779
	AMGN		113.99	113.95	2013-08-26 13:30:03.0	2013-08-26 13:40:32.0	54	9536510	9386449		39	0	11	1970-01-01 02:28:00.0	1970-01-01 02:39:00.0	2013-08-26 13:30:03.0	2013-08-26 13:40:32.0	2634	.090000004	AMGN	13:30:03	13:40:32	26aug2013 13:30:02	26aug2013 13:40:31	26aug2013	26aug2013	.015986983	-.000350916	0	31253	1	39	12232	1	1	.000350916	1	1	.033333335	.0083333338	.0066666668	.0049999999	1	1	1	1	-.040000916	-.20999908	.050003052
	AMGN		101.43	101.61	2013-05-20 13:00:03.0	2013-05-20 13:10:34.0	3	2354887	2279957		34	.0020000001	10	1970-01-01 01:59:00.0	1970-01-01 02:09:00.0	2013-05-20 13:00:03.0	2013-05-20 13:10:34.0	4973	.0049999999	AMGN	13:00:03	13:10:34	20may2013 13:00:02	20may2013 13:10:33	20may2013	20may2013	.032864656	.0017746259	0	31253	1	25	9767	1	1	.0017746259	1	1	.035	.0099999998	.0066666668	.0049999999	0	0	0	0	.18000031	.31999969	.73999786
	AMGN		114.19	113.85	2013-08-26 12:37:27.0	2013-08-26 12:47:58.0	31	8766719	8559050		34	-.003	10	1970-01-01 01:36:00.0	1970-01-01 01:46:00.0	2013-08-26 12:37:27.0	2013-08-26 12:47:58.0	2469	.051666666	AMGN	12:37:27	12:47:58	26aug2013 12:37:26	26aug2013 12:47:57	26aug2013	26aug2013	.02426309	-.0029775284	0	31253	1	34	12227	1	1	.0029775284	1	1	.033333335	.0083333338	.0066666668	.0049999999	1	1	1	1	-.34000397	-.40000153	-.27000427
26	AMGN	634	82.879997	82.989998	2012-09-24T12:51:54.000-05:00	2012-09-24T13:02:28.000-05:00	0	1677781	1615615										0	AMGN	12:51:54	13:02:28	24sep2012 12:51:53	24sep2012 13:02:27	24sep2012	24sep2012	.038478225	.0013272275	0	31253	1	27	3565	1	1	.0013272275	1	1	.021666666	.0049999999	.0033333334	.0033333334	0	0	0	0	.11000061	.11000061	.12000275
	AMGN		113.79	113.92	2013-08-26 12:58:29.0	2013-08-26 13:08:59.0	37	9041227	8898791		36	.001	10	1970-01-01 01:57:00.0	1970-01-01 02:07:00.0	2013-08-26 12:58:29.0	2013-08-26 13:08:59.0	1775	.061666667	AMGN	12:58:29	13:08:59	26aug2013 12:58:28	26aug2013 13:08:58	26aug2013	26aug2013	.01600622	.0011424313	0	31253	1	36	12229	1	1	.0011424313	1	1	.033333335	.0083333338	.0066666668	.0049999999	1	1	1	1	.12999725	.15999603	.19999695
	AMGN		109.48	109.38	2013-04-15 12:41:44.0	2013-04-15 12:52:13.0	3	2169199	2101559		34	-.001	11	1970-01-01 01:40:00.0	1970-01-01 01:51:00.0	2013-04-15 12:41:44.0	2013-04-15 12:52:13.0	3540	.0049999999	AMGN	12:41:44	12:52:13	15apr2013 12:41:43	15apr2013 12:52:12	15apr2013	15apr2013	.032185629	-.00091346458	0	31253	1	32	8382	1	1	.00091346458	1	1	.033333335	.0083333338	.0066666668	.0049999999	0	0	0	0	-.1000061	-.28000641	-.38000488
	AMGN		106.76	106.57	2013-05-13 12:55:53.0	2013-05-13 13:06:21.0	22	1739531	1692821		38	-.0020000001	11	1970-01-01 01:54:00.0	1970-01-01 02:05:00.0	2013-05-13 12:55:53.0	2013-05-13 13:06:21.0	1226	.036666665	AMGN	12:55:53	13:06:21	13may2013 12:55:52	13may2013 13:06:20	13may2013	13may2013	.027592994	-.0017797156	0	31253	1	36	9509	1	1	.0017797156	1	1	.033333335	.0083333338	.0066666668	.0049999999	1	1	1	1	-.19000244	-.27000427	-.30000305
	AMGN		112.79	112.77	2013-04-22 12:53:32.0	2013-04-22 13:03:59.0	4	2568890	2523440		35	0	11	1970-01-01 01:52:00.0	1970-01-01 02:03:00.0	2013-04-22 12:53:32.0	2013-04-22 13:03:59.0	365	.0066666668	AMGN	12:53:32	13:03:59	22apr2013 12:53:31	22apr2013 13:03:58	22apr2013	22apr2013	.018011129	-.00017735857	0	31253	1	33	8653	1	1	.00017735857	1	1	.033333335	.0083333338	.0066666668	.0049999999	1	0	0	0	-.020004272	.13999939	.47000122
	AMGN		113.85	113.79	2013-08-26 12:47:58.0	2013-08-26 12:58:29.0	25	8898791	8766719		35	-.001	11	1970-01-01 01:46:00.0	1970-01-01 01:57:00.0	2013-08-26 12:47:58.0	2013-08-26 12:58:29.0	7702	.041666668	AMGN	12:47:58	12:58:29	26aug2013 12:47:57	26aug2013 12:58:28	26aug2013	26aug2013	.015065157	-.00052698777	0	31253	1	35	12228	1	1	.00052698777	1	1	.033333335	.0083333338	.0066666668	.0049999999	1	1	1	1	-.059997559	.069999695	.099998474
	AMGN		101.74	101.43	2013-05-20 12:49:16.0	2013-05-20 13:00:03.0	11	2279957	2133973		33	-.003	11	1970-01-01 01:48:00.0	1970-01-01 01:59:00.0	2013-05-20 12:49:16.0	2013-05-20 13:00:03.0	1132	.018333333	AMGN	12:49:16	13:00:03	20may2013 12:49:15	20may2013 13:00:02	20may2013	20may2013	.068409488	-.0030469585	0	31253	1	24	9766	1	1	.0030469585	1	1	.035	.0099999998	.0066666668	.0049999999	1	1	1	0	-.30999756	-.12999725	.010002136
	AMGN		114.17	114.47	2013-08-26 12:16:22.0	2013-08-26 12:26:57.0	51	8447489	8310146		32	.003	10	1970-01-01 01:15:00.0	1970-01-01 01:25:00.0	2013-08-26 12:16:22.0	2013-08-26 12:26:57.0	1027	.085000001	AMGN	12:16:22	12:26:57	26aug2013 12:16:21	26aug2013 12:26:56	26aug2013	26aug2013	.016527146	.0026276873	0	31253	1	32	12225	1	1	.0026276873	1	1	.033333335	.0083333338	.0066666668	.0049999999	1	1	1	1	.30000305	.020004272	-.31999969
32	AMGN	637	82.919998	82.949997	2012-08-20T12:02:18.000-05:00	2012-08-20T12:12:55.000-05:00	0	951688	934128										0	AMGN	12:02:18	12:12:55	20aug2012 12:02:17	20aug2012 12:12:54	20aug2012	20aug2012	.018798281	.00036177979	0	31253	1	33	2740	1	1	.00036177979	1	1	.021666666	.0066666668	.0049999999	.0033333334	0	0	0	0	.029998779	.050003052	.040000916
	AMGN		105.34	105.29	2013-05-06 12:18:25.0	2013-05-06 12:28:58.0	2	1154201	1107078		22	0	10	1970-01-01 01:17:00.0	1970-01-01 01:27:00.0	2013-05-06 12:18:25.0	2013-05-06 12:28:58.0	1503	.0033333334	AMGN	12:18:25	12:28:58	06may2013 12:18:24	06may2013 12:28:57	06may2013	06may2013	.042565204	-.00047461007	0	31253	1	21	9208	1	1	.00047461007	1	1	.033333335	.0083333338	.0066666668	.0049999999	0	0	0	0	-.049995422	0	-.039993286
	AMGN		107.13	107.29	2013-05-13 12:03:32.0	2013-05-13 12:13:59.0	32	1496486	1398817		33	.001	11	1970-01-01 01:02:00.0	1970-01-01 01:13:00.0	2013-05-13 12:03:32.0	2013-05-13 12:13:59.0	1219	.053333335	AMGN	12:03:32	12:13:59	13may2013 12:03:31	13may2013 12:13:58	13may2013	13may2013	.069822572	.0014935468	0	31253	1	31	9504	1	1	.0014935468	1	1	.033333335	.0083333338	.0066666668	.0049999999	1	1	1	1	.16000366	.16000366	-.0099945068
	AMGN		108.74	108.52	2013-08-12 12:06:49.0	2013-08-12 12:17:22.0	0	911168	890859		36	-.0020000001	10	1970-01-01 01:05:00.0	1970-01-01 01:15:00.0	2013-08-12 12:06:49.0	2013-08-12 12:17:22.0		0	AMGN	12:06:49	12:17:22	12aug2013 12:06:48	12aug2013 12:17:21	12aug2013	12aug2013	.022797098	-.0020231858	0	31253	1	103	11584	1	1	.0020231858	1	1	.033333335	.0083333338	.0066666668	.0049999999	0	0	0	0	-.22000122	-.22000122	-.25
	AMGN		114.47	114.19	2013-08-26 12:26:57.0	2013-08-26 12:37:27.0	56	8559050	8447489		33	-.0020000001	11	1970-01-01 01:25:00.0	1970-01-01 01:36:00.0	2013-08-26 12:26:57.0	2013-08-26 12:37:27.0	4139	.093333334	AMGN	12:26:57	12:37:27	26aug2013 12:26:56	26aug2013 12:37:26	26aug2013	26aug2013	.013206409	-.0024460449	0	31253	1	33	12226	1	1	.0024460449	1	1	.033333335	.0083333338	.0066666668	.0049999999	1	1	1	1	-.27999878	-.62000275	-.68000031
	AMGN		111.33	111.45	2013-09-09 12:27:27.0	2013-09-09 12:37:58.0	1	1502126	1420613		33	.001	11	1970-01-01 01:25:00.0	1970-01-01 01:36:00.0	2013-09-09 12:27:27.0	2013-09-09 12:37:58.0	183	.0016666667	AMGN	12:27:27	12:37:58	09sep2013 12:27:26	09sep2013 12:37:57	09sep2013	09sep2013	.05737875	.0010778327	0	31253	1	33	12759	1	1	.0010778327	1	1	.039999999	.0099999998	.0066666668	.0049999999	0	0	0	0	.11999512	.040000916	.049995422
	AMGN		114.42	114.17	2013-08-26 12:05:49.0	2013-08-26 12:16:22.0	24	8310146	8179054		31	-.0020000001	11	1970-01-01 01:04:00.0	1970-01-01 01:15:00.0	2013-08-26 12:05:49.0	2013-08-26 12:16:22.0	1775	.039999999	AMGN	12:05:49	12:16:22	26aug2013 12:05:48	26aug2013 12:16:21	26aug2013	26aug2013	.016027771	-.0021849328	0	31253	1	31	12224	1	1	.0021849328	1	1	.033333335	.0083333338	.0066666668	.0049999999	1	1	1	1	-.25	.050003052	-.22999573
	AMGN		114.62	114.42	2013-08-26 11:55:18.0	2013-08-26 12:05:49.0	40	8179054	7973342		30	-.0020000001	0	1970-01-01 12:54:00.0	1970-01-01 01:04:00.0	2013-08-26 11:55:18.0	2013-08-26 12:05:49.0	1143	.06666667	AMGN	11:55:18	12:05:49	26aug2013 11:55:17	26aug2013 12:05:48	26aug2013	26aug2013	.025799971	-.0017449361	0	31253	1	30	12223	1	1	.0017449361	1	1	.033333335	.0083333338	.0066666668	.0049999999	1	1	1	1	-.20000458	-.45000458	-.15000153
27	AMGN	633	87.629997	87.629997	2012-10-29T11:41:35.000-05:00	2012-10-29T11:52:08.000-05:00	0	4187901	4187901										0	AMGN	11:41:35	11:52:08	29oct2012 11:41:34	29oct2012 11:52:07	29oct2012	29oct2012	0	0	0	31253	1	28	3921	1	1	0	1	1	.02	.0049999999	.0033333334	.0033333334	0	0	0	0	0	0	0
	AMGN		114.83	114.91	2013-08-26 11:34:14.0	2013-08-26 11:44:45.0	28	7810252	7643277		28	.001	10	1970-01-01 12:33:00.0	1970-01-01 12:43:00.0	2013-08-26 11:34:14.0	2013-08-26 11:44:45.0	7438	.046666667	AMGN	11:34:14	11:44:45	26aug2013 11:34:13	26aug2013 11:44:44	26aug2013	26aug2013	.021845996	.00069669797	0	31253	1	28	12221	1	1	.00069669797	1	1	.033333335	.0083333338	.0066666668	.0049999999	1	1	1	1	.080001831	-.20999908	-.41000366
	AMGN		112.61	112.46	2013-04-22 11:40:21.0	2013-04-22 11:50:47.0	2	2028960	1981923		28	-.001	10	1970-01-01 12:39:00.0	1970-01-01 12:49:00.0	2013-04-22 11:40:21.0	2013-04-22 11:50:47.0	80	.0033333334	AMGN	11:40:21	11:50:47	22apr2013 11:40:20	22apr2013 11:50:46	22apr2013	22apr2013	.023733011	-.0013320445	0	31253	1	27	8647	1	1	.0013320445	1	1	.033333335	.0083333338	.0066666668	.0049999999	0	0	0	0	-.15000153	0	.059997559
	AMGN		98.220001	98.349998	2013-07-08 11:56:46.0	2013-07-08 12:07:39.0	0	1145460	1125288		31	.001	0	1970-01-01 12:55:00.0	1970-01-01 01:06:00.0	2013-07-08 11:56:46.0	2013-07-08 12:07:39.0		0	AMGN	11:56:46	12:07:39	08jul2013 11:56:45	08jul2013 12:07:38	08jul2013	08jul2013	.017926078	.0013235314	0	31253	1	61	10436	1	1	.0013235314	1	1	.033333335	.0099999998	.0066666668	.0049999999	0	0	0	0	.12999725	.080001831	-.069999695
	AMGN		114.91	114.62	2013-08-26 11:44:45.0	2013-08-26 11:55:18.0	49	7973342	7810252		29	-.003	11	1970-01-01 12:43:00.0	1970-01-01 12:54:00.0	2013-08-26 11:44:45.0	2013-08-26 11:55:18.0	926	.081666663	AMGN	11:44:45	11:55:18	26aug2013 11:44:44	26aug2013 11:55:17	26aug2013	26aug2013	.020881528	-.0025237221	0	31253	1	29	12222	1	1	.0025237221	1	1	.033333335	.0083333338	.0066666668	.0049999999	1	1	1	1	-.29000092	-.49000549	-.74000549
	AMGN		115.04	114.83	2013-08-26 11:23:43.0	2013-08-26 11:34:14.0	42	7643277	7455871		27	-.0020000001	11	1970-01-01 12:22:00.0	1970-01-01 12:33:00.0	2013-08-26 11:23:43.0	2013-08-26 11:34:14.0	2926	.07	AMGN	11:23:43	11:34:14	26aug2013 11:23:42	26aug2013 11:34:13	26aug2013	26aug2013	.025135361	-.0018254441	0	31253	1	27	12220	1	1	.0018254441	1	1	.033333335	.0083333338	.0066666668	.0049999999	1	1	1	1	-.20999908	-.12999725	-.41999817
	AMGN		104.06	103.94	2013-04-08 11:12:22.0	2013-04-08 11:22:53.0	1	1630698	1561597		27	-.001	10	1970-01-01 12:11:00.0	1970-01-01 12:21:00.0	2013-04-08 11:12:22.0	2013-04-08 11:22:53.0	742	.0016666667	AMGN	11:12:22	11:22:53	08apr2013 11:12:21	08apr2013 11:22:52	08apr2013	08apr2013	.044250213	-.0011531339	0	31253	1	26	8093	1	1	.0011531339	1	1	.035	.0083333338	.0066666668	.0049999999	0	0	0	0	-.11999512	.020004272	-.0099945068
	AMGN		115.85	115.3	2013-08-26 10:31:10.0	2013-08-26 10:41:39.0	60	6522364	6309740		22	-.0049999999	10	1970-01-01 11:30:00.0	1970-01-01 11:40:00.0	2013-08-26 10:31:10.0	2013-08-26 10:41:39.0	2727	.1	AMGN	10:31:10	10:41:39	26aug2013 10:31:09	26aug2013 10:41:38	26aug2013	26aug2013	.033697743	-.0047474788	0	31253	1	22	12215	1	1	.0047474788	1	1	.033333335	.0083333338	.0066666668	.0049999999	1	1	1	1	-.54999542	-.73999786	-.72999573
	AMGN		84.360001	84.550003	2013-01-28 10:45:50.0	2013-01-28 10:56:25.0	3	2100594	1959034		31	.0020000001	10	1970-01-01 11:45:00.0	1970-01-01 11:55:00.0	2013-01-28 10:45:50.0	2013-01-28 10:56:25.0	7004	.0049999999	AMGN	10:45:50	10:56:25	28jan2013 10:45:49	28jan2013 10:56:24	28jan2013	28jan2013	.072260104	.0022522812	0	31253	1	30	5440	1	1	.0022522812	1	1	.031666666	.0066666668	.0049999999	.0033333334	1	0	0	0	.19000244	.44999695	.58999634
	AMGN		85.849998	85.690002	2013-02-04 10:59:08.0	2013-02-04 11:09:38.0	3	1529175	1474146		30	-.0020000001	11	1970-01-01 11:58:00.0	1970-01-01 12:09:00.0	2013-02-04 10:59:08.0	2013-02-04 11:09:38.0	4139	.0049999999	AMGN	10:59:08	11:09:38	04feb2013 10:59:07	04feb2013 11:09:37	04feb2013	04feb2013	.037329409	-.0018636696	0	31253	1	29	5728	1	1	.0018636696	1	1	.031666666	.0083333338	.0049999999	.0049999999	0	0	0	0	-.15999603	-.010002136	.029998779
	AMGN		115.11	115.12	2013-08-26 10:52:11.0	2013-08-26 11:02:42.0	38	6925757	6656263		24	0	10	1970-01-01 11:51:00.0	1970-01-01 12:01:00.0	2013-08-26 10:52:11.0	2013-08-26 11:02:42.0	1126	.063333333	AMGN	10:52:11	11:02:42	26aug2013 10:52:10	26aug2013 11:02:41	26aug2013	26aug2013	.040487282	.000086891981	0	31253	1	24	12217	1	1	.000086891981	1	1	.033333335	.0083333338	.0066666668	.0049999999	1	1	1	1	.010002136	-.069999695	-.069999695
	AMGN		115.3	115.11	2013-08-26 10:41:39.0	2013-08-26 10:52:11.0	36	6656263	6522364		23	-.0020000001	11	1970-01-01 11:40:00.0	1970-01-01 11:51:00.0	2013-08-26 10:41:39.0	2013-08-26 10:52:11.0	26246	.059999999	AMGN	10:41:39	10:52:11	26aug2013 10:41:38	26aug2013 10:52:10	26aug2013	26aug2013	.020529212	-.0016478962	0	31253	1	23	12216	1	1	.0016478962	1	1	.033333335	.0083333338	.0066666668	.0049999999	1	1	1	1	-.19000244	-.18000031	-.26000214
	AMGN		112.05	112.4	2013-04-22 10:47:54.0	2013-04-22 10:58:25.0	1	1719749	1669984		23	.003	11	1970-01-01 11:46:00.0	1970-01-01 11:57:00.0	2013-04-22 10:47:54.0	2013-04-22 10:58:25.0	2123	.0016666667	AMGN	10:47:54	10:58:25	22apr2013 10:47:53	22apr2013 10:58:24	22apr2013	22apr2013	.029799687	.0031235919	0	31253	1	22	8642	1	1	.0031235919	1	1	.033333335	.0083333338	.0066666668	.0049999999	0	0	0	0	.34999847	.23999786	.51999664
24	AMGN	629	84.080002	84.080002	2012-09-10T10:47:44.000-05:00	2012-09-10T10:58:13.000-05:00	21	2401291	2339397										.035	AMGN	10:47:44	10:58:13	10sep2012 10:47:43	10sep2012 10:58:12	10sep2012	10sep2012	.026457245	0	0	31253	1	25	3266	1	1	0	1	1	.021666666	.0049999999	.0033333334	.0033333334	1	1	1	1	0	.029998779	.0099945068
	AMGN		103.61	103.59	2013-05-20 10:53:10.0	2013-05-20 11:03:39.0	6	1225158	1188486		22	0	10	1970-01-01 11:52:00.0	1970-01-01 12:02:00.0	2013-05-20 10:53:10.0	2013-05-20 11:03:39.0	102	.0099999998	AMGN	10:53:10	11:03:39	20may2013 10:53:09	20may2013 11:03:38	20may2013	20may2013	.030856064	-.00019307279	0	31253	1	14	9756	1	1	.00019307279	1	1	.035	.0099999998	.0066666668	.0049999999	1	1	0	0	-.020004272	-.30999756	-.93000031
	AMGN		114.39	115.09	2013-08-26 10:10:05.0	2013-08-26 10:20:38.0	46	5731521	5373893		20	.0060000001	11	1970-01-01 11:08:00.0	1970-01-01 11:19:00.0	2013-08-26 10:10:05.0	2013-08-26 10:20:38.0	4399	.076666668	AMGN	10:10:05	10:20:38	26aug2013 10:10:04	26aug2013 10:20:37	26aug2013	26aug2013	.066549145	.0061193896	0	31253	1	20	12213	1	1	.0061193896	1	1	.033333335	.0083333338	.0066666668	.0049999999	1	1	1	1	.69999695	1.4599991	.91000366
22	AMGN	633	84.25	84.120003	2012-09-10T10:26:39.000-05:00	2012-09-10T10:37:12.000-05:00	1	2265161	2160894										.0016666667	AMGN	10:26:39	10:37:12	10sep2012 10:26:38	10sep2012 10:37:11	10sep2012	10sep2012	.048251789	-.0015429941	0	31253	1	23	3264	1	1	.0015429941	1	1	.021666666	.0049999999	.0033333334	.0033333334	0	0	0	0	-.12999725	-.16999817	-.16999817
	AMGN		108.83	108.57	2013-07-29 10:14:09.0	2013-07-29 10:24:49.0	0	505741	438987		22	-.0020000001	11	1970-01-01 11:12:00.0	1970-01-01 11:23:00.0	2013-07-29 10:14:09.0	2013-07-29 10:24:49.0		0	AMGN	10:14:09	10:24:49	29jul2013 10:14:08	29jul2013 10:24:48	29jul2013	29jul2013	.15206373	-.0023890666	0	31253	1	22	11401	1	1	.0023890666	1	1	.033333335	.0083333338	.0066666668	.0049999999	0	0	0	0	-.26000214	-.16999817	-.16000366
	AMGN		115.09	115.85	2013-08-26 10:20:38.0	2013-08-26 10:31:10.0	47	6309740	5731521		21	.0070000002	11	1970-01-01 11:19:00.0	1970-01-01 11:30:00.0	2013-08-26 10:20:38.0	2013-08-26 10:31:10.0	58083	.078333333	AMGN	10:20:38	10:31:10	26aug2013 10:20:37	26aug2013 10:31:09	26aug2013	26aug2013	.10088404	.0066035464	0	31253	1	21	12214	1	1	.0066035464	1	1	.033333335	.0083333338	.0066666668	.0049999999	1	1	1	1	.76000214	.21000671	.020004272
	AMGN		114.33	114.58	2013-08-26 09:48:59.0	2013-08-26 09:59:32.0	47	5261217	5063891		18	.0020000001	11	1970-01-01 10:47:00.0	1970-01-01 10:58:00.0	2013-08-26 09:48:59.0	2013-08-26 09:59:32.0	3997	.078333333	AMGN	09:48:59	09:59:32	26aug2013 09:48:58	26aug2013 09:59:31	26aug2013	26aug2013	.038967267	.0021866527	0	31253	1	18	12211	1	1	.0021866527	1	1	.033333335	.0083333338	.0066666668	.0049999999	1	1	1	1	.25	.059997559	.75999451
8	AMGN	636	82.620003	82.629997	2012-09-24T09:41:36.000-05:00	2012-09-24T09:52:12.000-05:00	0	701544	597479										0	AMGN	09:41:36	09:52:12	24sep2012 09:41:35	24sep2012 09:52:11	24sep2012	24sep2012	.17417349	.00012096958	0	31253	1	9	3547	1	1	.00012096958	1	1	.021666666	.0049999999	.0033333334	.0033333334	0	0	0	0	.0099945068	-.050003052	-.060005188
	AMGN		108.83	108.8	2013-08-12 09:37:43.0	2013-08-12 09:48:22.0	1	381937	331705		22	0	11	1970-01-01 10:36:00.0	1970-01-01 10:47:00.0	2013-08-12 09:37:43.0	2013-08-12 09:48:22.0	2950	.0016666667	AMGN	09:37:43	09:48:22	12aug2013 09:37:42	12aug2013 09:48:21	12aug2013	12aug2013	.15143576	-.00027564805	0	31253	1	60	11541	1	1	.00027564805	1	1	.033333335	.0083333338	.0066666668	.0049999999	0	0	0	0	-.029998779	-.050003052	-.050003052
	AMGN		114.58	114.39	2013-08-26 09:59:32.0	2013-08-26 10:10:05.0	45	5373893	5261217		19	-.0020000001	10	1970-01-01 10:58:00.0	1970-01-01 11:08:00.0	2013-08-26 09:59:32.0	2013-08-26 10:10:05.0	2527	.075000003	AMGN	09:59:32	10:10:05	26aug2013 09:59:31	26aug2013 10:10:04	26aug2013	26aug2013	.021416338	-.0016582514	0	31253	1	19	12212	1	1	.0016582514	1	1	.033333335	.0083333338	.0066666668	.0049999999	1	1	1	1	-.19000244	.50999451	1.2699966
	AMGN		114.5	114.33	2013-08-26 09:38:28.0	2013-08-26 09:48:59.0	44	5063891	4759458		17	-.001	10	1970-01-01 10:37:00.0	1970-01-01 10:47:00.0	2013-08-26 09:38:28.0	2013-08-26 09:48:59.0	1846	.07333333	AMGN	09:38:28	09:48:59	26aug2013 09:38:27	26aug2013 09:48:58	26aug2013	26aug2013	.063963793	-.0014847001	0	31253	1	17	12210	1	1	.0014847001	1	1	.033333335	.0083333338	.0066666668	.0049999999	1	1	1	1	-.16999817	.080001831	-.11000061
	AMGN		108.8	109.06	2013-08-12 09:48:22.0	2013-08-12 09:58:54.0	2	442507	381937		23	.0020000001	10	1970-01-01 10:47:00.0	1970-01-01 10:57:00.0	2013-08-12 09:48:22.0	2013-08-12 09:58:54.0	372	.0033333334	AMGN	09:48:22	09:58:54	12aug2013 09:48:21	12aug2013 09:58:53	12aug2013	12aug2013	.15858637	.0023896552	0	31253	1	63	11544	1	1	.0023896552	1	1	.033333335	.0083333338	.0066666668	.0049999999	0	0	0	0	.25999451	.37999725	.37999725
	AMGN		113.55	113.88	2013-08-26 09:06:51.0	2013-08-26 09:17:25.0	83	3528393	3201645		14	.003	11	1970-01-01 10:05:00.0	1970-01-01 10:16:00.0	2013-08-26 09:06:51.0	2013-08-26 09:17:25.0	2822	.13833334	AMGN	09:06:51	09:17:25	26aug2013 09:06:50	26aug2013 09:17:24	26aug2013	26aug2013	.10205629	.0029061576	0	31253	1	14	12207	1	1	.0029061576	1	1	.033333335	.0083333338	.0066666668	.0049999999	1	1	1	1	.3299942	.76999664	.94999695
16	AMGN	632	85.059998	85	2012-11-19T09:24:39.000-06:00	2012-11-19T09:35:11.000-06:00	0	839227	767812	0									0	AMGN	09:24:39	09:35:11	19nov2012 09:24:38	19nov2012 09:35:10	19nov2012	19nov2012	.093011051	-.00070535578	0	31253	1	17	4029	1	1	.00070535578	1	1	.02	.0049999999	.0033333334	.0033333334	0	0	0	0	-.059997559	.11000061	-.0099945068
	AMGN		106.85	107.1	2013-05-13 09:15:06.0	2013-05-13 09:25:36.0	12	664383	558327		17	.0020000001	10	1970-01-01 10:14:00.0	1970-01-01 10:24:00.0	2013-05-13 09:15:06.0	2013-05-13 09:25:36.0	357	.02	AMGN	09:15:06	09:25:36	13may2013 09:15:05	13may2013 09:25:35	13may2013	13may2013	.18995319	.0023397286	0	31253	1	16	9489	1	1	.0023397286	1	1	.033333335	.0083333338	.0066666668	.0049999999	1	1	1	0	.25	.22000122	.20999908
	AMGN		114.32	114.5	2013-08-26 09:27:56.0	2013-08-26 09:38:28.0	30	4759458	4227403		16	.0020000001	11	1970-01-01 10:26:00.0	1970-01-01 10:37:00.0	2013-08-26 09:27:56.0	2013-08-26 09:38:28.0	3508	.050000001	AMGN	09:27:56	09:38:28	26aug2013 09:27:55	26aug2013 09:38:27	26aug2013	26aug2013	.12585859	.0015745303	0	31253	1	16	12209	1	1	.0015745303	1	1	.033333335	.0083333338	.0066666668	.0049999999	1	1	1	1	.18000031	.010002136	.26000214
	AMGN		113.88	114.32	2013-08-26 09:17:25.0	2013-08-26 09:27:56.0	31	4227403	3528393		15	.0040000002	10	1970-01-01 10:16:00.0	1970-01-01 10:26:00.0	2013-08-26 09:17:25.0	2013-08-26 09:27:56.0	7162	.051666666	AMGN	09:17:25	09:27:56	26aug2013 09:17:24	26aug2013 09:27:55	26aug2013	26aug2013	.19811001	.0038637377	0	31253	1	15	12208	1	1	.0038637377	1	1	.033333335	.0083333338	.0066666668	.0049999999	1	1	1	1	.44000244	.62000275	.45000458
	AMGN		109.19	109.29	2013-08-12 09:16:54.0	2013-08-12 09:27:24.0	4	308151	281201		20	.001	11	1970-01-01 10:15:00.0	1970-01-01 10:26:00.0	2013-08-12 09:16:54.0	2013-08-12 09:27:24.0	222	.0066666668	AMGN	09:16:54	09:27:24	12aug2013 09:16:53	12aug2013 09:27:23	12aug2013	12aug2013	.095838919	.00091582077	0	31253	1	56	11537	1	1	.00091582077	1	1	.033333335	.0083333338	.0066666668	.0049999999	1	0	0	0	.099998474	-.36000061	-.33000183
39	AMZN	637	248.92999	248.67999	2012-08-31T13:50:11.000-05:00	2012-08-31T14:00:48.000-05:00	1068	2503441	2471427										1.78	AMZN	13:50:11	14:00:48	31aug2012 13:50:10	31aug2012 14:00:47	31aug2012	31aug2012	.01295365	-.0010042985	0	17579424	1	40	3098	0	1	.0010042985	1	1	3.4533334	2.4166667	2.2950001	2.2	0	0	0	0	-.25	-1.0599976	-.79998779
	AMZN		262.60999	262.57999	2013-02-08 13:35:52.0	2013-02-08 13:46:19.0	4457	2853112	2748078		32	0	10	1970-01-01 02:35:00.0	1970-01-01 02:45:00.0	2013-02-08 13:35:52.0	2013-02-08 13:46:19.0	754	7.4283333	AMZN	13:35:52	13:46:19	08feb2013 13:35:51	08feb2013 13:46:18	08feb2013	08feb2013	.038220894	-.0001142332	0	17579424	1	30	5943	0	1	.0001142332	1	1	4.7233334	2.8033333	2.645	2.52	1	1	1	1	-.029998779	-1	-.81997681
35	AMZN	640	241.39999	241.14999	2012-08-17T13:31:46.000-05:00	2012-08-17T13:42:26.000-05:00	2054	2548303	2529320										3.4233334	AMZN	13:31:46	13:42:26	17aug2012 13:31:45	17aug2012 13:42:25	17aug2012	17aug2012	.0075051794	-.0010356256	0	17579424	1	36	2682	0	1	.0010356256	1	1	3.105	2.3666666	2.24	2.1300001	1	1	1	1	-.25	-.31999207	-.079986572
	AMZN		271.01999	271	2013-01-18 13:47:04.0	2013-01-18 13:57:47.0	1207	2241700	2207086		36	0	11	1970-01-01 02:46:00.0	1970-01-01 02:57:00.0	2013-01-18 13:47:04.0	2013-01-18 13:57:47.0	3743	2.0116668	AMZN	13:47:04	13:57:47	18jan2013 13:47:03	18jan2013 13:57:46	18jan2013	18jan2013	.015683122	-.00007375476	0	17579424	1	34	5082	0	1	.00007375476	1	1	4.3716664	2.7366667	2.5699999	2.4566667	0	0	0	0	-.019989014	0	.029998779
[truncated: 9,976 more rows]
[truncated: 136 more columns]
