# Supplementary material for: Real-Time Diffusion of Information on Twitter and the Financial Markets
Source: PLoS One. 2016 Aug 9;11(8):e0159226. doi: 10.1371/journal.pone.0159226 (PMC4978482; doi:10.1371/journal.pone.0159226)
Supplement: S1 Dataset — A compressed.zip file containing two comma delimited files. The file named TwitterYahooFinalSample_PLoSOne.csv contains data used for Tables 5–8. The file named TwitterYahooPredictRangeDec2015_forPLoSOne.csv contains data for Fig 6. (ZIP) [file pone.0159226.s001.zip › TwitterYahooPredictRangeDec2015_forPLoSOne.csv]

symbol	timestart	timeend	isev4vol_99pct_f1_xb	ln_df4vol_f1
ADBE	01apr2013 09:14:29	01apr2013 09:24:56	13.007848	12.908841
ADBE	01apr2013 09:24:56	01apr2013 09:35:22	12.955268	12.694708
ADBE	01apr2013 09:35:22	01apr2013 09:45:51	12.825509	12.558854
ADBE	01apr2013 09:45:51	01apr2013 09:56:20	12.778863	12.533659
ADBE	01apr2013 09:56:20	01apr2013 10:06:47	12.611681	12.478064
ADBE	01apr2013 10:06:47	01apr2013 10:17:14	12.595936	12.621713
ADBE	01apr2013 10:17:14	01apr2013 10:27:38	12.492986	12.535779
ADBE	01apr2013 10:27:38	01apr2013 10:38:04	12.426975	12.306913
ADBE	01apr2013 10:38:04	01apr2013 10:48:32	12.249116	12.27566
ADBE	01apr2013 10:48:32	01apr2013 10:59:04	12.235819	12.100584
ADBE	01apr2013 10:59:04	01apr2013 11:09:29	12.297334	12.046783
ADBE	01apr2013 11:09:29	01apr2013 11:19:55	12.46269	12.253428
ADBE	01apr2013 11:19:55	01apr2013 11:30:23	12.351274	12.065004
ADBE	01apr2013 11:30:23	01apr2013 11:40:53	12.340531	12.151944
ADBE	01apr2013 11:40:53	01apr2013 11:51:21	12.096189	11.976716
ADBE	01apr2013 12:01:46	01apr2013 12:12:12	12.351771	12.019815
ADBE	01apr2013 12:12:12	01apr2013 12:22:40	12.390989	12.158619
ADBE	01apr2013 12:22:40	01apr2013 12:33:05	12.30987	11.995889
ADBE	01apr2013 12:33:05	01apr2013 12:43:31	12.191512	12.155369
ADBE	01apr2013 12:43:31	01apr2013 12:53:57	12.109623	12.204882
ADBE	01apr2013 12:53:57	01apr2013 13:04:23	12.129494	12.230175
ADBE	01apr2013 13:04:23	01apr2013 13:15:00	12.599541	12.353721
ADBE	01apr2013 13:15:00	01apr2013 13:25:27	12.521818	12.429388
ADBE	01apr2013 13:25:27	01apr2013 13:35:54	12.598356	12.477332
ADBE	01apr2013 13:35:54	01apr2013 13:46:20	12.464437	12.700485
ADBE	01apr2013 13:46:20	01apr2013 13:56:46	12.477692	13.064507
ADBE	01apr2013 13:56:46	01apr2013 14:07:11	12.613073	13.274094
ADBE	01apr2013 14:07:11	01apr2013 14:17:36	12.71507	13.42631
ADBE	01apr2013 14:17:36	01apr2013 14:28:03	12.738069	13.426169
ADBE	01apr2013 14:28:03	01apr2013 14:38:30	12.844567	13.05721
ADBE	01apr2013 14:38:30	01apr2013 14:48:56	12.867406	12.647516
ADBE	01apr2013 14:48:56	01apr2013 14:59:23	12.97227	11.948072
ADBE	01apr2013 14:59:23	01apr2013 15:09:52	13.045636	10.642969
ADBE	02apr2013 09:00:06	02apr2013 09:10:35	12.498633	12.561836
ADBE	02apr2013 09:10:35	02apr2013 09:21:15	12.76475	12.464776
ADBE	02apr2013 09:21:15	02apr2013 09:31:41	12.779981	12.53987
ADBE	02apr2013 09:31:41	02apr2013 09:42:17	12.58637	12.52866
ADBE	02apr2013 09:42:17	02apr2013 09:52:47	12.576576	12.475726
ADBE	02apr2013 09:52:47	02apr2013 10:03:13	12.439029	12.261838
ADBE	02apr2013 10:03:13	02apr2013 10:13:42	12.405869	12.142893
ADBE	02apr2013 10:13:42	02apr2013 10:24:09	12.441899	11.982541
ADBE	02apr2013 10:24:09	02apr2013 10:34:41	12.432924	11.734347
ADBE	02apr2013 10:34:41	02apr2013 10:45:06	12.25317	11.811963
ADBE	02apr2013 10:45:06	02apr2013 10:55:34	12.14558	12.058013
ADBE	02apr2013 10:55:34	02apr2013 11:06:07	12.097031	12.211692
ADBE	02apr2013 11:06:07	02apr2013 11:16:34	12.231918	12.289679
ADBE	02apr2013 11:16:34	02apr2013 11:27:00	12.113888	12.343575
ADBE	02apr2013 11:27:00	02apr2013 11:37:26	12.137516	12.302754
ADBE	02apr2013 11:37:26	02apr2013 11:47:53	12.103263	12.651236
ADBE	02apr2013 11:47:53	02apr2013 11:58:17	12.172993	12.527855
ADBE	02apr2013 12:08:43	02apr2013 12:19:09	12.489382	12.610594
ADBE	02apr2013 12:19:09	02apr2013 12:29:37	12.462184	12.500443
ADBE	02apr2013 12:29:37	02apr2013 12:40:04	12.440214	12.326966
ADBE	02apr2013 12:40:04	02apr2013 12:50:33	12.453142	12.58214
ADBE	02apr2013 12:50:33	02apr2013 13:01:01	12.394876	12.942136
ADBE	02apr2013 13:01:01	02apr2013 13:11:27	12.847021	13.095816
ADBE	02apr2013 13:11:27	02apr2013 13:21:55	12.789648	13.077583
ADBE	02apr2013 13:21:55	02apr2013 13:32:21	12.706484	12.981236
ADBE	02apr2013 13:32:21	02apr2013 13:42:48	12.680929	12.668151
ADBE	02apr2013 13:42:48	02apr2013 13:53:13	12.850446	12.555348
ADBE	02apr2013 13:53:13	02apr2013 14:03:39	12.929585	12.819397
ADBE	02apr2013 14:03:39	02apr2013 14:14:04	13.050701	13.211833
ADBE	02apr2013 14:14:04	02apr2013 14:24:32	13.00543	13.416865
ADBE	02apr2013 14:24:32	02apr2013 14:34:59	12.879824	13.478962
ADBE	02apr2013 14:34:59	02apr2013 14:45:24	12.650973	13.260532
ADBE	02apr2013 14:45:24	02apr2013 14:55:50	12.779643	12.890391
ADBE	02apr2013 14:55:50	02apr2013 15:06:19	12.970823	12.687675
ADBE	03apr2013 09:19:51	03apr2013 09:30:18	12.811552	12.921683
ADBE	03apr2013 09:30:18	03apr2013 09:40:44	12.801047	12.954986
ADBE	03apr2013 09:40:44	03apr2013 09:51:15	12.697243	13.031985
ADBE	03apr2013 09:51:15	03apr2013 10:01:40	12.627993	13.148366
ADBE	03apr2013 10:01:40	03apr2013 10:12:06	12.57212	13.028991
ADBE	03apr2013 10:12:06	03apr2013 10:22:42	12.619757	12.839783
ADBE	03apr2013 10:22:42	03apr2013 10:33:10	12.655103	12.758465
ADBE	03apr2013 10:33:10	03apr2013 10:43:37	12.522299	12.565661
ADBE	03apr2013 10:43:37	03apr2013 10:54:12	12.573958	12.608797
ADBE	03apr2013 10:54:12	03apr2013 11:04:40	12.518171	12.670127
ADBE	03apr2013 11:04:40	03apr2013 11:15:06	12.626349	12.5679
ADBE	03apr2013 11:15:06	03apr2013 11:25:34	12.606903	12.853566
ADBE	03apr2013 11:25:34	03apr2013 11:36:01	12.496932	12.769584
ADBE	03apr2013 11:36:01	03apr2013 11:46:27	12.360705	12.835154
ADBE	03apr2013 11:46:27	03apr2013 11:56:54	12.396098	13.186672
ADBE	03apr2013 12:07:23	03apr2013 12:17:49	12.621865	13.14335
ADBE	03apr2013 12:17:49	03apr2013 12:28:17	12.702034	13.270058
ADBE	03apr2013 12:28:17	03apr2013 12:38:44	12.654639	13.436607
ADBE	03apr2013 12:38:44	03apr2013 12:49:13	12.545883	13.210969
ADBE	03apr2013 12:49:13	03apr2013 12:59:41	12.697633	13.320425
ADBE	03apr2013 12:59:41	03apr2013 13:10:08	13.104018	13.260237
ADBE	03apr2013 13:10:08	03apr2013 13:20:35	13.163303	13.063454
ADBE	03apr2013 13:20:35	03apr2013 13:31:00	13.238585	12.995005
ADBE	03apr2013 13:31:00	03apr2013 13:41:28	12.975308	12.911386
ADBE	03apr2013 13:41:28	03apr2013 13:51:57	13.029348	13.304729
ADBE	03apr2013 13:51:57	03apr2013 14:02:23	12.996996	13.454656
ADBE	03apr2013 14:02:23	03apr2013 14:12:49	13.033259	13.762444
ADBE	03apr2013 14:12:49	03apr2013 14:23:17	13.010281	13.916533
ADBE	03apr2013 14:23:17	03apr2013 14:33:42	12.967113	13.6209
ADBE	03apr2013 14:33:42	03apr2013 14:44:10	13.003862	13.493557
ADBE	03apr2013 14:44:10	03apr2013 14:54:36	13.070963	12.853725
ADBE	03apr2013 14:54:36	03apr2013 15:05:02	13.229885	11.553338
ADBE	04apr2013 09:22:08	04apr2013 09:32:38	13.248255	13.199299
ADBE	04apr2013 09:32:38	04apr2013 09:43:08	13.09419	12.826555
ADBE	04apr2013 09:43:08	04apr2013 09:53:35	12.979091	12.634574
ADBE	04apr2013 09:53:35	04apr2013 10:04:00	12.872355	12.407306
ADBE	04apr2013 10:04:00	04apr2013 10:14:28	12.936419	12.197334
ADBE	04apr2013 10:14:28	04apr2013 10:24:55	12.814212	12.239749
ADBE	04apr2013 10:24:55	04apr2013 10:35:22	12.638065	12.405673
ADBE	04apr2013 10:35:22	04apr2013 10:45:49	12.384313	12.532736
ADBE	04apr2013 10:45:49	04apr2013 10:56:26	12.261493	12.959126
ADBE	04apr2013 10:56:26	04apr2013 11:06:53	12.160971	13.255041
ADBE	04apr2013 11:06:53	04apr2013 11:17:20	12.381054	13.215786
ADBE	04apr2013 11:17:20	04apr2013 11:27:46	12.515514	13.5498
ADBE	04apr2013 11:27:46	04apr2013 11:38:13	12.543779	13.329686
ADBE	04apr2013 11:38:13	04apr2013 11:48:41	12.588892	13.025198
ADBE	04apr2013 11:48:41	04apr2013 11:59:05	12.721778	12.256138
ADBE	04apr2013 12:09:30	04apr2013 12:19:58	12.974308	12.269888
ADBE	04apr2013 12:19:58	04apr2013 12:30:26	13.086672	12.39773
ADBE	04apr2013 12:30:26	04apr2013 12:40:51	12.994667	12.42463
ADBE	04apr2013 12:40:51	04apr2013 12:51:17	12.689387	12.505818
ADBE	04apr2013 12:51:17	04apr2013 13:01:44	12.307566	12.549793
ADBE	04apr2013 13:01:44	04apr2013 13:12:12	12.726052	12.570945
ADBE	04apr2013 13:12:12	04apr2013 13:22:40	12.777788	12.885897
ADBE	04apr2013 13:22:40	04apr2013 13:33:08	12.790683	12.95591
ADBE	04apr2013 13:33:08	04apr2013 13:43:34	12.677891	13.117227
ADBE	04apr2013 13:43:34	04apr2013 13:54:01	12.700592	13.243197
ADBE	04apr2013 13:54:01	04apr2013 14:04:28	12.728951	13.348858
ADBE	04apr2013 14:04:28	04apr2013 14:14:54	13.018712	13.597724
ADBE	04apr2013 14:14:54	04apr2013 14:25:22	13.040247	13.848433
ADBE	04apr2013 14:25:22	04apr2013 14:35:47	13.111196	13.69827
ADBE	04apr2013 14:35:47	04apr2013 14:46:13	13.023465	13.438164
ADBE	04apr2013 14:46:13	04apr2013 14:56:41	13.067723	12.885529
ADBE	04apr2013 14:56:41	04apr2013 15:07:06	13.190779	11.287166
ADBE	05apr2013 09:20:57	05apr2013 09:31:28	13.025097	12.976327
ADBE	05apr2013 09:31:28	05apr2013 09:41:54	12.819776	12.848289
ADBE	05apr2013 09:41:54	05apr2013 09:52:20	12.785164	12.834554
ADBE	05apr2013 09:52:20	05apr2013 10:02:48	12.738427	12.73225
ADBE	05apr2013 10:02:48	05apr2013 10:13:15	12.699431	12.545946
ADBE	05apr2013 10:13:15	05apr2013 10:23:44	12.665055	12.554752
ADBE	05apr2013 10:23:44	05apr2013 10:34:08	12.599885	12.494727
ADBE	05apr2013 10:34:08	05apr2013 10:44:33	12.439228	12.830143
ADBE	05apr2013 10:44:33	05apr2013 10:55:01	12.386554	12.768781
ADBE	05apr2013 10:55:01	05apr2013 11:05:28	12.300283	12.762624
ADBE	05apr2013 11:05:28	05apr2013 11:15:55	12.507205	12.935069
ADBE	05apr2013 11:15:55	05apr2013 11:26:20	12.482037	12.901335
ADBE	05apr2013 11:26:20	05apr2013 11:36:45	12.644394	12.910857
ADBE	05apr2013 11:36:45	05apr2013 11:47:11	12.459446	12.954129
ADBE	05apr2013 11:47:11	05apr2013 11:57:37	12.455515	12.551257
ADBE	05apr2013 12:08:03	05apr2013 12:18:27	12.810675	13.084039
ADBE	05apr2013 12:18:27	05apr2013 12:28:53	12.743191	13.102572
ADBE	05apr2013 12:28:53	05apr2013 12:39:19	12.751457	13.008502
ADBE	05apr2013 12:39:19	05apr2013 12:49:49	12.612698	12.984392
ADBE	05apr2013 12:49:49	05apr2013 13:00:15	12.411381	12.272792
ADBE	05apr2013 13:00:15	05apr2013 13:10:42	13.091337	12.247167
ADBE	05apr2013 13:10:42	05apr2013 13:21:08	13.085191	12.484587
ADBE	05apr2013 13:21:08	05apr2013 13:31:36	13.046236	12.620299
ADBE	05apr2013 13:31:36	05apr2013 13:42:03	12.884736	12.78497
ADBE	05apr2013 13:42:03	05apr2013 13:52:32	12.544056	12.808778
ADBE	05apr2013 13:52:32	05apr2013 14:03:00	12.530811	13.000078
ADBE	05apr2013 14:03:00	05apr2013 14:13:27	12.785077	13.174085
ADBE	05apr2013 14:13:27	05apr2013 14:23:53	12.840059	13.482635
ADBE	05apr2013 14:23:53	05apr2013 14:34:20	12.926518	13.317921
ADBE	05apr2013 14:34:20	05apr2013 14:44:47	12.773264	13.053823
ADBE	05apr2013 14:44:47	05apr2013 14:55:18	12.877153	12.682555
ADBE	05apr2013 14:55:18	05apr2013 15:05:51	12.95574	10.826476
ADBE	08apr2013 09:16:53	08apr2013 09:27:23	12.731643	12.635026
ADBE	08apr2013 09:27:23	08apr2013 09:37:53	12.641814	12.598098
ADBE	08apr2013 09:37:53	08apr2013 09:48:25	12.401276	12.646612
ADBE	08apr2013 09:48:25	08apr2013 09:58:53	12.296488	12.578705
ADBE	08apr2013 09:58:53	08apr2013 10:09:23	12.287057	12.034757
ADBE	08apr2013 10:09:23	08apr2013 10:19:53	12.470446	12.44805
ADBE	08apr2013 10:19:53	08apr2013 10:30:22	12.467326	12.450958
ADBE	08apr2013 10:30:22	08apr2013 10:40:52	12.492493	12.525384
ADBE	08apr2013 10:40:52	08apr2013 10:51:20	12.289694	12.655149
ADBE	08apr2013 10:51:20	08apr2013 11:01:48	12.038978	12.362012
ADBE	08apr2013 11:01:48	08apr2013 11:12:19	12.435197	12.215968
ADBE	08apr2013 11:12:19	08apr2013 11:22:50	12.429662	12.240508
ADBE	08apr2013 11:22:50	08apr2013 11:33:20	12.463725	12.201136
ADBE	08apr2013 11:33:20	08apr2013 11:43:48	12.371854	12.249281
ADBE	08apr2013 11:43:48	08apr2013 11:54:18	12.2301	12.071432
ADBE	08apr2013 12:04:48	08apr2013 12:15:16	12.438395	12.348301
ADBE	08apr2013 12:15:16	08apr2013 12:25:44	12.398727	12.312453
ADBE	08apr2013 12:25:44	08apr2013 12:36:13	12.382042	12.297676
ADBE	08apr2013 12:36:13	08apr2013 12:46:40	12.241506	12.410363
ADBE	08apr2013 12:46:40	08apr2013 12:57:07	12.161925	12.234743
ADBE	08apr2013 12:57:07	08apr2013 13:07:35	12.297419	12.364912
ADBE	08apr2013 13:07:35	08apr2013 13:18:01	12.690232	12.372307
ADBE	08apr2013 13:18:01	08apr2013 13:28:28	12.679155	12.312929
ADBE	08apr2013 13:28:28	08apr2013 13:39:08	12.738051	12.467005
ADBE	08apr2013 13:39:08	08apr2013 13:49:37	12.51623	12.534837
ADBE	08apr2013 13:49:37	08apr2013 14:00:04	12.55447	12.609676
ADBE	08apr2013 14:00:04	08apr2013 14:10:33	12.701794	12.906848
ADBE	08apr2013 14:10:33	08apr2013 14:21:03	12.673669	13.33974
ADBE	08apr2013 14:21:03	08apr2013 14:31:33	12.74286	13.185374
ADBE	08apr2013 14:31:33	08apr2013 14:42:03	12.621553	12.962481
ADBE	08apr2013 14:42:03	08apr2013 14:52:33	12.651307	12.562802
ADBE	08apr2013 14:52:33	08apr2013 15:03:02	12.798102
ADBE	09apr2013 09:18:49	09apr2013 09:29:16	12.298491	12.192836
ADBE	09apr2013 09:29:16	09apr2013 09:39:47	12.272826	12.168474
ADBE	09apr2013 09:39:47	09apr2013 09:50:19	12.194456	12.011
ADBE	09apr2013 09:50:19	09apr2013 10:00:48	12.233112	11.938768
ADBE	09apr2013 10:00:48	09apr2013 10:11:22	12.310573	11.966234
ADBE	09apr2013 10:11:22	09apr2013 10:21:54	12.275002	11.810723
ADBE	09apr2013 10:21:54	09apr2013 10:32:24	12.267132	11.763365
ADBE	09apr2013 10:32:24	09apr2013 10:43:00	12.034374	11.612598
ADBE	09apr2013 10:43:00	09apr2013 10:53:29	11.998005	11.617592
ADBE	09apr2013 10:53:29	09apr2013 11:03:57	12.009172	11.68813
ADBE	09apr2013 11:03:57	09apr2013 11:14:24	12.144094	11.689254
ADBE	09apr2013 11:14:24	09apr2013 11:24:55	12.127069	12.170181
ADBE	09apr2013 11:24:55	09apr2013 11:35:21	12.077983	12.48043
ADBE	09apr2013 11:35:21	09apr2013 11:45:49	11.896835	12.618324
ADBE	09apr2013 11:45:49	09apr2013 11:56:16	11.93742	12.609943
ADBE	09apr2013 12:06:46	09apr2013 12:17:13	12.218591	12.595337
ADBE	09apr2013 12:17:13	09apr2013 12:27:39	12.404818	12.530762
ADBE	09apr2013 12:27:39	09apr2013 12:38:03	12.551261	12.417674
ADBE	09apr2013 12:38:03	09apr2013 12:48:29	12.445613	12.277863
ADBE	09apr2013 12:48:29	09apr2013 12:58:56	12.447601	12.237896
ADBE	09apr2013 12:58:56	09apr2013 13:09:23	12.438231	12.522287
ADBE	09apr2013 13:09:23	09apr2013 13:19:50	12.813159	12.80547
ADBE	09apr2013 13:19:50	09apr2013 13:30:19	12.761686	12.873448
ADBE	09apr2013 13:30:19	09apr2013 13:40:46	12.691252	12.933084
ADBE	09apr2013 13:40:46	09apr2013 13:51:17	12.516176	12.757008
ADBE	09apr2013 13:51:17	09apr2013 14:01:48	12.651871	12.735665
ADBE	09apr2013 14:01:48	09apr2013 14:12:18	12.933897	12.945283
ADBE	09apr2013 14:12:18	09apr2013 14:22:45	12.967041	13.443281
ADBE	09apr2013 14:22:45	09apr2013 14:33:12	13.015981	13.300687
ADBE	09apr2013 14:33:12	09apr2013 14:43:40	12.761254	13.007173
ADBE	09apr2013 14:43:40	09apr2013 14:54:05	12.748911	12.656683
ADBE	09apr2013 14:54:05	09apr2013 15:04:32	12.87106
ADBE	10apr2013 09:13:24	10apr2013 09:23:55	13.290914	13.505891
ADBE	10apr2013 09:23:55	10apr2013 09:34:27	13.271394	13.403643
ADBE	10apr2013 09:34:27	10apr2013 09:45:00	13.03057	13.338084
ADBE	10apr2013 09:45:00	10apr2013 09:55:27	12.900274	13.373664
ADBE	10apr2013 09:55:27	10apr2013 10:05:58	12.871719	13.210642
ADBE	10apr2013 10:05:58	10apr2013 10:16:24	12.927961	13.390556
ADBE	10apr2013 10:16:24	10apr2013 10:26:51	12.906551	13.401832
ADBE	10apr2013 10:26:51	10apr2013 10:37:22	12.850569	13.206574
ADBE	10apr2013 10:37:22	10apr2013 10:47:50	12.711395	13.142076
ADBE	10apr2013 10:47:50	10apr2013 10:58:19	12.624026	12.963989
ADBE	10apr2013 10:58:19	10apr2013 11:08:49	12.715034	12.902803
ADBE	10apr2013 11:08:49	10apr2013 11:19:17	12.912347	12.97287
ADBE	10apr2013 11:19:17	10apr2013 11:29:45	12.833813	12.895646
ADBE	10apr2013 11:29:45	10apr2013 11:40:10	12.804007	12.593068
ADBE	10apr2013 11:40:10	10apr2013 11:50:38	12.55835	12.213942
ADBE	10apr2013 12:01:02	10apr2013 12:11:28	12.788474	12.264894
ADBE	10apr2013 12:11:28	10apr2013 12:21:53	12.816188	12.409727
ADBE	10apr2013 12:21:53	10apr2013 12:32:19	12.749501	12.43583
ADBE	10apr2013 12:32:19	10apr2013 12:42:44	12.447854	12.612171
ADBE	10apr2013 12:42:44	10apr2013 12:53:15	12.254359	12.679315
ADBE	10apr2013 12:53:15	10apr2013 13:03:40	12.273215	12.422896
ADBE	10apr2013 13:03:40	10apr2013 13:14:12	12.753491	12.750543
ADBE	10apr2013 13:14:12	10apr2013 13:24:40	12.76035	12.835145
ADBE	10apr2013 13:24:40	10apr2013 13:35:06	12.847624	12.914655
ADBE	10apr2013 13:35:06	10apr2013 13:45:32	12.722076	13.160999
ADBE	10apr2013 13:45:32	10apr2013 13:56:03	12.597897	13.505418
ADBE	10apr2013 13:56:03	10apr2013 14:06:29	12.757342	13.935199
ADBE	10apr2013 14:06:29	10apr2013 14:16:56	12.94162	14.078106
ADBE	10apr2013 14:16:56	10apr2013 14:27:22	12.986916	13.966358
ADBE	10apr2013 14:27:22	10apr2013 14:48:31	13.167811	13.613686
ADBE	10apr2013 14:48:31	10apr2013 14:59:00	13.109014	12.657626
ADBE	10apr2013 14:59:00	10apr2013 15:09:28	13.324947	10.801492
ADBE	11apr2013 09:02:59	11apr2013 09:13:28	13.246058	13.059375
ADBE	11apr2013 09:13:28	11apr2013 09:23:56	13.248554	12.905595
ADBE	11apr2013 09:23:56	11apr2013 09:34:21	13.121134	12.925794
ADBE	11apr2013 09:34:21	11apr2013 09:44:47	12.859412	12.876864
ADBE	11apr2013 09:44:47	11apr2013 09:55:15	12.753487	12.819695
ADBE	11apr2013 09:55:15	11apr2013 10:05:42	12.713971	12.725833
ADBE	11apr2013 10:05:42	11apr2013 10:16:12	12.650032	12.719369
ADBE	11apr2013 10:16:12	11apr2013 10:26:40	12.658576	12.702487
ADBE	11apr2013 10:26:40	11apr2013 10:37:05	12.633363	12.670859
ADBE	11apr2013 10:37:05	11apr2013 10:47:32	12.449484	12.604012
ADBE	11apr2013 10:47:32	11apr2013 10:57:58	12.405462	12.4321
ADBE	11apr2013 10:57:58	11apr2013 11:08:26	12.409388	12.456754
ADBE	11apr2013 11:08:26	11apr2013 11:18:55	12.621147	12.75132
ADBE	11apr2013 11:18:55	11apr2013 11:29:23	12.611906	12.904419
ADBE	11apr2013 11:29:23	11apr2013 11:39:48	12.559505	13.06426
ADBE	11apr2013 11:39:48	11apr2013 11:50:16	12.324212	13.009211
ADBE	11apr2013 11:50:16	11apr2013 12:00:44	12.336615	12.652117
ADBE	11apr2013 12:11:09	11apr2013 12:21:36	12.747529	12.635687
ADBE	11apr2013 12:21:36	11apr2013 12:32:02	12.765035	12.735185
ADBE	11apr2013 12:32:02	11apr2013 12:42:28	12.68456	12.922902
ADBE	11apr2013 12:42:28	11apr2013 12:52:54	12.660151	13.151806
ADBE	11apr2013 12:52:54	11apr2013 13:03:21	12.490254	13.217048
ADBE	11apr2013 13:03:21	11apr2013 13:13:47	12.888449	13.033016
ADBE	11apr2013 13:13:47	11apr2013 13:24:12	12.937257	13.155885
ADBE	11apr2013 13:24:12	11apr2013 13:34:38	13.029894	13.076064
ADBE	11apr2013 13:34:38	11apr2013 13:45:03	12.982396	13.008691
ADBE	11apr2013 13:45:03	11apr2013 13:55:29	13.017642	13.133917
ADBE	11apr2013 13:55:29	11apr2013 14:05:59	12.919325	13.226621
ADBE	11apr2013 14:05:59	11apr2013 14:17:46	13.17885	13.882057
ADBE	11apr2013 14:17:46	11apr2013 14:28:11	13.090982	14.24486
ADBE	11apr2013 14:28:11	11apr2013 14:38:39	13.05896	14.162236
ADBE	11apr2013 14:38:39	11apr2013 14:49:07	12.956741	14.038206
ADBE	11apr2013 14:49:07	11apr2013 14:59:32	13.005637	13.643247
ADBE	11apr2013 14:59:32	11apr2013 15:10:01	13.331083	12.646435
ADBE	12apr2013 09:22:28	12apr2013 09:32:54	12.750846	12.51974
ADBE	12apr2013 09:32:54	12apr2013 09:43:20	12.57829	12.465641
ADBE	12apr2013 09:43:20	12apr2013 09:53:48	12.48159	12.675542
ADBE	12apr2013 09:53:48	12apr2013 10:04:16	12.525627	12.608169
ADBE	12apr2013 10:04:16	12apr2013 10:14:46	12.531079	12.670011
ADBE	12apr2013 10:14:46	12apr2013 10:25:12	12.449498	12.932101
ADBE	12apr2013 10:25:12	12apr2013 10:35:40	12.413248	12.470085
ADBE	12apr2013 10:35:40	12apr2013 10:46:06	12.360732	12.500826
ADBE	12apr2013 10:46:06	12apr2013 10:56:36	12.33106	12.372371
ADBE	12apr2013 10:56:36	12apr2013 11:07:03	12.356497	11.997627
ADBE	12apr2013 11:07:03	12apr2013 11:17:36	12.691483	12.261384
ADBE	12apr2013 11:17:36	12apr2013 11:28:03	12.475278	12.356951
ADBE	12apr2013 11:28:03	12apr2013 11:38:29	12.496138	12.258552
ADBE	12apr2013 11:38:29	12apr2013 11:48:57	12.276829	12.178979
ADBE	12apr2013 11:48:57	12apr2013 11:59:24	12.086559	11.782174
ADBE	12apr2013 12:09:51	12apr2013 12:20:17	12.488473	11.751793
ADBE	12apr2013 12:20:17	12apr2013 12:30:44	12.481019	11.755228
ADBE	12apr2013 12:30:44	12apr2013 12:41:09	12.296486	11.598287
ADBE	12apr2013 12:41:09	12apr2013 12:51:35	12.245283	11.578957
ADBE	12apr2013 12:51:35	12apr2013 13:02:03	12.051474	11.5955
ADBE	12apr2013 13:02:03	12apr2013 13:12:34	12.445944	11.791314
ADBE	12apr2013 13:12:34	12apr2013 13:23:01	12.453281	12.062029
ADBE	12apr2013 13:23:01	12apr2013 13:33:27	12.370161	12.176948
ADBE	12apr2013 13:33:27	12apr2013 13:43:56	12.206051	12.793726
ADBE	12apr2013 13:43:56	12apr2013 13:54:22	12.212592	12.817456
ADBE	12apr2013 13:54:22	12apr2013 14:04:51	12.311106	12.799286
ADBE	12apr2013 14:04:51	12apr2013 14:15:17	12.582762	13.03481
ADBE	12apr2013 14:15:17	12apr2013 14:25:45	12.633633	13.143218
ADBE	12apr2013 14:25:45	12apr2013 14:36:12	12.931825	13.027602
ADBE	12apr2013 14:36:12	12apr2013 14:46:40	12.78837	12.905768
ADBE	12apr2013 14:46:40	12apr2013 14:57:11	12.781878	12.409964
ADBE	12apr2013 14:57:11	12apr2013 15:07:42	12.892173	10.301726
ADBE	15apr2013 09:22:45	15apr2013 09:33:12	12.451569	12.403098
ADBE	15apr2013 09:33:12	15apr2013 09:43:40	12.27707	12.493609
ADBE	15apr2013 09:43:40	15apr2013 09:54:08	12.353693	12.461621
ADBE	15apr2013 09:54:08	15apr2013 10:04:36	12.365549	12.641161
ADBE	15apr2013 10:04:36	15apr2013 10:15:10	12.326836	12.669152
ADBE	15apr2013 10:15:10	15apr2013 10:25:38	12.353142	12.575814
ADBE	15apr2013 10:25:38	15apr2013 10:36:05	12.399689	12.749048
ADBE	15apr2013 10:36:05	15apr2013 10:46:31	12.221284	12.542466
ADBE	15apr2013 10:46:31	15apr2013 10:57:05	12.308057	12.573247
ADBE	15apr2013 10:57:05	15apr2013 11:07:36	12.319809	12.623575
ADBE	15apr2013 11:07:36	15apr2013 11:18:06	12.494937	12.628765
ADBE	15apr2013 11:18:06	15apr2013 11:28:34	12.585578	12.861702
ADBE	15apr2013 11:28:34	15apr2013 11:39:03	12.497642	12.762159
ADBE	15apr2013 11:39:03	15apr2013 11:49:30	12.335311	12.64534
ADBE	15apr2013 11:49:30	15apr2013 11:59:57	12.360244	11.884565
ADBE	15apr2013 12:10:22	15apr2013 12:20:47	12.636319	11.921
ADBE	15apr2013 12:20:47	15apr2013 12:31:15	12.685901	12.285207
ADBE	15apr2013 12:31:15	15apr2013 12:41:42	12.48199	12.536782
ADBE	15apr2013 12:41:42	15apr2013 12:52:11	12.428373	12.760655
ADBE	15apr2013 12:52:11	15apr2013 13:02:38	12.063774	12.772809
ADBE	15apr2013 13:02:38	15apr2013 13:13:05	12.490535	12.689325
ADBE	15apr2013 13:13:05	15apr2013 13:23:33	12.6678	12.988684
ADBE	15apr2013 13:23:33	15apr2013 13:33:59	12.791689	13.08521
ADBE	15apr2013 13:33:59	15apr2013 13:44:26	12.736928	13.215619
ADBE	15apr2013 13:44:26	15apr2013 13:54:54	12.745524	13.285009
ADBE	15apr2013 13:54:54	15apr2013 14:05:26	12.705781	13.164041
ADBE	15apr2013 14:05:26	15apr2013 14:15:57	12.99404	13.386763
ADBE	15apr2013 14:15:57	15apr2013 14:26:26	13.038011	13.661549
ADBE	15apr2013 14:26:26	15apr2013 14:36:51	13.175136	13.485107
ADBE	15apr2013 14:36:51	15apr2013 14:47:26	13.048623	13.343595
ADBE	15apr2013 14:47:26	15apr2013 14:57:52	12.988225	12.747463
ADBE	15apr2013 14:57:52	15apr2013 15:08:22	13.10507	11.382373
ADBE	16apr2013 09:15:44	16apr2013 09:26:19	12.582865	12.310946
ADBE	16apr2013 09:26:19	16apr2013 09:36:49	12.53307	12.35319
ADBE	16apr2013 09:36:49	16apr2013 09:47:18	12.320224	12.106997
ADBE	16apr2013 09:47:18	16apr2013 09:57:50	12.40082	12.047305
ADBE	16apr2013 09:57:50	16apr2013 10:08:19	12.365432	12.004654
ADBE	16apr2013 10:08:19	16apr2013 10:18:49	12.356867	12.011553
ADBE	16apr2013 10:18:49	16apr2013 10:29:21	12.405017	11.931879
ADBE	16apr2013 10:29:21	16apr2013 10:39:48	12.255448	11.988719
ADBE	16apr2013 10:39:48	16apr2013 10:50:17	12.067913	11.926702
ADBE	16apr2013 10:50:17	16apr2013 11:00:42	12.045556	11.699106
ADBE	16apr2013 11:00:42	16apr2013 11:11:11	12.257174	11.62629
ADBE	16apr2013 11:11:11	16apr2013 11:21:37	12.22906	11.782013
ADBE	16apr2013 11:21:37	16apr2013 11:32:02	12.243088	11.998569
ADBE	16apr2013 11:32:02	16apr2013 11:42:31	12.069081	12.035492
ADBE	16apr2013 11:42:31	16apr2013 11:52:57	11.948488	12.010003
ADBE	16apr2013 12:03:22	16apr2013 12:13:48	12.185132	11.973226
ADBE	16apr2013 12:13:48	16apr2013 12:24:18	12.222737	11.842287
ADBE	16apr2013 12:24:18	16apr2013 12:34:44	12.306514	11.909155
ADBE	16apr2013 12:34:44	16apr2013 12:45:15	12.16951	11.755785
ADBE	16apr2013 12:45:15	16apr2013 12:55:41	12.154842	11.958643
ADBE	16apr2013 12:55:41	16apr2013 13:06:06	12.13667	12.066742
ADBE	16apr2013 13:06:06	16apr2013 13:16:34	12.491499	12.008371
ADBE	16apr2013 13:16:34	16apr2013 13:26:59	12.53351	12.111366
ADBE	16apr2013 13:26:59	16apr2013 13:37:25	12.44478	12.168506
ADBE	16apr2013 13:37:25	16apr2013 13:47:56	12.384052	12.334435
ADBE	16apr2013 13:47:56	16apr2013 13:58:21	12.432649	12.462601
ADBE	16apr2013 13:58:21	16apr2013 14:08:47	12.412435	12.551069
ADBE	16apr2013 14:08:47	16apr2013 14:19:12	12.608912	13.27092
ADBE	16apr2013 14:19:12	16apr2013 14:29:39	12.633526	13.111339
ADBE	16apr2013 14:29:39	16apr2013 14:40:08	12.712578	13.028426
ADBE	16apr2013 14:40:08	16apr2013 14:50:36	12.619528	12.941786
ADBE	16apr2013 14:50:36	16apr2013 15:01:02	12.662655	11.448653
ADBE	17apr2013 09:03:52	17apr2013 09:14:18	12.515094	12.736695
ADBE	17apr2013 09:14:18	17apr2013 09:24:43	12.5771	12.765034
ADBE	17apr2013 09:24:43	17apr2013 09:35:13	12.647881	12.887251
ADBE	17apr2013 09:35:13	17apr2013 09:45:42	12.503321	12.866937
ADBE	17apr2013 09:45:42	17apr2013 09:56:08	12.557467	12.851131
ADBE	17apr2013 09:56:08	17apr2013 10:06:33	12.597239	12.585775
ADBE	17apr2013 10:06:33	17apr2013 10:17:00	12.600869	12.312552
ADBE	17apr2013 10:17:00	17apr2013 10:27:29	12.629763	12.065499
ADBE	17apr2013 10:27:29	17apr2013 10:37:56	12.602283	12.169756
ADBE	17apr2013 10:37:56	17apr2013 10:48:23	12.449863	12.373539
ADBE	17apr2013 10:48:23	17apr2013 10:58:49	12.307904	12.401656
ADBE	17apr2013 10:58:49	17apr2013 11:09:16	12.193031	12.531629
ADBE	17apr2013 11:09:16	17apr2013 11:19:41	12.295443	12.919848
ADBE	17apr2013 11:19:41	17apr2013 11:30:07	12.320837	12.917701
ADBE	17apr2013 11:30:07	17apr2013 11:40:34	12.423592	13.001207
ADBE	17apr2013 11:40:34	17apr2013 11:50:59	12.284203	12.749533
ADBE	17apr2013 12:01:25	17apr2013 12:11:55	12.61516	12.706096
ADBE	17apr2013 12:11:55	17apr2013 12:22:21	12.753525	12.582174
ADBE	17apr2013 12:22:21	17apr2013 12:32:47	12.752743	12.42838
ADBE	17apr2013 12:32:47	17apr2013 12:43:11	12.630422	12.472977
ADBE	17apr2013 12:43:11	17apr2013 12:53:40	12.511781	12.274511
ADBE	17apr2013 12:53:40	17apr2013 13:04:12	12.487529	12.532624
ADBE	17apr2013 13:04:12	17apr2013 13:14:40	12.836963	12.743761
ADBE	17apr2013 13:14:40	17apr2013 13:25:06	12.779389	12.716616
ADBE	17apr2013 13:25:06	17apr2013 13:35:33	12.803302	12.772306
ADBE	17apr2013 13:35:33	17apr2013 13:45:59	12.533308	12.724589
ADBE	17apr2013 13:45:59	17apr2013 13:56:31	12.672309	12.6174
ADBE	17apr2013 13:56:31	17apr2013 14:06:57	12.761982	12.895119
ADBE	17apr2013 14:06:57	17apr2013 14:17:25	12.889433	13.112424
ADBE	17apr2013 14:17:25	17apr2013 14:27:53	12.918177	13.499357
ADBE	17apr2013 14:27:53	17apr2013 14:38:20	12.894816	13.339428
ADBE	17apr2013 14:38:20	17apr2013 14:48:48	12.689477	13.229958
ADBE	17apr2013 14:48:48	17apr2013 14:59:15	12.814939	12.872904
ADBE	17apr2013 14:59:15	17apr2013 15:09:40	12.924259	11.256806
ADBE	18apr2013 09:20:50	18apr2013 09:31:20	12.917816	13.218837
ADBE	18apr2013 09:31:20	18apr2013 09:41:47	12.79668	13.048896
ADBE	18apr2013 09:41:47	18apr2013 09:52:15	12.755685	12.657228
ADBE	18apr2013 09:52:15	18apr2013 10:02:43	12.798008	12.154201
ADBE	18apr2013 10:02:43	18apr2013 10:13:10	12.897461	12.171865
ADBE	18apr2013 10:13:10	18apr2013 10:23:40	12.810452	12.203178
ADBE	18apr2013 10:23:40	18apr2013 10:34:08	12.727641	12.159657
ADBE	18apr2013 10:34:08	18apr2013 10:44:34	12.369779	12.168085
ADBE	18apr2013 10:44:34	18apr2013 10:55:03	12.128524	11.912306
ADBE	18apr2013 10:55:03	18apr2013 11:05:29	12.144528	11.784165
ADBE	18apr2013 11:05:29	18apr2013 11:15:56	12.371271	11.581994
ADBE	18apr2013 11:15:56	18apr2013 11:26:28	12.356509	11.969464
ADBE	18apr2013 11:26:28	18apr2013 11:36:55	12.354447	12.138933
ADBE	18apr2013 11:36:55	18apr2013 11:47:22	12.076534	12.250415
ADBE	18apr2013 11:47:22	18apr2013 11:57:48	12.016655	12.177323
ADBE	18apr2013 12:08:19	18apr2013 12:18:49	12.186826	12.187348
ADBE	18apr2013 12:18:49	18apr2013 12:29:15	12.317183	12.286486
ADBE	18apr2013 12:29:15	18apr2013 12:39:42	12.407278	12.285267
ADBE	18apr2013 12:39:42	18apr2013 12:50:10	12.298278	12.274876
ADBE	18apr2013 12:50:10	18apr2013 13:00:35	12.260271	12.25746
ADBE	18apr2013 13:00:35	18apr2013 13:11:02	12.675959	12.156861
ADBE	18apr2013 13:11:02	18apr2013 13:21:31	12.71976	12.294043
ADBE	18apr2013 13:21:31	18apr2013 13:31:59	12.722681	12.228798
ADBE	18apr2013 13:31:59	18apr2013 13:42:24	12.553896	12.303308
ADBE	18apr2013 13:42:24	18apr2013 13:52:52	12.548781	12.319094
ADBE	18apr2013 13:52:52	18apr2013 14:03:18	12.513513	12.296379
ADBE	18apr2013 14:03:18	18apr2013 14:13:50	12.720462	12.636094
ADBE	18apr2013 14:13:50	18apr2013 14:24:16	12.69487	12.872373
ADBE	18apr2013 14:24:16	18apr2013 14:34:43	12.728685	12.962707
ADBE	18apr2013 14:34:43	18apr2013 14:45:10	12.56758	12.850074
ADBE	18apr2013 14:45:10	18apr2013 14:55:37	12.558949	12.454424
ADBE	18apr2013 14:55:37	18apr2013 15:06:03	12.730238	11.968557
ADBE	19apr2013 09:13:36	19apr2013 09:24:07	12.676281	12.872661
ADBE	19apr2013 09:24:07	19apr2013 09:34:33	12.542991	12.868745
ADBE	19apr2013 09:34:33	19apr2013 09:45:02	12.421618	12.878918
ADBE	19apr2013 09:45:02	19apr2013 09:55:29	12.54741	12.960778
ADBE	19apr2013 09:55:29	19apr2013 10:06:03	12.545014	12.825775
ADBE	19apr2013 10:06:03	19apr2013 10:16:35	12.606332	12.657629
ADBE	19apr2013 10:16:35	19apr2013 10:27:09	12.605657	12.252913
ADBE	19apr2013 10:27:09	19apr2013 10:37:39	12.610886	11.949547
ADBE	19apr2013 10:37:39	19apr2013 10:48:07	12.491049	11.89714
ADBE	19apr2013 10:48:07	19apr2013 10:58:34	12.447227	11.813904
ADBE	19apr2013 10:58:34	19apr2013 11:09:05	12.347105	11.609689
ADBE	19apr2013 11:09:05	19apr2013 11:19:32	12.370499	11.343583
ADBE	19apr2013 11:19:32	19apr2013 11:29:57	12.221183	11.551684
ADBE	19apr2013 11:29:57	19apr2013 11:40:21	12.203819	11.664005
ADBE	19apr2013 11:40:21	19apr2013 11:50:47	12.003746	11.655536
ADBE	19apr2013 11:50:47	19apr2013 12:01:18	11.903239	11.626611
ADBE	19apr2013 12:11:43	19apr2013 12:22:09	12.04806	11.590137
ADBE	19apr2013 12:22:09	19apr2013 12:32:36	12.090624	11.701337
ADBE	19apr2013 12:32:36	19apr2013 12:43:04	11.986882	11.791216
ADBE	19apr2013 12:43:04	19apr2013 12:53:29	11.985668	11.80295
ADBE	19apr2013 12:53:29	19apr2013 13:03:54	11.968061	11.921146
ADBE	19apr2013 13:03:54	19apr2013 13:14:18	12.362118	11.771691
ADBE	19apr2013 13:14:18	19apr2013 13:24:44	12.415535	11.748172
ADBE	19apr2013 13:24:44	19apr2013 13:35:11	12.460399	11.73936
ADBE	19apr2013 13:35:11	19apr2013 13:45:38	12.338383	11.770555
ADBE	19apr2013 13:45:38	19apr2013 13:56:05	12.374242	11.975646
ADBE	19apr2013 13:56:05	19apr2013 14:06:31	12.289502	12.140499
ADBE	19apr2013 14:06:31	19apr2013 14:16:58	12.430356	12.661521
ADBE	19apr2013 14:16:58	19apr2013 14:27:25	12.427106	13.143373
ADBE	19apr2013 14:27:25	19apr2013 14:37:52	12.442905	12.966306
ADBE	19apr2013 14:37:52	19apr2013 14:48:21	12.386384	12.859493
ADBE	19apr2013 14:48:21	19apr2013 14:58:52	12.465943	12.312929
ADBE	19apr2013 14:58:52	19apr2013 15:09:25	12.7112	10.26813
ADBE	22apr2013 09:13:23	22apr2013 09:23:50	12.740458	12.018851
ADBE	22apr2013 09:23:50	22apr2013 09:34:21	12.70319	11.642022
ADBE	22apr2013 09:34:21	22apr2013 09:44:49	12.557658	11.649544
ADBE	22apr2013 09:44:49	22apr2013 09:55:19	12.534788	11.739391
ADBE	22apr2013 09:55:19	22apr2013 10:05:47	12.29227	11.734797
ADBE	22apr2013 10:05:47	22apr2013 10:16:16	12.180766	11.762329
ADBE	22apr2013 10:16:16	22apr2013 10:26:46	11.985602	11.65059
ADBE	22apr2013 10:26:46	22apr2013 10:37:17	11.980025	11.903852
ADBE	22apr2013 10:37:17	22apr2013 10:47:52	11.868465	11.847882
ADBE	22apr2013 10:47:52	22apr2013 10:58:23	11.864675	11.812134
ADBE	22apr2013 10:58:23	22apr2013 11:08:52	11.877382	11.742306
ADBE	22apr2013 11:08:52	22apr2013 11:19:18	12.0502	11.41822
ADBE	22apr2013 11:19:18	22apr2013 11:29:48	12.17153	11.344827
ADBE	22apr2013 11:29:48	22apr2013 11:40:18	12.143065	11.310723
ADBE	22apr2013 11:40:18	22apr2013 11:50:44	11.96336	11.249337
ADBE	22apr2013 12:01:12	22apr2013 12:11:40	12.175856	11.420668
ADBE	22apr2013 12:11:40	22apr2013 12:22:07	11.988313	12.315555
ADBE	22apr2013 12:22:07	22apr2013 12:32:33	11.957496	12.361725
ADBE	22apr2013 12:32:33	22apr2013 12:43:03	11.781013	12.602645
ADBE	22apr2013 12:43:03	22apr2013 12:53:29	11.752648	12.626216
ADBE	22apr2013 12:53:29	22apr2013 13:03:57	11.840755	12.273414
ADBE	22apr2013 13:03:57	22apr2013 13:14:26	12.681942	12.42838
ADBE	22apr2013 13:14:26	22apr2013 13:24:54	12.703998	12.227438
ADBE	22apr2013 13:24:54	22apr2013 13:35:24	12.820153	12.182108
ADBE	22apr2013 13:35:24	22apr2013 13:45:58	12.672538	12.082135
ADBE	22apr2013 13:45:58	22apr2013 13:56:25	12.504143	12.051953
ADBE	22apr2013 13:56:25	22apr2013 14:06:53	12.579342	12.153879
ADBE	22apr2013 14:06:53	22apr2013 14:17:20	12.627907	12.494772
ADBE	22apr2013 14:17:20	22apr2013 14:27:48	12.607107	12.4875
ADBE	22apr2013 14:27:48	22apr2013 14:38:14	12.555005	12.532786
ADBE	22apr2013 14:38:14	22apr2013 14:48:40	12.378734	12.284518
ADBE	22apr2013 14:48:40	22apr2013 14:59:07	12.432794	11.699978
ADBE	22apr2013 14:59:07	22apr2013 15:09:35	12.599482	10.474382
ADBE	23apr2013 09:13:55	23apr2013 09:24:22	12.527877	12.331964
ADBE	23apr2013 09:24:22	23apr2013 09:34:54	12.491032	12.053946
ADBE	23apr2013 09:34:54	23apr2013 09:45:26	12.377719	11.808456
ADBE	23apr2013 09:45:26	23apr2013 09:55:52	12.386988	11.755369
ADBE	23apr2013 09:55:52	23apr2013 10:06:19	12.357172	11.714698
ADBE	23apr2013 10:06:19	23apr2013 10:16:47	12.338636	11.976565
ADBE	23apr2013 10:16:47	23apr2013 10:27:22	12.201682	12.083328
ADBE	23apr2013 10:27:22	23apr2013 10:37:52	12.079218	12.048471
ADBE	23apr2013 10:37:52	23apr2013 10:48:19	11.894334	12.198922
ADBE	23apr2013 10:48:19	23apr2013 10:58:46	11.881598	12.165131
ADBE	23apr2013 10:58:46	23apr2013 11:09:13	12.005095	12.025863
ADBE	23apr2013 11:09:13	23apr2013 11:19:46	12.29892	11.869683
ADBE	23apr2013 11:19:46	23apr2013 11:30:12	12.260862	12.62394
ADBE	23apr2013 11:30:12	23apr2013 11:40:42	12.340577	12.538633
ADBE	23apr2013 11:40:42	23apr2013 11:51:13	12.179666	12.540504
ADBE	23apr2013 11:51:13	23apr2013 12:01:46	12.098821	11.876492
ADBE	23apr2013 12:12:15	23apr2013 12:22:45	12.290075	11.441408
ADBE	23apr2013 12:22:45	23apr2013 12:33:12	12.601221	11.478893
ADBE	23apr2013 12:33:12	23apr2013 12:43:42	12.401825	11.517754
ADBE	23apr2013 12:43:42	23apr2013 12:54:09	12.398184	11.738881
ADBE	23apr2013 12:54:09	23apr2013 13:04:37	12.082565	11.798555
ADBE	23apr2013 13:04:37	23apr2013 13:15:02	12.28691	11.783166
ADBE	23apr2013 13:15:02	23apr2013 13:25:29	12.301238	11.978243
ADBE	23apr2013 13:25:29	23apr2013 13:35:58	12.315113	12.212755
ADBE	23apr2013 13:35:58	23apr2013 13:46:25	12.266577	12.367953
ADBE	23apr2013 13:46:25	23apr2013 13:56:52	12.29247	12.604774
ADBE	23apr2013 13:56:52	23apr2013 14:07:20	12.288932	12.631804
ADBE	23apr2013 14:07:20	23apr2013 14:17:48	12.533883	12.95172
ADBE	23apr2013 14:17:48	23apr2013 14:28:15	12.644653	12.892792
ADBE	23apr2013 14:28:15	23apr2013 14:38:43	12.740432	12.84344
ADBE	23apr2013 14:38:43	23apr2013 14:49:11	12.678473	12.693075
ADBE	23apr2013 14:49:11	23apr2013 14:59:41	12.693833	11.74132
ADBE	24apr2013 09:13:26	24apr2013 09:23:53	12.627608	12.033278
ADBE	24apr2013 09:23:53	24apr2013 09:34:19	12.634171	12.183592
ADBE	24apr2013 09:34:19	24apr2013 09:44:44	12.430006	12.066362
ADBE	24apr2013 09:44:44	24apr2013 09:55:11	12.413907	12.028046
ADBE	24apr2013 09:55:11	24apr2013 10:05:37	12.352893	12.08761
ADBE	24apr2013 10:05:37	24apr2013 10:16:04	12.211032	11.837434
ADBE	24apr2013 10:16:04	24apr2013 10:26:29	12.272728	11.703281
ADBE	24apr2013 10:26:29	24apr2013 10:36:56	12.22865	11.724207
ADBE	24apr2013 10:36:56	24apr2013 10:47:23	12.034842	11.519276
ADBE	24apr2013 10:47:23	24apr2013 10:57:47	12.067459	11.595923
ADBE	24apr2013 10:57:47	24apr2013 11:08:13	11.957768	11.949062
ADBE	24apr2013 11:08:13	24apr2013 11:18:40	12.117011	11.906919
ADBE	24apr2013 11:18:40	24apr2013 11:29:06	12.153549	12.180165
ADBE	24apr2013 11:29:06	24apr2013 11:39:32	12.030395	12.288795
ADBE	24apr2013 11:39:32	24apr2013 11:49:59	11.933554	12.299203
ADBE	24apr2013 11:49:59	24apr2013 12:00:24	12.062045	12.591685
ADBE	24apr2013 12:10:50	24apr2013 12:21:16	12.313782	12.604873
ADBE	24apr2013 12:21:16	24apr2013 12:31:40	12.391169	12.689634
ADBE	24apr2013 12:31:40	24apr2013 12:42:13	12.281132	12.890229
ADBE	24apr2013 12:42:13	24apr2013 12:52:37	12.291713	12.56431
ADBE	24apr2013 12:52:37	24apr2013 13:03:02	12.433111	12.514505
ADBE	24apr2013 13:03:02	24apr2013 13:13:26	12.853031	12.323589
ADBE	24apr2013 13:13:26	24apr2013 13:23:53	12.892529	11.736253
ADBE	24apr2013 13:23:53	24apr2013 13:34:17	12.991365	11.880177
ADBE	24apr2013 13:34:17	24apr2013 13:44:44	12.69048	12.01654
ADBE	24apr2013 13:44:44	24apr2013 13:55:14	12.663602	12.128674
ADBE	24apr2013 13:55:14	24apr2013 14:06:01	12.555409	12.220173
ADBE	24apr2013 14:06:01	24apr2013 14:16:26	12.422054	12.507229
ADBE	24apr2013 14:16:26	24apr2013 14:26:50	12.49083	12.565103
ADBE	24apr2013 14:26:50	24apr2013 14:37:17	12.558842	12.673131
ADBE	24apr2013 14:37:17	24apr2013 14:47:44	12.450603	12.48799
ADBE	24apr2013 14:47:44	24apr2013 14:58:12	12.49354	11.978281
ADBE	24apr2013 14:58:12	24apr2013 15:08:41	12.638541	11.682567
ADBE	25apr2013 09:07:44	25apr2013 09:18:16	12.666796	12.427406
ADBE	25apr2013 09:18:16	25apr2013 09:28:47	12.705112	12.47793
ADBE	25apr2013 09:28:47	25apr2013 09:39:16	12.695966	12.404219
ADBE	25apr2013 09:39:16	25apr2013 09:49:44	12.503084	12.299249
ADBE	25apr2013 09:49:44	25apr2013 10:00:21	12.449629	12.252675
ADBE	25apr2013 10:00:21	25apr2013 10:10:53	12.428872	12.263931
ADBE	25apr2013 10:10:53	25apr2013 10:21:21	12.439574	12.135913
ADBE	25apr2013 10:21:21	25apr2013 10:31:51	12.405265	11.870376
ADBE	25apr2013 10:31:51	25apr2013 10:42:23	12.195307	11.793749
ADBE	25apr2013 10:42:23	25apr2013 10:52:55	12.168984	11.737636
ADBE	25apr2013 10:52:55	25apr2013 11:03:27	12.191943	11.742909
ADBE	25apr2013 11:03:27	25apr2013 11:14:09	12.352442	11.779703
ADBE	25apr2013 11:14:09	25apr2013 11:24:43	12.209195	11.784287
ADBE	25apr2013 11:24:43	25apr2013 11:35:11	12.163944	11.668587
ADBE	25apr2013 11:35:11	25apr2013 11:45:40	11.974795	11.659076
ADBE	25apr2013 11:45:40	25apr2013 11:56:13	11.985451	11.635117
ADBE	25apr2013 12:06:42	25apr2013 12:17:08	12.272096	12.029133
ADBE	25apr2013 12:17:08	25apr2013 12:27:35	12.246778	12.112493
ADBE	25apr2013 12:27:35	25apr2013 12:38:02	12.18485	12.141486
ADBE	25apr2013 12:38:02	25apr2013 12:48:28	12.004668	12.028721
ADBE	25apr2013 12:48:28	25apr2013 12:58:55	11.987976	11.769712
ADBE	25apr2013 12:58:55	25apr2013 13:09:24	12.175403	11.624968
ADBE	25apr2013 13:09:24	25apr2013 13:19:52	12.635067	11.741359
ADBE	25apr2013 13:19:52	25apr2013 13:30:17	12.646052	11.915226
ADBE	25apr2013 13:30:17	25apr2013 13:40:44	12.593604	11.876825
ADBE	25apr2013 13:40:44	25apr2013 13:51:12	12.315087	12.040118
ADBE	25apr2013 13:51:12	25apr2013 14:01:40	12.244224	12.121707
ADBE	25apr2013 14:01:40	25apr2013 14:12:07	12.450032	12.533764
ADBE	25apr2013 14:12:07	25apr2013 14:22:36	12.534184	12.830405
ADBE	25apr2013 14:22:36	25apr2013 14:33:06	12.513461	12.680398
ADBE	25apr2013 14:33:06	25apr2013 14:43:34	12.425462	12.959463
ADBE	25apr2013 14:43:34	25apr2013 14:54:05	12.475691	12.681007
ADBE	25apr2013 14:54:05	25apr2013 15:04:36	12.671918	12.253147
ADBE	26apr2013 09:21:45	26apr2013 09:32:21	12.530275	12.200261
ADBE	26apr2013 09:32:21	26apr2013 09:42:53	12.412103	12.327122
ADBE	26apr2013 09:42:53	26apr2013 09:53:22	12.421383	12.235097
ADBE	26apr2013 09:53:22	26apr2013 10:03:49	12.33542	12.117121
ADBE	26apr2013 10:03:49	26apr2013 10:14:19	12.316451	12.255391
ADBE	26apr2013 10:14:19	26apr2013 10:24:46	12.277274	12.072713
ADBE	26apr2013 10:24:46	26apr2013 10:35:13	12.344289	12.103237
ADBE	26apr2013 10:35:13	26apr2013 10:45:40	12.128924	12.063195
ADBE	26apr2013 10:45:40	26apr2013 10:56:09	12.074195	12.15929
ADBE	26apr2013 10:56:09	26apr2013 11:06:35	12.148094	12.321163
ADBE	26apr2013 11:06:35	26apr2013 11:17:02	12.274934	12.30451
ADBE	26apr2013 11:17:02	26apr2013 11:27:32	12.286323	12.386593
ADBE	26apr2013 11:27:32	26apr2013 11:38:02	12.273503	12.261309
ADBE	26apr2013 11:38:02	26apr2013 11:48:29	12.155987	12.153147
ADBE	26apr2013 11:48:29	26apr2013 11:58:54	12.237178	12.080628
ADBE	26apr2013 12:09:20	26apr2013 12:19:47	12.472572	12.454681
ADBE	26apr2013 12:19:47	26apr2013 12:30:14	12.479134	12.468368
ADBE	26apr2013 12:30:14	26apr2013 12:40:41	12.42147	12.386922
ADBE	26apr2013 12:40:41	26apr2013 12:51:13	12.212955	12.251854
ADBE	26apr2013 12:51:13	26apr2013 13:01:44	12.183697	11.768009
ADBE	26apr2013 13:01:44	26apr2013 13:12:12	12.784018	11.394569
ADBE	26apr2013 13:12:12	26apr2013 13:22:37	12.790646	11.557287
ADBE	26apr2013 13:22:37	26apr2013 13:33:04	12.742651	11.593694
ADBE	26apr2013 13:33:04	26apr2013 13:43:32	12.518027	11.675945
ADBE	26apr2013 13:43:32	26apr2013 13:53:58	12.282597	11.826034
ADBE	26apr2013 13:53:58	26apr2013 14:04:23	12.102876	12.02215
ADBE	26apr2013 14:04:23	26apr2013 14:14:51	12.32745	12.54804
ADBE	26apr2013 14:14:51	26apr2013 14:25:17	12.346382	12.800098
ADBE	26apr2013 14:25:17	26apr2013 14:35:44	12.38676	13.293162
ADBE	26apr2013 14:35:44	26apr2013 14:46:12	12.297863	13.213573
ADBE	26apr2013 14:46:12	26apr2013 14:56:39	12.39347	12.881596
ADBE	26apr2013 14:56:39	26apr2013 15:07:06	12.651527	12.605741
ADBE	29apr2013 09:17:52	29apr2013 09:28:21	12.570232	12.341787
ADBE	29apr2013 09:28:21	29apr2013 09:38:47	12.548428	12.371638
ADBE	29apr2013 09:38:47	29apr2013 09:49:14	12.324549	12.456898
ADBE	29apr2013 09:49:14	29apr2013 09:59:41	12.286129	12.675582
ADBE	29apr2013 09:59:41	29apr2013 10:10:13	12.198587	12.585984
ADBE	29apr2013 10:10:13	29apr2013 10:20:41	12.305331	12.571216
ADBE	29apr2013 10:20:41	29apr2013 10:31:14	12.318634	12.525613
ADBE	29apr2013 10:31:14	29apr2013 10:41:44	12.204062	12.418826
ADBE	29apr2013 10:41:44	29apr2013 10:52:13	12.311448	12.391954
ADBE	29apr2013 10:52:13	29apr2013 11:02:43	12.272329	12.510025
ADBE	29apr2013 11:02:43	29apr2013 11:13:10	12.482718	12.592878
ADBE	29apr2013 11:13:10	29apr2013 11:23:40	12.460655	12.798927
ADBE	29apr2013 11:23:40	29apr2013 11:34:06	12.411297	12.765059
ADBE	29apr2013 11:34:06	29apr2013 11:44:34	12.237223	12.757562
ADBE	29apr2013 11:44:34	29apr2013 11:55:00	12.301837	12.400879
ADBE	29apr2013 12:05:30	29apr2013 12:16:00	12.610084	12.358549
ADBE	29apr2013 12:16:00	29apr2013 12:26:28	12.653373	12.492368
ADBE	29apr2013 12:26:28	29apr2013 12:36:55	12.655472	12.461149
ADBE	29apr2013 12:36:55	29apr2013 12:47:22	12.474526	12.808039
ADBE	29apr2013 12:47:22	29apr2013 12:57:52	12.292223	12.928184
ADBE	29apr2013 12:57:52	29apr2013 13:08:23	12.283295	13.037894
ADBE	29apr2013 13:08:23	29apr2013 13:18:50	12.778296	13.082922
ADBE	29apr2013 13:18:50	29apr2013 13:29:48	12.761931	12.9199
ADBE	29apr2013 13:29:48	29apr2013 13:40:19	12.933138	13.079093
ADBE	29apr2013 13:40:19	29apr2013 13:50:45	12.814994	13.028861
ADBE	29apr2013 13:50:45	29apr2013 14:01:12	12.872313	13.097175
ADBE	29apr2013 14:01:12	29apr2013 14:11:39	13.040759	13.49445
ADBE	29apr2013 14:11:39	29apr2013 14:22:05	12.956791	13.670616
ADBE	29apr2013 14:22:05	29apr2013 14:32:31	13.028582	13.532263
ADBE	29apr2013 14:32:31	29apr2013 14:42:58	12.851992	13.491053
ADBE	29apr2013 14:42:58	29apr2013 14:53:25	12.880316	12.958625
ADBE	29apr2013 14:53:25	29apr2013 15:03:56	13.085686	11.666813
ADBE	30apr2013 09:17:41	30apr2013 09:28:18	12.982027	12.904192
ADBE	30apr2013 09:28:18	30apr2013 09:38:48	12.984776	12.87065
ADBE	30apr2013 09:38:48	30apr2013 09:49:16	12.802344	13.041325
ADBE	30apr2013 09:49:16	30apr2013 09:59:44	12.666039	12.802729
ADBE	30apr2013 09:59:44	30apr2013 10:10:18	12.760223	12.848366
ADBE	30apr2013 10:10:18	30apr2013 10:20:48	12.608234	12.808179
ADBE	30apr2013 10:20:48	30apr2013 10:31:25	12.588868	12.44956
ADBE	30apr2013 10:31:25	30apr2013 10:41:51	12.518356	12.465162
ADBE	30apr2013 10:41:51	30apr2013 10:52:21	12.403703	12.250893
ADBE	30apr2013 10:52:21	30apr2013 11:02:56	12.425675	12.165678
ADBE	30apr2013 11:02:56	30apr2013 11:13:22	12.624519	12.402913
ADBE	30apr2013 11:13:22	30apr2013 11:23:58	12.446708	12.659468
ADBE	30apr2013 11:23:58	30apr2013 11:34:26	12.462088	12.87526
ADBE	30apr2013 11:34:26	30apr2013 11:45:00	12.194932	12.917379
ADBE	30apr2013 11:45:00	30apr2013 11:55:32	12.154706	12.734354
ADBE	30apr2013 12:06:00	30apr2013 12:16:29	12.530151	12.730059
ADBE	30apr2013 12:16:29	30apr2013 12:26:53	12.61029	12.57487
ADBE	30apr2013 12:26:53	30apr2013 12:37:23	12.710902	12.564701
ADBE	30apr2013 12:37:23	30apr2013 12:47:52	12.573596	12.39851
ADBE	30apr2013 12:47:52	30apr2013 12:58:19	12.507498	12.525002
ADBE	30apr2013 12:58:19	30apr2013 13:08:47	12.536572	12.493223
ADBE	30apr2013 13:08:47	30apr2013 13:19:16	12.825532	12.918184
ADBE	30apr2013 13:19:16	30apr2013 13:29:43	12.82231	12.93572
ADBE	30apr2013 13:29:43	30apr2013 13:40:11	12.760736	12.995134
ADBE	30apr2013 13:40:11	30apr2013 13:50:39	12.644838	13.101881
ADBE	30apr2013 13:50:39	30apr2013 14:01:06	12.632172	13.041075
ADBE	30apr2013 14:01:06	30apr2013 14:11:35	12.981771	13.253527
ADBE	30apr2013 14:11:35	30apr2013 14:22:03	12.989618	13.461061
ADBE	30apr2013 14:22:03	30apr2013 14:32:31	13.040452	13.296444
ADBE	30apr2013 14:32:31	30apr2013 14:42:57	12.915731	13.49326
ADBE	30apr2013 14:42:57	30apr2013 14:53:24	12.884627	13.206646
ADBE	30apr2013 14:53:24	30apr2013 15:03:52	12.985816	12.726772
ADBE	01may2013 09:19:32	01may2013 09:29:59	12.772301	12.804665
ADBE	01may2013 09:29:59	01may2013 09:40:29	12.797976	12.753263
ADBE	01may2013 09:40:29	01may2013 09:50:55	12.537499	12.823572
ADBE	01may2013 09:50:55	01may2013 10:01:24	12.493511	12.549723
ADBE	01may2013 10:01:24	01may2013 10:11:52	12.574652	12.760093
ADBE	01may2013 10:11:52	01may2013 10:22:19	12.575909	13.008695
ADBE	01may2013 10:22:19	01may2013 10:32:48	12.552166	13.029647
ADBE	01may2013 10:32:48	01may2013 10:43:17	12.427424	13.024841
ADBE	01may2013 10:43:17	01may2013 10:53:46	12.27986	12.727025
ADBE	01may2013 10:53:46	01may2013 11:04:25	12.384186	12.505848
ADBE	01may2013 11:04:25	01may2013 11:14:52	12.719279	12.508452
ADBE	01may2013 11:14:52	01may2013 11:25:28	12.737408	12.73555
ADBE	01may2013 11:25:28	01may2013 11:35:58	12.731668	12.724414
ADBE	01may2013 11:35:58	01may2013 11:46:24	12.432572	12.612368
ADBE	01may2013 11:46:24	01may2013 11:56:51	12.322664	12.136573
ADBE	01may2013 12:07:20	01may2013 12:17:50	12.581749	12.001401
ADBE	01may2013 12:17:50	01may2013 12:28:17	12.642003	12.343676
ADBE	01may2013 12:28:17	01may2013 12:38:42	12.632446	12.539447
ADBE	01may2013 12:38:42	01may2013 12:49:09	12.42081	12.706535
ADBE	01may2013 12:49:09	01may2013 12:59:36	12.177178	12.723366
ADBE	01may2013 12:59:36	01may2013 13:10:02	12.535918	12.618824
ADBE	01may2013 13:10:02	01may2013 13:20:28	12.705352	12.674325
ADBE	01may2013 13:20:28	01may2013 13:30:58	12.801089	12.585943
ADBE	01may2013 13:30:58	01may2013 13:41:24	12.726597	12.723499
ADBE	01may2013 13:41:24	01may2013 13:51:52	12.736199	12.87721
ADBE	01may2013 13:51:52	01may2013 14:02:27	12.686222	12.907627
ADBE	01may2013 14:02:27	01may2013 14:12:54	12.859812	13.390938
ADBE	01may2013 14:12:54	01may2013 14:23:24	12.810688	13.633397
ADBE	01may2013 14:23:24	01may2013 14:33:49	12.884725	13.469953
ADBE	01may2013 14:33:49	01may2013 14:44:17	12.798224	13.357377
ADBE	01may2013 14:44:17	01may2013 14:54:44	12.815399	12.697354
ADBE	01may2013 14:54:44	01may2013 15:05:13	13.053799	11.471666
ADBE	02may2013 09:04:20	02may2013 09:14:47	12.803885	12.109451
ADBE	02may2013 09:14:47	02may2013 09:25:17	12.726042	12.040213
ADBE	02may2013 09:25:17	02may2013 09:35:44	12.717076	12.065298
ADBE	02may2013 09:35:44	02may2013 09:46:13	12.472298	12.02002
ADBE	02may2013 09:46:13	02may2013 09:56:43	12.300068	11.920954
ADBE	02may2013 09:56:43	02may2013 10:07:09	12.279862	11.923179
ADBE	02may2013 10:07:09	02may2013 10:17:34	12.26027	11.938128
ADBE	02may2013 10:17:34	02may2013 10:28:05	12.282867	11.873435
ADBE	02may2013 10:28:05	02may2013 10:38:33	12.26354	11.781165
ADBE	02may2013 10:38:33	02may2013 10:49:01	12.051143	11.818519
ADBE	02may2013 10:49:01	02may2013 10:59:31	12.04607	11.664754
ADBE	02may2013 10:59:31	02may2013 11:10:00	12.011629	11.814244
ADBE	02may2013 11:10:00	02may2013 11:20:26	12.205593	12.020399
ADBE	02may2013 11:20:26	02may2013 11:30:58	12.163049	12.022649
ADBE	02may2013 11:30:58	02may2013 11:41:23	12.03785	12.216829
ADBE	02may2013 11:41:23	02may2013 11:51:52	11.946631	12.653818
ADBE	02may2013 12:02:31	02may2013 12:13:10	12.289134	12.64383
ADBE	02may2013 12:13:10	02may2013 12:24:01	12.35075	12.677938
ADBE	02may2013 12:24:01	02may2013 12:34:27	12.386948	12.621914
ADBE	02may2013 12:34:27	02may2013 12:44:53	12.310401	12.123761
ADBE	02may2013 12:44:53	02may2013 12:55:24	12.497779	12.270783
ADBE	02may2013 12:55:24	02may2013 13:05:52	12.520805	12.426693
ADBE	02may2013 13:05:52	02may2013 13:16:22	12.91097	12.722366
ADBE	02may2013 13:16:22	02may2013 13:26:48	12.939543	12.828717
ADBE	02may2013 13:26:48	02may2013 13:37:16	12.679916	12.798429
ADBE	02may2013 13:37:16	02may2013 13:47:42	12.567548	12.795569
ADBE	02may2013 13:47:42	02may2013 13:58:07	12.694624	12.627063
ADBE	02may2013 13:58:07	02may2013 14:08:34	12.822694	12.600267
ADBE	02may2013 14:08:34	02may2013 14:18:59	13.017848	13.299533
ADBE	02may2013 14:18:59	02may2013 14:29:24	12.975601	13.184947
ADBE	02may2013 14:29:24	02may2013 14:39:49	12.976802	13.278458
ADBE	02may2013 14:39:49	02may2013 14:50:17	12.732459	13.12956
ADBE	02may2013 14:50:17	02may2013 15:00:49	12.701184	11.902092
ADBE	03may2013 09:01:08	03may2013 09:11:40	12.756227	13.533359
ADBE	03may2013 09:11:40	03may2013 09:22:12	12.845971	13.472743
ADBE	03may2013 09:22:12	03may2013 09:32:48	12.804291	13.269589
ADBE	03may2013 09:32:48	03may2013 09:43:38	12.733546	12.779932
ADBE	03may2013 09:43:38	03may2013 09:54:09	12.934213	12.735585
ADBE	03may2013 09:54:09	03may2013 10:04:42	12.933315	12.67924
ADBE	03may2013 10:04:42	03may2013 10:15:15	12.942901	12.696595
ADBE	03may2013 10:15:15	03may2013 10:25:44	12.837187	12.534297
ADBE	03may2013 10:25:44	03may2013 10:36:23	12.599108	12.250669
ADBE	03may2013 10:36:23	03may2013 10:46:57	12.418186	12.13872
ADBE	03may2013 10:46:57	03may2013 10:57:24	12.393641	12.04554
ADBE	03may2013 10:57:24	03may2013 11:07:51	12.400229	12.327445
ADBE	03may2013 11:07:51	03may2013 11:18:17	12.546604	12.720933
ADBE	03may2013 11:18:17	03may2013 11:28:44	12.404982	13.369333
ADBE	03may2013 11:28:44	03may2013 11:39:13	12.353216	13.433912
ADBE	03may2013 11:39:13	03may2013 11:49:40	12.150036	13.369603
ADBE	03may2013 11:49:40	03may2013 12:00:06	12.286647	12.521234
ADBE	03may2013 12:10:34	03may2013 12:21:02	12.706332	12.376937
ADBE	03may2013 12:21:02	03may2013 12:31:28	13.010424	12.194374
ADBE	03may2013 12:31:28	03may2013 12:41:55	12.831182	12.291153
ADBE	03may2013 12:41:55	03may2013 12:52:23	12.802565	12.716873
ADBE	03may2013 12:52:23	03may2013 13:02:53	12.386004	12.751864
ADBE	03may2013 13:02:53	03may2013 13:13:19	12.731956	12.822665
ADBE	03may2013 13:13:19	03may2013 13:23:47	12.636827	12.771633
ADBE	03may2013 13:23:47	03may2013 13:34:16	12.687521	12.522167
ADBE	03may2013 13:34:16	03may2013 13:44:42	12.737864	12.577025
ADBE	03may2013 13:44:42	03may2013 13:55:09	12.755822	12.778184
ADBE	03may2013 13:55:09	03may2013 14:05:37	12.787185	13.006335
ADBE	03may2013 14:05:37	03may2013 14:16:03	12.910594	13.382835
ADBE	03may2013 14:16:03	03may2013 14:26:32	12.789557	13.444896
ADBE	03may2013 14:26:32	03may2013 14:37:00	12.810117	13.497284
ADBE	03may2013 14:37:00	03may2013 14:47:31	12.748399	13.298905
ADBE	03may2013 14:47:31	03may2013 14:58:05	12.864849	12.684447
ADBE	03may2013 14:58:05	03may2013 15:08:32	13.054903	12.226174
ADBE	06may2013 09:28:10	06may2013 09:38:41	12.717276	12.308728
ADBE	06may2013 09:38:41	06may2013 09:49:22	12.567976	12.155689
ADBE	06may2013 09:49:22	06may2013 10:00:04	12.442247	12.087756
ADBE	06may2013 10:00:04	06may2013 10:10:35	12.445634	12.131958
ADBE	06may2013 10:10:35	06may2013 10:21:21	12.385453	12.050208
ADBE	06may2013 10:21:21	06may2013 10:32:11	12.338498	12.107627
ADBE	06may2013 10:32:11	06may2013 10:42:43	12.108201	12.080045
ADBE	06may2013 10:42:43	06may2013 10:53:17	12.071454	11.983329
ADBE	06may2013 10:53:17	06may2013 11:04:12	12.096338	11.934533
ADBE	06may2013 11:04:12	06may2013 11:14:45	12.286519	11.714469
ADBE	06may2013 11:14:45	06may2013 11:25:31	12.323185	12.20368
ADBE	06may2013 11:25:31	06may2013 11:36:03	12.307437	12.140376
ADBE	06may2013 11:36:03	06may2013 11:46:36	12.108741	12.448686
ADBE	06may2013 11:46:36	06may2013 11:57:10	12.086597	12.295008
ADBE	06may2013 12:07:42	06may2013 12:18:22	12.142965	12.338258
ADBE	06may2013 12:18:22	06may2013 12:28:56	12.426931	12.688073
ADBE	06may2013 12:28:56	06may2013 12:39:23	12.446769	12.666752
ADBE	06may2013 12:39:23	06may2013 12:49:58	12.430961	12.65491
ADBE	06may2013 12:49:58	06may2013 13:00:31	12.310092	12.697655
ADBE	06may2013 13:00:31	06may2013 13:11:05	12.764953	12.509446
ADBE	06may2013 13:11:05	06may2013 13:21:38	12.904874	12.314214
ADBE	06may2013 13:21:38	06may2013 13:32:12	12.873333	12.60614
ADBE	06may2013 13:32:12	06may2013 13:42:46	12.709287	12.657791
ADBE	06may2013 13:42:46	06may2013 13:53:27	12.73241	12.658787
ADBE	06may2013 13:53:27	06may2013 14:03:58	12.655206	12.884459
ADBE	06may2013 14:03:58	06may2013 14:14:30	12.723222	13.296048
ADBE	06may2013 14:14:30	06may2013 14:25:04	12.860395	13.380667
ADBE	06may2013 14:25:04	06may2013 14:35:36	12.876417	13.481596
ADBE	06may2013 14:35:36	06may2013 14:46:09	12.744415	13.454503
ADBE	06may2013 14:46:09	06may2013 14:56:39	12.86818	12.852197
ADBE	06may2013 14:56:39	06may2013 15:07:13	13.05583	12.408128
ADBE	07may2013 09:01:16	07may2013 09:11:50	13.155225	14.186678
ADBE	07may2013 09:11:50	07may2013 09:22:23	13.256209	14.048387
ADBE	07may2013 09:22:23	07may2013 09:32:53	13.389222	14.15771
ADBE	07may2013 09:32:53	07may2013 09:43:20	13.205894	13.996185
ADBE	07may2013 09:43:20	07may2013 09:53:46	13.299913	13.908456
ADBE	07may2013 09:53:46	07may2013 10:04:27	13.362282	14.058968
ADBE	07may2013 10:04:27	07may2013 10:26:04	13.24608	13.801534
ADBE	07may2013 10:26:04	07may2013 10:36:41	13.363592	14.060024
ADBE	07may2013 10:36:41	07may2013 10:47:11	13.067678	13.894873
ADBE	07may2013 10:47:11	07may2013 10:57:38	13.023419	13.599493
ADBE	07may2013 10:57:38	07may2013 11:08:16	13.098282	13.519631
ADBE	07may2013 11:08:16	07may2013 11:18:44	13.195956	13.291943
ADBE	07may2013 11:18:44	07may2013 11:29:13	13.329345	13.260941
ADBE	07may2013 11:29:13	07may2013 11:39:41	13.244296	13.240173
ADBE	07may2013 11:39:41	07may2013 11:50:07	12.939871	12.577305
ADBE	07may2013 12:00:52	07may2013 12:11:22	13.13704	12.503436
ADBE	07may2013 12:11:22	07may2013 12:21:51	12.989876	12.444487
ADBE	07may2013 12:21:51	07may2013 12:32:19	12.974998	12.448097
ADBE	07may2013 12:32:19	07may2013 12:42:55	12.809426	12.489803
ADBE	07may2013 12:42:55	07may2013 12:53:23	12.482435	12.676423
ADBE	07may2013 12:53:23	07may2013 13:03:49	12.446166	12.71258
ADBE	07may2013 13:03:49	07may2013 13:14:20	12.828368	12.751468
ADBE	07may2013 13:14:20	07may2013 13:24:50	12.831514	12.748984
ADBE	07may2013 13:24:50	07may2013 13:35:19	12.851998	12.643527
ADBE	07may2013 13:35:19	07may2013 13:45:46	12.788294	12.582655
ADBE	07may2013 13:45:46	07may2013 13:56:13	12.805462	12.589895
ADBE	07may2013 13:56:13	07may2013 14:06:46	12.82515	12.892732
ADBE	07may2013 14:06:46	07may2013 14:17:19	12.974874	13.366388
ADBE	07may2013 14:17:19	07may2013 14:27:47	12.92129	13.418345
ADBE	07may2013 14:27:47	07may2013 14:38:14	12.892494	13.469233
ADBE	07may2013 14:38:14	07may2013 14:48:45	12.740828	13.199636
ADBE	07may2013 14:48:45	07may2013 14:59:12	12.890176	12.305072
ADBE	07may2013 14:59:12	07may2013 15:09:41	13.124623	11.946414
ADBE	08may2013 09:15:00	08may2013 09:25:49	12.857516	12.703293
ADBE	08may2013 09:25:49	08may2013 09:36:28	12.863748	12.698532
ADBE	08may2013 09:36:28	08may2013 09:47:09	12.570789	12.426497
ADBE	08may2013 09:47:09	08may2013 09:57:54	12.488619	12.354044
ADBE	08may2013 09:57:54	08may2013 10:08:38	12.513601	12.229711
ADBE	08may2013 10:08:38	08may2013 10:19:22	12.568607	12.235282
ADBE	08may2013 10:19:22	08may2013 10:30:08	12.565144	12.646522
ADBE	08may2013 10:30:08	08may2013 10:40:48	12.43128	12.71681
ADBE	08may2013 10:40:48	08may2013 10:51:34	12.240244	12.714808
ADBE	08may2013 10:51:34	08may2013 11:02:13	12.180903	12.612531
ADBE	08may2013 11:02:13	08may2013 11:13:01	12.411073	12.328533
ADBE	08may2013 11:13:01	08may2013 11:23:39	12.607808	12.486609
ADBE	08may2013 11:23:39	08may2013 11:34:19	12.640427	12.563265
ADBE	08may2013 11:34:19	08may2013 11:45:02	12.487943	12.609813
ADBE	08may2013 11:45:02	08may2013 11:55:44	12.437183	12.359119
ADBE	08may2013 12:06:26	08may2013 12:17:02	12.549649	12.258756
ADBE	08may2013 12:17:02	08may2013 12:27:44	12.579149	12.536864
ADBE	08may2013 12:27:44	08may2013 12:38:32	12.616934	12.487247
ADBE	08may2013 12:38:32	08may2013 12:49:18	12.483568	12.470515
ADBE	08may2013 12:49:18	08may2013 12:59:58	12.361368	12.660947
ADBE	08may2013 12:59:58	08may2013 13:10:30	12.721478	12.531635
ADBE	08may2013 13:10:30	08may2013 13:21:00	12.858261	12.658348
ADBE	08may2013 13:21:00	08may2013 13:31:29	12.833323	12.649735
ADBE	08may2013 13:31:29	08may2013 13:41:59	12.667983	12.643382
ADBE	08may2013 13:41:59	08may2013 13:52:30	12.76049	12.735824
ADBE	08may2013 13:52:30	08may2013 14:02:57	12.697393	13.114555
ADBE	08may2013 14:02:57	08may2013 14:13:26	12.909671	13.366091
ADBE	08may2013 14:13:26	08may2013 14:23:54	12.907072	13.449572
ADBE	08may2013 14:23:54	08may2013 14:34:22	12.89779	13.44299
ADBE	08may2013 14:34:22	08may2013 14:45:00	12.794853	13.064179
ADBE	08may2013 14:45:00	08may2013 14:55:33	12.979886	12.592246
ADBE	08may2013 14:55:33	08may2013 15:06:01	13.076631	11.88444
ADBE	09may2013 09:21:20	09may2013 09:31:50	13.076669	14.768234
ADBE	09may2013 09:31:50	09may2013 09:42:28	13.058697	14.752853
ADBE	09may2013 09:42:28	09may2013 10:29:55	13.151751	13.954764
ADBE	09may2013 10:29:55	09may2013 10:54:05	13.597131	13.403443
ADBE	09may2013 10:54:05	09may2013 11:05:04	13.495522	13.180789
ADBE	09may2013 11:05:04	09may2013 11:15:53	13.711787	13.231565
ADBE	09may2013 11:15:53	09may2013 11:26:21	13.707633	13.566885
ADBE	09may2013 11:26:21	09may2013 11:36:49	13.287975	13.745893
ADBE	09may2013 11:36:49	09may2013 11:47:16	12.85535	13.778818
ADBE	09may2013 11:47:16	09may2013 11:57:42	12.749394	13.575486
ADBE	09may2013 12:08:09	09may2013 12:18:34	12.984686	13.551939
ADBE	09may2013 12:18:34	09may2013 12:29:03	13.148857	13.628016
ADBE	09may2013 12:29:03	09may2013 12:39:28	13.23415	13.637187
ADBE	09may2013 12:39:28	09may2013 12:49:54	13.095955	13.682862
ADBE	09may2013 12:49:54	09may2013 13:00:21	12.989604	14.196535
ADBE	09may2013 13:00:21	09may2013 13:10:49	13.390007	14.189023
ADBE	09may2013 13:10:49	09may2013 13:21:16	13.423942	14.204781
ADBE	09may2013 13:21:16	09may2013 13:31:44	13.430603	14.11508
ADBE	09may2013 13:31:44	09may2013 13:42:16	13.299829	13.615968
ADBE	09may2013 13:42:16	09may2013 13:52:45	13.560096	13.567513
ADBE	09may2013 13:52:45	09may2013 14:03:12	13.53358	13.543906
ADBE	09may2013 14:03:12	09may2013 14:13:39	13.714331	13.926403
ADBE	09may2013 14:13:39	09may2013 14:24:06	13.669534	14.095799
ADBE	09may2013 14:24:06	09may2013 14:34:35	13.422671	13.983375
ADBE	09may2013 14:34:35	09may2013 14:45:02	13.237553	13.818529
ADBE	09may2013 14:45:02	09may2013 14:55:31	13.221937	13.239353
ADBE	09may2013 14:55:31	09may2013 15:05:58	13.416135	11.920674
ADBE	10may2013 09:21:03	10may2013 09:31:30	12.865511	13.479728
ADBE	10may2013 09:31:30	10may2013 09:42:02	12.851067	13.349109
ADBE	10may2013 09:42:02	10may2013 09:52:43	12.865793	13.390612
ADBE	10may2013 09:52:43	10may2013 10:03:10	12.828461	13.028841
ADBE	10may2013 10:03:10	10may2013 10:13:40	12.933063	12.728772
ADBE	10may2013 10:13:40	10may2013 10:24:06	12.944312	12.679361
ADBE	10may2013 10:24:06	10may2013 10:34:41	12.87883	12.534149
ADBE	10may2013 10:34:41	10may2013 10:45:09	12.743574	12.322022
ADBE	10may2013 10:45:09	10may2013 10:55:41	12.540718	12.307798
ADBE	10may2013 10:55:41	10may2013 11:06:14	12.393497	12.454081
ADBE	10may2013 11:06:14	10may2013 11:16:42	12.619751	12.396313
ADBE	10may2013 11:16:42	10may2013 11:27:10	12.522689	12.857376
ADBE	10may2013 11:27:10	10may2013 11:37:38	12.444785	12.910212
ADBE	10may2013 11:37:38	10may2013 11:48:05	12.28105	12.830041
ADBE	10may2013 11:48:05	10may2013 11:58:32	12.355677	12.700738
ADBE	10may2013 12:08:58	10may2013 12:19:33	12.544899	12.732655
ADBE	10may2013 12:19:33	10may2013 12:30:08	12.734958	12.73728
ADBE	10may2013 12:30:08	10may2013 12:40:45	12.758137	12.823752
ADBE	10may2013 12:40:45	10may2013 12:51:34	12.566325	12.727055
ADBE	10may2013 12:51:34	10may2013 13:02:27	12.49926	12.566753
ADBE	10may2013 13:02:27	10may2013 13:13:15	12.926065	12.473589
ADBE	10may2013 13:13:15	10may2013 13:23:55	12.910641	12.48628
ADBE	10may2013 13:23:55	10may2013 13:34:42	12.97146	12.792383
ADBE	10may2013 13:34:42	10may2013 13:45:27	12.768374	12.888601
ADBE	10may2013 13:45:27	10may2013 13:56:01	12.688702	12.927764
ADBE	10may2013 13:56:01	10may2013 14:06:28	12.645603	13.22589
ADBE	10may2013 14:06:28	10may2013 14:16:55	12.798057	13.662704
ADBE	10may2013 14:16:55	10may2013 14:27:22	12.948765	13.671965
ADBE	10may2013 14:27:22	10may2013 14:37:52	12.998182	13.746231
ADBE	10may2013 14:37:52	10may2013 14:48:25	12.860681	13.49422
ADBE	10may2013 14:48:25	10may2013 14:58:55	12.993857	12.546509
ADBE	10may2013 14:58:55	10may2013 15:09:25	13.210494	12.265709
ADBE	13may2013 09:04:32	13may2013 09:15:04	12.523936	12.496886
ADBE	13may2013 09:15:04	13may2013 09:25:33	12.617569	12.436116
ADBE	13may2013 09:25:33	13may2013 09:36:03	12.603757	12.511014
ADBE	13may2013 09:36:03	13may2013 09:46:33	12.419364	12.622208
ADBE	13may2013 09:46:33	13may2013 09:57:04	12.395053	12.511109
ADBE	13may2013 09:57:04	13may2013 10:07:37	12.378486	12.527714
ADBE	13may2013 10:07:37	13may2013 10:18:08	12.352729	13.136696
ADBE	13may2013 10:18:08	13may2013 10:39:15	12.449238	12.96661
ADBE	13may2013 10:39:15	13may2013 10:49:44	12.295409	12.962307
ADBE	13may2013 10:49:44	13may2013 11:00:19	12.254026	13.030325
ADBE	13may2013 11:00:19	13may2013 11:10:47	12.495671	12.125459
ADBE	13may2013 11:10:47	13may2013 11:21:17	12.795267	12.497226
ADBE	13may2013 11:21:17	13may2013 11:31:46	12.712537	12.820647
ADBE	13may2013 11:31:46	13may2013 11:42:19	12.585711	12.724738
ADBE	13may2013 11:42:19	13may2013 11:53:03	12.590141	12.529043
ADBE	13may2013 12:03:30	13may2013 12:13:57	12.381549	12.434228
ADBE	13may2013 12:13:57	13may2013 12:24:27	12.509614	11.856274
ADBE	13may2013 12:24:27	13may2013 12:34:53	12.66832	11.721337
ADBE	13may2013 12:34:53	13may2013 12:45:22	12.482491	11.729712
ADBE	13may2013 12:45:22	13may2013 12:55:50	12.369212	11.825274
ADBE	13may2013 12:55:50	13may2013 13:06:18	12.337918	11.793047
ADBE	13may2013 13:06:18	13may2013 13:16:45	12.452583	11.781463
ADBE	13may2013 13:16:45	13may2013 13:27:13	12.386118	11.994716
ADBE	13may2013 13:27:13	13may2013 13:37:42	12.38966	12.177396
ADBE	13may2013 13:37:42	13may2013 13:48:10	12.279376	12.433877
ADBE	13may2013 13:48:10	13may2013 13:58:38	12.322679	12.580849
ADBE	13may2013 13:58:38	13may2013 14:09:06	12.312065	12.675082
ADBE	13may2013 14:09:06	13may2013 14:19:37	12.533262	13.116126
ADBE	13may2013 14:19:37	13may2013 14:30:05	12.626085	12.919397
ADBE	13may2013 14:30:05	13may2013 14:40:32	12.734412	12.993354
ADBE	13may2013 14:40:32	13may2013 14:51:01	12.650585	12.772486
ADBE	13may2013 14:51:01	13may2013 15:01:31	12.699706	11.618519
ADBE	14may2013 09:23:47	14may2013 09:34:24	13.073284	13.063748
ADBE	14may2013 09:34:24	14may2013 09:45:25	12.932673	13.071382
ADBE	14may2013 09:45:25	14may2013 09:55:57	12.911263	13.181897
ADBE	14may2013 09:55:57	14may2013 10:06:27	12.807858	13.115582
ADBE	14may2013 10:06:27	14may2013 10:17:06	12.7066	12.959014
ADBE	14may2013 10:17:06	14may2013 10:27:39	12.715882	12.843781
ADBE	14may2013 10:27:39	14may2013 10:38:12	12.701834	12.542509
ADBE	14may2013 10:38:12	14may2013 10:48:41	12.603422	12.490105
ADBE	14may2013 10:48:41	14may2013 10:59:11	12.570531	12.290014
ADBE	14may2013 10:59:11	14may2013 11:09:37	12.487214	12.31477
ADBE	14may2013 11:09:37	14may2013 11:20:07	12.662233	12.623671
ADBE	14may2013 11:20:07	14may2013 11:30:34	12.511703	12.521773
ADBE	14may2013 11:30:34	14may2013 11:41:03	12.491177	12.650105
ADBE	14may2013 11:41:03	14may2013 11:51:32	12.232961	12.251032
ADBE	14may2013 12:02:01	14may2013 12:12:31	12.504736	12.393817
ADBE	14may2013 12:12:31	14may2013 12:22:59	12.602244	12.451714
ADBE	14may2013 12:22:59	14may2013 12:33:26	12.567758	12.505429
ADBE	14may2013 12:33:26	14may2013 12:43:51	12.461432	12.578959
ADBE	14may2013 12:43:51	14may2013 12:54:18	12.281142	12.581182
ADBE	14may2013 12:54:18	14may2013 13:04:46	12.351068	12.556659
ADBE	14may2013 13:04:46	14may2013 13:15:16	12.776828	12.513855
ADBE	14may2013 13:15:16	14may2013 13:25:43	12.817282	12.570646
ADBE	14may2013 13:25:43	14may2013 13:36:11	12.855245	12.77217
ADBE	14may2013 13:36:11	14may2013 13:46:40	12.686583	12.903008
ADBE	14may2013 13:46:40	14may2013 13:57:06	12.670505	13.125048
ADBE	14may2013 13:57:06	14may2013 14:07:33	12.669105	13.292572
ADBE	14may2013 14:07:33	14may2013 14:18:02	12.830309	13.683489
ADBE	14may2013 14:18:02	14may2013 14:28:29	12.933874	13.608418
ADBE	14may2013 14:28:29	14may2013 14:38:55	12.999068	13.603666
ADBE	14may2013 14:38:55	14may2013 14:49:23	12.954664	13.391374
ADBE	14may2013 14:49:23	14may2013 14:59:52	13.034406	12.36107
ADBE	15may2013 09:13:07	15may2013 09:23:36	12.730937	12.852218
ADBE	15may2013 09:23:36	15may2013 09:34:04	12.717575	12.734952
ADBE	15may2013 09:34:04	15may2013 09:44:33	12.57885	12.686593
ADBE	15may2013 09:44:33	15may2013 09:55:06	12.608314	12.646635
ADBE	15may2013 09:55:06	15may2013 10:05:37	12.562086	12.307871
ADBE	15may2013 10:05:37	15may2013 10:16:09	12.604445	12.194369
ADBE	15may2013 10:16:09	15may2013 10:26:37	12.531433	12.035824
ADBE	15may2013 10:26:37	15may2013 10:37:06	12.506075	11.871746
ADBE	15may2013 10:37:06	15may2013 10:47:37	12.330216	11.831176
ADBE	15may2013 10:47:37	15may2013 10:58:08	12.165272	11.861291
ADBE	15may2013 10:58:08	15may2013 11:08:39	12.108915	11.868079
ADBE	15may2013 11:08:39	15may2013 11:19:10	12.258379	12.406962
ADBE	15may2013 11:19:10	15may2013 11:29:40	12.178109	12.459121
ADBE	15may2013 11:29:40	15may2013 11:40:07	12.16048	12.48879
ADBE	15may2013 11:40:07	15may2013 11:50:36	12.036757	11.979624
ADBE	15may2013 12:01:05	15may2013 12:11:37	12.273968	11.981428
ADBE	15may2013 12:11:37	15may2013 12:22:04	12.491693	12.072181
ADBE	15may2013 12:22:04	15may2013 12:32:33	12.51739	12.168091
ADBE	15may2013 12:32:33	15may2013 12:43:03	12.370724	12.341669
ADBE	15may2013 12:43:03	15may2013 12:53:31	12.14132	12.542638
ADBE	15may2013 12:53:31	15may2013 13:03:58	12.125015	12.915961
ADBE	15may2013 13:03:58	15may2013 13:14:31	12.58015	13.13805
ADBE	15may2013 13:14:31	15may2013 13:24:58	12.627646	13.30607
ADBE	15may2013 13:24:58	15may2013 13:35:26	12.714354	13.40695
ADBE	15may2013 13:35:26	15may2013 13:45:53	12.658767	13.330533
ADBE	15may2013 13:45:53	15may2013 13:56:20	12.842847	13.346377
ADBE	15may2013 13:56:20	15may2013 14:06:49	12.951936	13.360584
ADBE	15may2013 14:06:49	15may2013 14:17:15	13.190475	13.465103
ADBE	15may2013 14:17:15	15may2013 14:27:45	13.238247	13.407273
ADBE	15may2013 14:27:45	15may2013 14:38:13	13.2035	13.423247
ADBE	15may2013 14:38:13	15may2013 14:48:46	13.051192	13.126007
ADBE	15may2013 14:48:46	15may2013 14:59:13	13.057229	12.58554
ADBE	15may2013 14:59:13	15may2013 15:09:40	13.113313	12.365688
ADBE	16may2013 09:20:26	16may2013 09:30:56	12.848028	12.282464
ADBE	16may2013 09:30:56	16may2013 09:41:25	12.63344	12.187277
ADBE	16may2013 09:41:25	16may2013 09:51:55	12.568372	12.526012
ADBE	16may2013 09:51:55	16may2013 10:02:22	12.368114	12.502188
ADBE	16may2013 10:02:22	16may2013 10:12:50	12.332217	12.404465
ADBE	16may2013 10:12:50	16may2013 10:23:18	12.354308	12.329254
ADBE	16may2013 10:23:18	16may2013 10:33:46	12.30785	11.77132
ADBE	16may2013 10:33:46	16may2013 10:44:16	12.324812	11.848326
ADBE	16may2013 10:44:16	16may2013 10:54:46	12.337371	12.097095
ADBE	16may2013 10:54:46	16may2013 11:05:17	12.263619	12.184716
ADBE	16may2013 11:05:17	16may2013 11:15:47	12.452254	12.107544
ADBE	16may2013 11:15:47	16may2013 11:26:16	12.178895	12.248001
ADBE	16may2013 11:26:16	16may2013 11:36:47	12.19875	12.07213
ADBE	16may2013 11:36:47	16may2013 11:47:17	12.162211	12.05604
ADBE	16may2013 11:47:17	16may2013 11:57:46	12.205455	12.057775
ADBE	16may2013 12:08:15	16may2013 12:18:43	12.419903	11.964065
ADBE	16may2013 12:18:43	16may2013 12:29:10	12.440519	11.996332
ADBE	16may2013 12:29:10	16may2013 12:39:38	12.349081	12.181262
ADBE	16may2013 12:39:38	16may2013 12:50:05	12.188372	12.17809
ADBE	16may2013 12:50:05	16may2013 13:00:31	12.190271	12.179626
ADBE	16may2013 13:00:31	16may2013 13:10:58	12.553764	12.225199
ADBE	16may2013 13:10:58	16may2013 13:21:25	12.567546	12.415924
ADBE	16may2013 13:21:25	16may2013 13:31:52	12.658566	12.479715
ADBE	16may2013 13:31:52	16may2013 13:42:20	12.502487	12.583814
ADBE	16may2013 13:42:20	16may2013 13:52:51	12.508029	12.650512
ADBE	16may2013 13:52:51	16may2013 14:03:20	12.534379	12.519696
ADBE	16may2013 14:03:20	16may2013 14:13:51	12.778699	12.926013
ADBE	16may2013 14:13:51	16may2013 14:24:26	12.804064	13.058897
ADBE	16may2013 14:24:26	16may2013 14:34:56	12.860662	13.125939
ADBE	16may2013 14:34:56	16may2013 14:45:23	12.732665	12.988178
ADBE	16may2013 14:45:23	16may2013 14:55:56	12.671927	12.380488
ADBE	16may2013 14:55:56	16may2013 15:06:27	12.873973	11.828853
ADBE	17may2013 09:22:12	17may2013 09:32:40	12.556293	12.700446
ADBE	17may2013 09:32:40	17may2013 09:43:08	12.425425	12.659292
ADBE	17may2013 09:43:08	17may2013 09:53:39	12.480418	12.863305
ADBE	17may2013 09:53:39	17may2013 10:04:08	12.391165	12.766962
ADBE	17may2013 10:04:08	17may2013 10:14:39	12.516954	12.850951
ADBE	17may2013 10:14:39	17may2013 10:25:07	12.515776	12.99724
ADBE	17may2013 10:25:07	17may2013 10:35:40	12.492706	12.954605
ADBE	17may2013 10:35:40	17may2013 10:46:12	12.440846	12.806111
ADBE	17may2013 10:46:12	17may2013 10:56:38	12.389445	12.621428
ADBE	17may2013 10:56:38	17may2013 11:07:06	12.433753	12.23174
ADBE	17may2013 11:07:06	17may2013 11:17:34	12.756089	12.098827
ADBE	17may2013 11:17:34	17may2013 11:28:05	12.715137	12.291099
ADBE	17may2013 11:28:05	17may2013 11:38:39	12.643582	12.234568
ADBE	17may2013 11:38:39	17may2013 11:49:18	12.395579	12.218184
ADBE	17may2013 11:49:18	17may2013 11:59:47	12.20303	11.700027
ADBE	17may2013 12:10:19	17may2013 12:20:46	12.38716	11.464575
ADBE	17may2013 12:20:46	17may2013 12:31:19	12.437385	12.168682
ADBE	17may2013 12:31:19	17may2013 12:41:48	12.248539	12.190395
ADBE	17may2013 12:41:48	17may2013 12:52:26	12.241731	12.386534
ADBE	17may2013 12:52:26	17may2013 13:02:55	11.989975	12.682778
ADBE	17may2013 13:02:55	17may2013 13:13:29	12.285701	12.698104
ADBE	17may2013 13:13:29	17may2013 13:24:01	12.628011	13.06926
ADBE	17may2013 13:24:01	17may2013 13:34:30	12.638247	13.389659
ADBE	17may2013 13:34:30	17may2013 13:45:00	12.580382	13.351268
ADBE	17may2013 13:45:00	17may2013 13:55:32	12.727358	13.387223
ADBE	17may2013 13:55:32	17may2013 14:06:01	12.740261	13.236445
ADBE	17may2013 14:06:01	17may2013 14:16:32	13.095677	13.001341
ADBE	17may2013 14:16:32	17may2013 14:27:02	13.234983	13.200797
ADBE	17may2013 14:27:02	17may2013 14:37:34	13.218992	13.146263
ADBE	17may2013 14:37:34	17may2013 14:48:10	13.080153	13.057684
ADBE	17may2013 14:48:10	17may2013 14:58:44	13.003281	12.731709
ADBE	17may2013 14:58:44	17may2013 15:09:14	12.885718	12.21094
ADBE	20may2013 09:18:41	20may2013 09:29:16	12.325052	11.601138
ADBE	20may2013 09:29:16	20may2013 09:39:42	12.254141	11.584818
ADBE	20may2013 09:39:42	20may2013 09:50:18	12.031067	11.382634
ADBE	20may2013 09:50:18	20may2013 10:00:48	12.013433	11.334934
ADBE	20may2013 10:00:48	20may2013 10:11:16	11.991672	11.299521
ADBE	20may2013 10:11:16	20may2013 10:21:46	11.939672	11.505538
ADBE	20may2013 10:21:46	20may2013 10:32:13	11.933054	11.609399
ADBE	20may2013 10:32:13	20may2013 10:42:41	11.67937	11.563581
ADBE	20may2013 10:42:41	20may2013 10:53:08	11.658548	11.710981
ADBE	20may2013 10:53:08	20may2013 11:03:37	11.637652	11.574867
ADBE	20may2013 11:03:37	20may2013 11:14:09	11.969667	11.487043
ADBE	20may2013 11:14:09	20may2013 11:24:47	12.01885	11.677397
ADBE	20may2013 11:24:47	20may2013 11:35:17	11.997926	11.756099
ADBE	20may2013 11:35:17	20may2013 11:45:50	11.913223	11.765737
ADBE	20may2013 11:45:50	20may2013 11:56:26	11.850619	11.711285
ADBE	20may2013 12:06:56	20may2013 12:17:30	12.028719	11.83007
ADBE	20may2013 12:17:30	20may2013 12:28:02	12.09392	11.733418
ADBE	20may2013 12:28:02	20may2013 12:38:36	12.131403	11.721516
ADBE	20may2013 12:38:36	20may2013 12:49:12	11.984006	11.72504
ADBE	20may2013 12:49:12	20may2013 13:00:00	11.961954	11.702181
ADBE	20may2013 13:00:00	20may2013 13:10:32	12.434148	11.75934
ADBE	20may2013 13:10:32	20may2013 13:21:03	12.382652	11.951619
ADBE	20may2013 13:21:03	20may2013 13:31:31	12.375301	11.972468
ADBE	20may2013 13:31:31	20may2013 13:41:59	12.226359	11.964721
ADBE	20may2013 13:41:59	20may2013 13:52:28	12.214515	11.902038
ADBE	20may2013 13:52:28	20may2013 14:02:56	12.24401	12.126965
ADBE	20may2013 14:02:56	20may2013 14:13:29	12.516052	12.436835
ADBE	20may2013 14:13:29	20may2013 14:23:54	12.524263	12.668435
ADBE	20may2013 14:23:54	20may2013 14:34:24	12.522491	12.773991
ADBE	20may2013 14:34:24	20may2013 14:44:54	12.336144	12.615895
ADBE	20may2013 14:44:54	20may2013 14:55:26	12.446707	12.226596
ADBE	20may2013 14:55:26	20may2013 15:05:58	12.599374	11.67693
ADBE	29may2013 09:14:01	29may2013 09:24:35	12.846481	12.939185
ADBE	29may2013 09:24:35	29may2013 09:35:24	12.972514	12.685609
ADBE	29may2013 09:35:24	29may2013 09:46:16	12.783304	12.541995
ADBE	29may2013 09:46:16	29may2013 09:57:19	12.773831	12.238889
ADBE	29may2013 09:57:19	29may2013 10:08:13	12.818362	12.17601
ADBE	29may2013 10:08:13	29may2013 10:19:36	12.627915	12.075349
ADBE	29may2013 10:19:36	29may2013 10:30:21	12.502159	12.011838
ADBE	29may2013 10:30:21	29may2013 10:41:24	12.430463	12.050991
ADBE	29may2013 10:41:24	29may2013 10:53:21	12.125147	12.164282
ADBE	29may2013 10:53:21	29may2013 11:05:19	12.090223	12.103253
ADBE	29may2013 11:05:19	29may2013 11:16:26	12.277126	12.027204
ADBE	29may2013 11:16:26	29may2013 11:27:08	12.241024	12.410103
ADBE	29may2013 11:27:08	29may2013 11:37:54	12.260065	12.380307
ADBE	29may2013 11:37:54	29may2013 11:48:36	12.162046	12.465351
ADBE	29may2013 11:48:36	29may2013 11:59:12	12.130862	12.347234
ADBE	29may2013 12:09:48	29may2013 12:20:42	12.318885	12.401002
ADBE	29may2013 12:20:42	29may2013 12:31:15	12.487919	12.413558
ADBE	29may2013 12:31:15	29may2013 12:41:42	12.317109	12.334004
ADBE	29may2013 12:41:42	29may2013 12:52:18	12.362552	12.272099
ADBE	29may2013 12:52:18	29may2013 13:02:51	12.30044	12.701083
ADBE	29may2013 13:02:51	29may2013 13:13:22	12.739126	12.62924
ADBE	29may2013 13:13:22	29may2013 13:23:52	12.74824	12.801508
ADBE	29may2013 13:23:52	29may2013 13:34:21	12.706631	12.970945
ADBE	29may2013 13:34:21	29may2013 13:44:53	12.518476	12.589868
ADBE	29may2013 13:44:53	29may2013 13:55:24	12.728406	12.666979
ADBE	29may2013 13:55:24	29may2013 14:05:54	12.699048	12.731821
ADBE	29may2013 14:05:54	29may2013 14:16:24	12.933069	13.072868
ADBE	29may2013 14:16:24	29may2013 14:26:59	13.020072	13.126132
ADBE	29may2013 14:26:59	29may2013 14:37:29	12.833289	13.099408
ADBE	29may2013 14:37:29	29may2013 14:48:02	12.712807	12.90757
ADBE	29may2013 14:48:02	29may2013 14:58:35	12.748206	12.152139
ADBE	29may2013 14:58:35	29may2013 15:09:06	12.914105	11.942732
ADBE	30may2013 09:19:41	30may2013 11:51:12	12.867894	11.653166
ADBE	30may2013 12:01:40	30may2013 12:12:11	13.380618	11.776819
ADBE	30may2013 12:12:11	30may2013 12:22:41	13.373084	11.866879
ADBE	30may2013 12:22:41	30may2013 12:33:10	13.311218	11.899676
ADBE	30may2013 12:33:10	30may2013 12:43:45	13.060092	11.968634
ADBE	30may2013 12:43:45	30may2013 12:54:13	12.013819	11.839579
ADBE	30may2013 12:54:13	30may2013 13:04:48	12.072986	11.804124
ADBE	30may2013 13:04:48	30may2013 13:15:16	12.51054	11.818069
ADBE	30may2013 13:15:16	30may2013 13:25:48	12.540997	11.788107
ADBE	30may2013 13:25:48	30may2013 13:36:16	12.575464	11.763965
ADBE	30may2013 13:36:16	30may2013 13:46:52	12.340438	11.830761
ADBE	30may2013 13:46:52	30may2013 13:57:34	12.327285	12.222054
ADBE	30may2013 13:57:34	30may2013 14:08:19	12.352922	12.698336
ADBE	30may2013 14:08:19	30may2013 14:18:48	12.518081	13.472589
ADBE	30may2013 14:18:48	30may2013 14:29:14	12.508047	13.417612
ADBE	30may2013 14:29:14	30may2013 14:39:47	12.541524	13.590967
ADBE	30may2013 14:39:47	30may2013 14:50:21	12.554823	13.374907
ADBE	30may2013 14:50:21	30may2013 15:00:57	12.768968	12.444203
ADBE	31may2013 09:22:10	31may2013 09:32:43	12.467415	11.887189
ADBE	31may2013 09:32:43	31may2013 09:43:16	12.372868	11.857741
ADBE	31may2013 09:43:16	31may2013 09:53:55	12.335326	12.084402
ADBE	31may2013 09:53:55	31may2013 10:04:31	12.234884	11.970154
ADBE	31may2013 10:04:31	31may2013 10:15:11	12.24643	11.797901
ADBE	31may2013 10:15:11	31may2013 10:25:49	12.112452	11.764952
ADBE	31may2013 10:25:49	31may2013 10:47:39	12.144938	11.30297
ADBE	31may2013 10:47:39	31may2013 10:58:24	12.056026	11.374375
ADBE	31may2013 10:58:24	31may2013 11:09:02	12.002397	11.262963
ADBE	31may2013 11:09:02	31may2013 11:20:03	12.163115	11.58007
ADBE	31may2013 11:20:03	31may2013 11:30:41	12.143057	11.545132
ADBE	31may2013 11:30:41	31may2013 11:41:22	11.747916	11.559113
ADBE	31may2013 11:41:22	31may2013 11:52:02	11.784036	11.262295
ADBE	31may2013 12:02:43	31may2013 12:13:29	11.980636	11.234468
ADBE	31may2013 12:13:29	31may2013 12:24:04	12.103127	11.332207
ADBE	31may2013 12:24:04	31may2013 12:34:37	12.081497	11.537013
ADBE	31may2013 12:34:37	31may2013 12:45:15	11.918933	11.583701
ADBE	31may2013 12:45:15	31may2013 12:56:53	11.764799	11.719923
ADBE	31may2013 12:56:53	31may2013 13:08:54	11.748742	11.771799
ADBE	31may2013 13:08:54	31may2013 13:20:56	12.207932	11.837542
ADBE	31may2013 13:20:56	31may2013 13:31:30	12.315709	12.319036
ADBE	31may2013 13:31:30	31may2013 13:41:58	12.206049	12.373526
ADBE	31may2013 13:41:58	31may2013 13:52:29	12.256223	12.875081
ADBE	31may2013 13:52:29	31may2013 14:03:12	12.277038	13.507836
ADBE	31may2013 14:03:12	31may2013 14:14:02	12.462416	13.415375
ADBE	31may2013 14:14:02	31may2013 14:25:55	12.695015	13.997025
ADBE	31may2013 14:25:55	31may2013 14:49:34	12.727403	13.855212
ADBE	31may2013 14:49:34	31may2013 15:00:51	12.818907	14.029949
ADBE	03jun2013 09:03:37	03jun2013 09:14:10	12.609562	13.112935
ADBE	03jun2013 09:14:10	03jun2013 09:25:01	12.736494	13.017245
ADBE	03jun2013 09:25:01	03jun2013 09:35:48	12.690696	12.817681
ADBE	03jun2013 09:35:48	03jun2013 09:46:22	12.573569	12.332176
ADBE	03jun2013 09:46:22	03jun2013 09:57:07	12.700991	12.611511
ADBE	03jun2013 09:57:07	03jun2013 10:07:38	12.678146	12.840228
ADBE	03jun2013 10:07:38	03jun2013 10:18:07	12.628189	12.822185
ADBE	03jun2013 10:18:07	03jun2013 10:28:36	12.532961	12.819273
ADBE	03jun2013 10:28:36	03jun2013 10:39:06	12.295536	12.484397
ADBE	03jun2013 10:39:06	03jun2013 10:49:36	12.278986	12.085238
ADBE	03jun2013 10:49:36	03jun2013 11:00:06	12.390544	12.019556
ADBE	03jun2013 11:00:06	03jun2013 11:10:59	12.609776	11.910171
ADBE	03jun2013 11:10:59	03jun2013 11:21:27	12.613347	12.114977
ADBE	03jun2013 11:21:27	03jun2013 11:31:55	12.465325	12.103669
ADBE	03jun2013 11:31:55	03jun2013 11:42:26	12.101479	12.129769
ADBE	03jun2013 11:42:26	03jun2013 11:52:57	12.116449	11.847253
ADBE	03jun2013 12:03:24	03jun2013 12:13:50	12.25868	12.271308
ADBE	03jun2013 12:13:50	03jun2013 12:24:21	12.324949	12.276326
ADBE	03jun2013 12:24:21	03jun2013 12:35:31	12.304091	12.320673
ADBE	03jun2013 12:35:31	03jun2013 12:46:25	12.181623	12.535131
ADBE	03jun2013 12:46:25	03jun2013 13:08:33	12.047628	12.328317
ADBE	03jun2013 13:08:33	03jun2013 13:20:06	12.64912	12.48842
ADBE	03jun2013 13:20:06	03jun2013 13:30:42	12.645392	12.519269
ADBE	03jun2013 13:30:42	03jun2013 13:41:14	12.518637	12.575189
ADBE	03jun2013 13:41:14	03jun2013 13:51:51	12.62124	12.652414
ADBE	03jun2013 13:51:51	03jun2013 14:02:33	12.521091	12.59704
ADBE	03jun2013 14:02:33	03jun2013 14:13:13	12.764132	12.732079
ADBE	03jun2013 14:13:13	03jun2013 14:23:44	12.778482	12.90295
ADBE	03jun2013 14:23:44	03jun2013 14:34:17	12.806069	12.68914
ADBE	03jun2013 14:34:17	03jun2013 14:44:49	12.688208	12.553255
ADBE	03jun2013 14:44:49	03jun2013 14:55:20	12.662942	12.650274
ADBE	03jun2013 14:55:20	03jun2013 15:05:49	12.727891	11.933857
ADBE	04jun2013 09:04:21	04jun2013 09:15:04	12.948864	14.053002
ADBE	04jun2013 09:15:04	04jun2013 09:26:07	13.059331	13.909345
ADBE	04jun2013 09:26:07	04jun2013 09:47:36	13.183626	13.548319
ADBE	04jun2013 09:47:36	04jun2013 10:09:02	13.111606	12.658708
ADBE	04jun2013 10:09:02	04jun2013 10:19:40	13.233699	12.499779
ADBE	04jun2013 10:19:40	04jun2013 10:30:19	13.204848	12.504338
ADBE	04jun2013 10:30:19	04jun2013 10:41:12	13.131954	12.331573
ADBE	04jun2013 10:41:12	04jun2013 10:51:47	12.799441	12.741946
ADBE	04jun2013 10:51:47	04jun2013 11:02:22	12.355958	12.714311
ADBE	04jun2013 11:02:22	04jun2013 11:13:11	12.504642	12.697881
ADBE	04jun2013 11:13:11	04jun2013 11:23:45	12.507274	12.872935
ADBE	04jun2013 11:23:45	04jun2013 11:34:22	12.408779	12.546968
ADBE	04jun2013 11:34:22	04jun2013 11:44:57	12.454925	12.888768
ADBE	04jun2013 11:44:57	04jun2013 11:55:26	12.445529	12.796922
ADBE	04jun2013 12:05:54	04jun2013 12:16:26	12.672503	13.194091
ADBE	04jun2013 12:16:26	04jun2013 12:27:07	12.715192	13.364617
ADBE	04jun2013 12:27:07	04jun2013 12:37:38	12.554811	13.24211
ADBE	04jun2013 12:37:38	04jun2013 12:48:06	12.57006	13.218556
ADBE	04jun2013 12:48:06	04jun2013 12:58:37	12.522348	12.862991
ADBE	04jun2013 12:58:37	04jun2013 13:09:07	12.721562	12.597242
ADBE	04jun2013 13:09:07	04jun2013 13:19:34	13.215607	12.713474
ADBE	04jun2013 13:19:34	04jun2013 13:30:01	13.152964	12.826504
ADBE	04jun2013 13:30:01	04jun2013 13:40:32	13.147052	13.01768
ADBE	04jun2013 13:40:32	04jun2013 13:51:00	12.813966	13.258557
ADBE	04jun2013 13:51:00	04jun2013 14:01:30	12.68543	13.317129
ADBE	04jun2013 14:01:30	04jun2013 14:11:59	12.905756	13.374783
ADBE	04jun2013 14:11:59	04jun2013 14:22:28	12.959997	13.44669
ADBE	04jun2013 14:22:28	04jun2013 14:32:56	13.05321	13.136476
ADBE	04jun2013 14:32:56	04jun2013 14:43:28	13.023303	12.923505
ADBE	04jun2013 14:43:28	04jun2013 14:54:04	13.051365	12.561479
ADBE	04jun2013 14:54:04	04jun2013 15:04:37	13.078978	12.528076
ADBE	05jun2013 09:13:48	05jun2013 09:24:17	12.918912	13.024477
ADBE	05jun2013 09:24:17	05jun2013 09:34:50	12.965322	13.034614
ADBE	05jun2013 09:34:50	05jun2013 09:45:22	12.770951	13.106744
ADBE	05jun2013 09:45:22	05jun2013 09:55:54	12.706614	12.952914
ADBE	05jun2013 09:55:54	05jun2013 10:06:29	12.694065	12.763589
ADBE	05jun2013 10:06:29	05jun2013 10:17:03	12.659144	12.604617
ADBE	05jun2013 10:17:03	05jun2013 10:27:34	12.668541	12.311072
ADBE	05jun2013 10:27:34	05jun2013 10:38:08	12.722097	12.005057
ADBE	05jun2013 10:38:08	05jun2013 10:48:54	12.473833	11.945928
ADBE	05jun2013 10:48:54	05jun2013 10:59:22	12.38125	11.831881
ADBE	05jun2013 10:59:22	05jun2013 11:09:54	12.308311	11.931221
ADBE	05jun2013 11:09:54	05jun2013 11:20:25	12.404895	12.373763
ADBE	05jun2013 11:20:25	05jun2013 11:30:54	12.237416	12.450363
ADBE	05jun2013 11:30:54	05jun2013 11:41:28	12.056334	12.447291
ADBE	05jun2013 11:41:28	05jun2013 11:52:02	12.004158	11.883137
ADBE	05jun2013 12:02:36	05jun2013 12:13:08	12.287347	11.955339
ADBE	05jun2013 12:13:08	05jun2013 12:23:37	12.462955	11.926749
ADBE	05jun2013 12:23:37	05jun2013 12:34:05	12.499433	12.056034
ADBE	05jun2013 12:34:05	05jun2013 12:44:39	12.345763	12.107616
ADBE	05jun2013 12:44:39	05jun2013 12:55:17	12.068898	12.366118
ADBE	05jun2013 12:55:17	05jun2013 13:05:48	12.102616	12.367936
ADBE	05jun2013 13:05:48	05jun2013 13:16:25	12.504056	12.370786
ADBE	05jun2013 13:16:25	05jun2013 13:26:55	12.585254	12.617142
ADBE	05jun2013 13:26:55	05jun2013 13:37:30	12.634874	12.50182
ADBE	05jun2013 13:37:30	05jun2013 13:47:59	12.609306	12.594246
ADBE	05jun2013 13:47:59	05jun2013 13:58:31	12.610604	12.839552
ADBE	05jun2013 13:58:31	05jun2013 14:19:34	12.622101	13.311682
ADBE	05jun2013 14:19:34	05jun2013 14:30:05	12.897754	13.205671
ADBE	05jun2013 14:30:05	05jun2013 14:40:34	12.839471	13.29178
ADBE	05jun2013 14:40:34	05jun2013 14:51:05	12.710593	13.058821
ADBE	05jun2013 14:51:05	05jun2013 15:01:38	12.830485	11.83744
ADBE	06jun2013 09:12:07	06jun2013 09:25:36	12.6177	13.104081
ADBE	06jun2013 09:25:36	06jun2013 09:36:25	12.668289	13.02103
ADBE	06jun2013 09:36:25	06jun2013 09:47:17	12.46142	12.760647
ADBE	06jun2013 09:47:17	06jun2013 09:57:57	12.57144	12.711476
ADBE	06jun2013 09:57:57	06jun2013 10:08:38	12.590855	11.991405
ADBE	06jun2013 10:08:38	06jun2013 10:19:16	12.729992	12.187012
ADBE	06jun2013 10:19:16	06jun2013 10:29:46	12.68532	12.327042
ADBE	06jun2013 10:29:46	06jun2013 10:40:16	12.57945	12.293392
ADBE	06jun2013 10:40:16	06jun2013 10:50:49	12.384292	13.048949
ADBE	06jun2013 10:50:49	06jun2013 11:01:54	12.033231	13.160002
ADBE	06jun2013 11:01:54	06jun2013 11:12:35	12.354325	13.166568
ADBE	06jun2013 11:12:35	06jun2013 11:23:11	12.420835	13.343715
ADBE	06jun2013 11:23:11	06jun2013 11:33:47	12.404539	12.887364
ADBE	06jun2013 11:33:47	06jun2013 11:44:20	12.62364	12.637819
ADBE	06jun2013 11:44:20	06jun2013 11:54:57	12.679202	12.341874
ADBE	06jun2013 12:05:32	06jun2013 12:16:18	12.926073	12.458984
ADBE	06jun2013 12:16:18	06jun2013 12:26:53	12.981348	12.60973
ADBE	06jun2013 12:26:53	06jun2013 12:37:46	12.785478	12.719545
ADBE	06jun2013 12:37:46	06jun2013 12:48:18	12.512323	12.61858
ADBE	06jun2013 12:48:18	06jun2013 12:58:49	12.368114	12.480289
ADBE	06jun2013 12:58:49	06jun2013 13:09:19	12.424198	12.575327
ADBE	06jun2013 13:09:19	06jun2013 13:19:44	12.910825	12.550648
ADBE	06jun2013 13:19:44	06jun2013 13:30:12	12.967194	12.492029
ADBE	06jun2013 13:30:12	06jun2013 13:40:42	12.915865	12.580256
ADBE	06jun2013 13:40:42	06jun2013 13:51:12	12.69758	12.754862
ADBE	06jun2013 13:51:12	06jun2013 14:01:40	12.743249	12.992405
ADBE	06jun2013 14:01:40	06jun2013 14:12:10	12.893096	13.309858
ADBE	06jun2013 14:12:10	06jun2013 14:22:41	12.862539	13.720324
ADBE	06jun2013 14:22:41	06jun2013 14:33:10	12.910064	13.521058
ADBE	06jun2013 14:33:10	06jun2013 14:43:38	12.842579	13.279107
ADBE	06jun2013 14:43:38	06jun2013 14:54:07	12.957391	13.014297
ADBE	06jun2013 14:54:07	06jun2013 15:04:34	13.116226	11.185976
ADBE	07jun2013 09:49:02	07jun2013 10:01:38	13.014953	12.688413
ADBE	07jun2013 10:01:38	07jun2013 10:13:38	12.807319	12.60556
ADBE	07jun2013 10:13:38	07jun2013 10:25:13	12.683169	12.299459
ADBE	07jun2013 10:25:13	07jun2013 10:36:32	12.568797	11.550943
ADBE	07jun2013 10:36:32	07jun2013 10:48:06	12.379351	11.467499
ADBE	07jun2013 10:48:06	07jun2013 10:59:17	12.352506	11.585655
ADBE	07jun2013 10:59:17	07jun2013 11:11:07	12.316669	11.638121
ADBE	07jun2013 11:11:07	07jun2013 11:22:08	12.388492	12.310257
ADBE	07jun2013 11:22:08	07jun2013 11:33:15	12.024045	12.345143
ADBE	07jun2013 11:33:15	07jun2013 11:44:01	11.833406	12.341097
ADBE	07jun2013 11:44:01	07jun2013 11:55:07	11.88622	12.26128
ADBE	07jun2013 12:06:08	07jun2013 12:16:51	12.130277	12.196002
ADBE	07jun2013 12:16:51	07jun2013 12:27:27	12.435011	12.355147
ADBE	07jun2013 12:27:27	07jun2013 12:38:31	12.455997	12.376233
ADBE	07jun2013 12:38:31	07jun2013 13:00:25	12.347425	12.167612
ADBE	07jun2013 13:00:25	07jun2013 13:11:10	12.67543	12.060469
ADBE	07jun2013 13:11:10	07jun2013 13:21:43	12.639321	11.863061
ADBE	07jun2013 13:21:43	07jun2013 13:32:33	12.719659	12.013137
ADBE	07jun2013 13:32:33	07jun2013 13:43:33	12.579062	12.207851
ADBE	07jun2013 13:43:33	07jun2013 13:54:16	12.469998	12.456726
ADBE	07jun2013 13:54:16	07jun2013 14:04:53	12.421515	12.773476
ADBE	07jun2013 14:04:53	07jun2013 14:15:35	12.48861	13.199799
ADBE	07jun2013 14:15:35	07jun2013 14:26:15	12.55733	13.300177
ADBE	07jun2013 14:26:15	07jun2013 14:37:19	12.656449	13.29028
ADBE	07jun2013 14:37:19	07jun2013 14:48:14	12.630289	13.10458
ADBE	07jun2013 14:48:14	07jun2013 14:59:01	12.774257	12.690614
ADBE	07jun2013 14:59:01	07jun2013 15:09:40	12.988205	12.233877
ADP	01apr2013 09:14:32	01apr2013 09:24:59	12.027599	12.042147
ADP	01apr2013 09:24:59	01apr2013 09:35:25	11.975595	11.9725
ADP	01apr2013 09:35:25	01apr2013 09:45:54	11.78296	11.78118
ADP	01apr2013 09:45:54	01apr2013 09:56:22	11.812391	11.550703
ADP	01apr2013 09:56:22	01apr2013 10:06:49	11.851122	11.469287
ADP	01apr2013 10:06:49	01apr2013 10:17:16	11.840932	11.381837
ADP	01apr2013 10:17:16	01apr2013 10:27:40	11.807711	11.36316
ADP	01apr2013 10:27:40	01apr2013 10:38:06	11.716476	11.248218
ADP	01apr2013 10:38:06	01apr2013 10:48:35	11.451073	11.139816
ADP	01apr2013 10:48:35	01apr2013 10:59:06	11.412351	11.371972
ADP	01apr2013 10:59:06	01apr2013 11:09:32	11.370772	11.284443
ADP	01apr2013 11:09:32	01apr2013 11:19:58	11.567586	11.535811
ADP	01apr2013 11:19:58	01apr2013 11:30:26	11.512965	11.493406
ADP	01apr2013 11:30:26	01apr2013 11:40:55	11.461475	11.237066
ADP	01apr2013 11:40:55	01apr2013 11:51:24	11.416568	10.953452
ADP	01apr2013 12:01:48	01apr2013 12:12:15	11.599537	10.979309
ADP	01apr2013 12:12:15	01apr2013 12:22:42	11.719036	11.180371
ADP	01apr2013 12:22:42	01apr2013 12:33:07	11.69887	11.331739
ADP	01apr2013 12:33:07	01apr2013 12:43:34	11.421344	11.403222
ADP	01apr2013 12:43:34	01apr2013 12:54:00	11.286685	11.561801
ADP	01apr2013 12:54:00	01apr2013 13:04:25	11.298939	11.497416
ADP	01apr2013 13:04:25	01apr2013 13:15:03	11.805121	11.433027
ADP	01apr2013 13:15:03	01apr2013 13:25:30	11.877029	11.487371
ADP	01apr2013 13:25:30	01apr2013 13:35:56	11.910978	11.369805
ADP	01apr2013 13:35:56	01apr2013 13:46:23	11.830738	11.492498
ADP	01apr2013 13:46:23	01apr2013 13:56:48	11.800116	11.795884
ADP	01apr2013 13:56:48	01apr2013 14:07:13	11.769494	12.471835
ADP	01apr2013 14:07:13	01apr2013 14:17:39	11.936181	12.663558
ADP	01apr2013 14:17:39	01apr2013 14:28:05	11.880266	12.875037
ADP	01apr2013 14:28:05	01apr2013 14:38:33	11.938622	12.673655
ADP	01apr2013 14:38:33	01apr2013 14:48:58	11.926558	12.048254
ADP	01apr2013 14:48:58	01apr2013 14:59:26	12.250435	11.577748
ADP	01apr2013 14:59:26	01apr2013 15:09:54	12.342555	10.420017
ADP	02apr2013 09:00:09	02apr2013 09:10:39	12.066188	12.460657
ADP	02apr2013 09:10:39	02apr2013 09:21:18	12.233267	12.350307
ADP	02apr2013 09:21:18	02apr2013 09:31:44	12.248205	12.389931
ADP	02apr2013 09:31:44	02apr2013 09:42:19	12.049572	12.256999
ADP	02apr2013 09:42:19	02apr2013 09:52:49	12.088966	12.111526
ADP	02apr2013 09:52:49	02apr2013 10:03:16	12.047846	12.085897
ADP	02apr2013 10:03:16	02apr2013 10:13:45	12.007748	11.892929
ADP	02apr2013 10:13:45	02apr2013 10:24:12	12.026732	11.829305
ADP	02apr2013 10:24:12	02apr2013 10:34:43	11.963078	11.759583
ADP	02apr2013 10:34:43	02apr2013 10:45:09	11.737838	11.778562
ADP	02apr2013 10:45:09	02apr2013 10:55:36	11.725598	11.596697
ADP	02apr2013 10:55:36	02apr2013 11:06:09	11.633508	11.386795
ADP	02apr2013 11:06:09	02apr2013 11:16:36	11.808866	11.347898
ADP	02apr2013 11:16:36	02apr2013 11:27:03	11.775643	11.316545
ADP	02apr2013 11:27:03	02apr2013 11:37:28	11.784685	11.419197
ADP	02apr2013 11:37:28	02apr2013 11:47:55	11.542881	11.432908
ADP	02apr2013 11:47:55	02apr2013 11:58:20	11.442573	11.190003
ADP	02apr2013 12:08:45	02apr2013 12:19:12	11.649123	11.25532
ADP	02apr2013 12:19:12	02apr2013 12:29:40	11.6347	11.333775
ADP	02apr2013 12:29:40	02apr2013 12:40:06	11.683015	11.475816
ADP	02apr2013 12:40:06	02apr2013 12:50:35	11.533832	11.747682
ADP	02apr2013 12:50:35	02apr2013 13:01:03	11.418427	11.800395
ADP	02apr2013 13:01:03	02apr2013 13:11:29	11.860157	11.907687
ADP	02apr2013 13:11:29	02apr2013 13:21:58	11.897437	11.86584
ADP	02apr2013 13:21:58	02apr2013 13:32:24	11.964961	11.937781
ADP	02apr2013 13:32:24	02apr2013 13:42:50	11.938659	12.002609
ADP	02apr2013 13:42:50	02apr2013 13:53:15	11.963786	11.888227
ADP	02apr2013 13:53:15	02apr2013 14:03:41	12.014938	12.146938
ADP	02apr2013 14:03:41	02apr2013 14:14:07	12.135821	12.311253
ADP	02apr2013 14:14:07	02apr2013 14:24:35	12.170127	13.141099
ADP	02apr2013 14:24:35	02apr2013 14:35:01	12.201059	13.098757
ADP	02apr2013 14:35:01	02apr2013 14:45:27	11.990811	13.014091
ADP	02apr2013 14:45:27	02apr2013 14:55:52	12.114311	12.915539
ADP	02apr2013 14:55:52	02apr2013 15:06:21	12.19291	11.316668
ADP	03apr2013 09:19:54	03apr2013 09:30:21	11.962575	11.597294
ADP	03apr2013 09:30:21	03apr2013 09:40:47	11.9453	11.551964
ADP	03apr2013 09:40:47	03apr2013 09:51:17	11.723901	11.503714
ADP	03apr2013 09:51:17	03apr2013 10:01:43	11.67598	11.498837
ADP	03apr2013 10:01:43	03apr2013 10:12:10	11.610538	11.381084
ADP	03apr2013 10:12:10	03apr2013 10:22:44	11.640826	11.409929
ADP	03apr2013 10:22:44	03apr2013 10:33:13	11.618781	11.466682
ADP	03apr2013 10:33:13	03apr2013 10:43:40	11.440143	11.473592
ADP	03apr2013 10:43:40	03apr2013 10:54:15	11.438299	11.596264
ADP	03apr2013 10:54:15	03apr2013 11:04:42	11.381835	11.601797
ADP	03apr2013 11:04:42	03apr2013 11:15:09	11.60124	11.752289
ADP	03apr2013 11:15:09	03apr2013 11:25:37	11.628224	12.091801
ADP	03apr2013 11:25:37	03apr2013 11:36:03	11.631513	11.994327
ADP	03apr2013 11:36:03	03apr2013 11:46:30	11.534188	12.053964
ADP	03apr2013 11:46:30	03apr2013 11:56:56	11.536822	11.855323
ADP	03apr2013 12:07:26	03apr2013 12:17:52	11.833515	11.872828
ADP	03apr2013 12:17:52	03apr2013 12:28:19	11.995456	11.987873
ADP	03apr2013 12:28:19	03apr2013 12:38:46	11.948915	11.922037
ADP	03apr2013 12:38:46	03apr2013 12:49:15	11.821704	11.802793
ADP	03apr2013 12:49:15	03apr2013 12:59:44	11.726933	11.551675
ADP	03apr2013 12:59:44	03apr2013 13:10:11	12.145974	11.376888
ADP	03apr2013 13:10:11	03apr2013 13:20:37	12.200861	11.269937
ADP	03apr2013 13:20:37	03apr2013 13:31:04	12.169447	11.476023
ADP	03apr2013 13:31:04	03apr2013 13:41:30	11.957398	11.577064
ADP	03apr2013 13:41:30	03apr2013 13:51:59	11.837353	11.908057
ADP	03apr2013 13:51:59	03apr2013 14:02:26	11.754231	12.123256
ADP	03apr2013 14:02:26	03apr2013 14:12:51	11.844239	12.514902
ADP	03apr2013 14:12:51	03apr2013 14:23:19	11.942206	13.088445
ADP	03apr2013 14:23:19	03apr2013 14:33:44	11.990273	12.952448
ADP	03apr2013 14:33:44	03apr2013 14:44:12	11.99226	12.857457
ADP	03apr2013 14:44:12	03apr2013 14:54:39	12.094978	12.517703
ADP	03apr2013 14:54:39	03apr2013 15:05:05	12.282532	10.432968
ADP	04apr2013 09:22:11	04apr2013 09:32:41	11.772079	11.373491
ADP	04apr2013 09:32:41	04apr2013 09:43:11	11.715395	11.373767
ADP	04apr2013 09:43:11	04apr2013 09:53:38	11.699086	11.40072
ADP	04apr2013 09:53:38	04apr2013 10:04:03	11.698977	11.247905
ADP	04apr2013 10:04:03	04apr2013 10:14:30	11.738173	11.291206
ADP	04apr2013 10:14:30	04apr2013 10:24:59	11.575536	11.476023
ADP	04apr2013 10:24:59	04apr2013 10:35:25	11.575666	11.810619
ADP	04apr2013 10:35:25	04apr2013 10:45:51	11.432795	11.804042
ADP	04apr2013 10:45:51	04apr2013 10:56:28	11.360649	11.858442
ADP	04apr2013 10:56:28	04apr2013 11:06:55	11.380748	11.727722
ADP	04apr2013 11:06:55	04apr2013 11:17:23	11.674294	11.298506
ADP	04apr2013 11:17:23	04apr2013 11:27:48	11.833573	11.403624
ADP	04apr2013 11:27:48	04apr2013 11:38:17	11.83044	11.287905
ADP	04apr2013 11:38:17	04apr2013 11:48:44	11.700686	11.243005
ADP	04apr2013 11:48:44	04apr2013 11:59:08	11.638398	11.144438
ADP	04apr2013 12:09:33	04apr2013 12:20:01	11.659262	11.185796
ADP	04apr2013 12:20:01	04apr2013 12:30:28	11.709222	11.23489
ADP	04apr2013 12:30:28	04apr2013 12:40:53	11.654704	11.119809
ADP	04apr2013 12:40:53	04apr2013 12:51:19	11.477215	11.12386
ADP	04apr2013 12:51:19	04apr2013 13:01:48	11.430399	11.280388
ADP	04apr2013 13:01:48	04apr2013 13:12:14	11.860744	11.316266
ADP	04apr2013 13:12:14	04apr2013 13:22:43	11.884066	11.535792
ADP	04apr2013 13:22:43	04apr2013 13:33:10	11.829403	11.602894
ADP	04apr2013 13:33:10	04apr2013 13:43:36	11.675653	11.622129
ADP	04apr2013 13:43:36	04apr2013 13:54:03	11.749999	11.73096
ADP	04apr2013 13:54:03	04apr2013 14:04:30	11.767047	11.973339
ADP	04apr2013 14:04:30	04apr2013 14:14:57	12.012259	12.447076
ADP	04apr2013 14:14:57	04apr2013 14:25:24	12.044189	12.726775
ADP	04apr2013 14:25:24	04apr2013 14:35:50	12.053823	12.571913
ADP	04apr2013 14:35:50	04apr2013 14:46:15	11.949484	12.479734
ADP	04apr2013 14:46:15	04apr2013 14:56:43	12.065021	11.907565
ADP	04apr2013 14:56:43	04apr2013 15:07:08	12.292086	10.688028
ADP	05apr2013 09:00:08	05apr2013 09:10:34	12.155088	12.124244
ADP	05apr2013 09:10:34	05apr2013 09:20:59	12.314754	12.084227
ADP	05apr2013 09:20:59	05apr2013 09:31:31	12.241908	12.045399
ADP	05apr2013 09:31:31	05apr2013 09:41:57	12.067149	11.849248
ADP	05apr2013 09:41:57	05apr2013 09:52:23	12.018108	11.760746
ADP	05apr2013 09:52:23	05apr2013 10:02:50	11.89955	11.73446
ADP	05apr2013 10:02:50	05apr2013 10:13:18	11.893232	11.529675
ADP	05apr2013 10:13:18	05apr2013 10:23:46	11.87469	11.531845
ADP	05apr2013 10:23:46	05apr2013 10:34:10	11.781115	11.463861
ADP	05apr2013 10:34:10	05apr2013 10:44:35	11.583258	11.310123
ADP	05apr2013 10:44:35	05apr2013 10:55:05	11.570735	11.472999
ADP	05apr2013 10:55:05	05apr2013 11:05:31	11.473259	11.45257
ADP	05apr2013 11:05:31	05apr2013 11:15:57	11.680455	11.480619
ADP	05apr2013 11:15:57	05apr2013 11:26:22	11.647642	11.592605
ADP	05apr2013 11:26:22	05apr2013 11:36:47	11.574563	11.531276
ADP	05apr2013 11:36:47	05apr2013 11:47:14	11.496308	11.540268
ADP	05apr2013 11:47:14	05apr2013 11:57:39	11.486594	11.305372
ADP	05apr2013 12:08:05	05apr2013 12:18:30	11.724975	11.402027
ADP	05apr2013 12:18:30	05apr2013 12:28:55	11.778247	11.344471
ADP	05apr2013 12:28:55	05apr2013 12:39:22	11.749069	11.456471
ADP	05apr2013 12:39:22	05apr2013 12:49:52	11.59766	11.440914
ADP	05apr2013 12:49:52	05apr2013 13:00:18	11.48598	11.49113
ADP	05apr2013 13:00:18	05apr2013 13:10:45	11.942626	11.551848
ADP	05apr2013 13:10:45	05apr2013 13:21:11	11.915272	11.663679
ADP	05apr2013 13:21:11	05apr2013 13:31:39	11.968513	11.852479
ADP	05apr2013 13:31:39	05apr2013 13:42:05	11.805434	11.93646
ADP	05apr2013 13:42:05	05apr2013 13:52:35	11.829314	12.075372
ADP	05apr2013 13:52:35	05apr2013 14:03:02	11.8582	12.156557
ADP	05apr2013 14:03:02	05apr2013 14:13:29	12.05225	12.51797
ADP	05apr2013 14:13:29	05apr2013 14:23:55	12.142202	13.034155
ADP	05apr2013 14:23:55	05apr2013 14:34:23	12.18225	12.864113
ADP	05apr2013 14:34:23	05apr2013 14:44:50	12.092866	12.697813
ADP	05apr2013 14:44:50	05apr2013 14:55:20	12.13166	12.307306
ADP	05apr2013 14:55:20	05apr2013 15:05:55	12.304766	10.235306
ADP	08apr2013 09:16:56	08apr2013 09:27:26	11.886332	11.372053
ADP	08apr2013 09:27:26	08apr2013 09:37:56	11.870933	11.269158
ADP	08apr2013 09:37:56	08apr2013 09:48:28	11.717595	11.079678
ADP	08apr2013 09:48:28	08apr2013 09:58:56	11.633082	10.99023
ADP	08apr2013 09:58:56	08apr2013 10:09:25	11.581497	10.922009
ADP	08apr2013 10:09:25	08apr2013 10:19:55	11.514997	10.981234
ADP	08apr2013 10:19:55	08apr2013 10:30:25	11.466082	11.079755
ADP	08apr2013 10:30:25	08apr2013 10:40:55	11.376055	11.111373
ADP	08apr2013 10:40:55	08apr2013 10:51:23	11.176994	11.086962
ADP	08apr2013 10:51:23	08apr2013 11:01:51	11.144607	10.951754
ADP	08apr2013 11:01:51	08apr2013 11:12:22	11.38448	10.976252
ADP	08apr2013 11:12:22	08apr2013 11:22:53	11.43127	11.165125
ADP	08apr2013 11:22:53	08apr2013 11:33:24	11.446289	11.134034
ADP	08apr2013 11:33:24	08apr2013 11:43:50	11.278112	11.212604
ADP	08apr2013 11:43:50	08apr2013 11:54:21	11.213907	10.946147
ADP	08apr2013 12:04:51	08apr2013 12:15:18	11.448312	11.060039
ADP	08apr2013 12:15:18	08apr2013 12:25:46	11.538018	11.209791
ADP	08apr2013 12:25:46	08apr2013 12:36:15	11.522791	11.269885
ADP	08apr2013 12:36:15	08apr2013 12:46:43	11.403538	11.280704
ADP	08apr2013 12:46:43	08apr2013 12:57:10	11.27698	11.271592
ADP	08apr2013 12:57:10	08apr2013 13:07:37	11.331062	11.302241
ADP	08apr2013 13:07:37	08apr2013 13:18:04	11.812784	11.251223
ADP	08apr2013 13:18:04	08apr2013 13:28:30	11.841337	11.296758
ADP	08apr2013 13:28:30	08apr2013 13:39:11	11.846484	11.422268
ADP	08apr2013 13:39:11	08apr2013 13:49:39	11.685571	11.326488
ADP	08apr2013 13:49:39	08apr2013 14:00:07	11.700142	11.752454
ADP	08apr2013 14:00:07	08apr2013 14:10:36	11.821603	11.889765
ADP	08apr2013 14:10:36	08apr2013 14:21:06	11.843245	12.710819
ADP	08apr2013 14:21:06	08apr2013 14:31:36	11.902926	12.665066
ADP	08apr2013 14:31:36	08apr2013 14:42:06	11.700783	12.461266
ADP	08apr2013 14:42:06	08apr2013 14:52:36	11.90353	12.345922
ADP	08apr2013 14:52:36	08apr2013 15:03:05	11.968995	9.5809383
ADP	09apr2013 09:18:51	09apr2013 09:29:19	11.761216	12.039681
ADP	09apr2013 09:29:19	09apr2013 09:39:51	11.810117	12.120352
ADP	09apr2013 09:39:51	09apr2013 09:50:22	11.663213	12.053568
ADP	09apr2013 09:50:22	09apr2013 10:00:51	11.676294	11.851332
ADP	09apr2013 10:00:51	09apr2013 10:11:25	11.773856	11.52599
ADP	09apr2013 10:11:25	09apr2013 10:21:57	11.855634	11.291368
ADP	09apr2013 10:21:57	09apr2013 10:32:26	11.894176	11.217091
ADP	09apr2013 10:32:26	09apr2013 10:43:03	11.705686	11.251964
ADP	09apr2013 10:43:03	09apr2013 10:53:32	11.609165	11.311519
ADP	09apr2013 10:53:32	09apr2013 11:04:00	11.454642	11.063587
ADP	09apr2013 11:04:00	09apr2013 11:14:26	11.554355	11.003149
ADP	09apr2013 11:14:26	09apr2013 11:24:57	11.519054	11.361881
ADP	09apr2013 11:24:57	09apr2013 11:35:23	11.535626	11.697861
ADP	09apr2013 11:35:23	09apr2013 11:45:52	11.407356	11.932083
ADP	09apr2013 11:45:52	09apr2013 11:56:18	11.28955	11.96395
ADP	09apr2013 12:06:48	09apr2013 12:17:16	11.483169	12.017482
ADP	09apr2013 12:17:16	09apr2013 12:27:41	11.654077	11.847425
ADP	09apr2013 12:27:41	09apr2013 12:38:06	11.813517	11.714821
ADP	09apr2013 12:38:06	09apr2013 12:48:32	11.7686	11.657467
ADP	09apr2013 12:48:32	09apr2013 12:58:58	11.78381	11.648653
ADP	09apr2013 12:58:58	09apr2013 13:09:26	11.809368	11.708739
ADP	09apr2013 13:09:26	09apr2013 13:19:55	12.138799	11.704809
ADP	09apr2013 13:19:55	09apr2013 13:30:22	12.075595	11.630513
ADP	09apr2013 13:30:22	09apr2013 13:40:48	12.048272	11.601266
ADP	09apr2013 13:40:48	09apr2013 13:51:20	11.887497	11.631952
ADP	09apr2013 13:51:20	09apr2013 14:01:51	11.916115	11.886536
ADP	09apr2013 14:01:51	09apr2013 14:12:20	12.059955	12.252145
ADP	09apr2013 14:12:20	09apr2013 14:22:48	12.024563	13.02657
ADP	09apr2013 14:22:48	09apr2013 14:33:14	12.010637	12.932241
ADP	09apr2013 14:33:14	09apr2013 14:43:42	11.868661	12.89064
ADP	09apr2013 14:43:42	09apr2013 14:54:08	11.989995	12.682325
ADP	09apr2013 14:54:08	09apr2013 15:04:34	12.164678	10.943535
ADP	10apr2013 09:13:27	10apr2013 09:24:00	11.99628	11.667036
ADP	10apr2013 09:24:00	10apr2013 09:34:30	11.874079	11.747918
ADP	10apr2013 09:34:30	10apr2013 09:45:03	11.722298	11.664883
ADP	10apr2013 09:45:03	10apr2013 09:55:30	11.694024	11.589664
ADP	10apr2013 09:55:30	10apr2013 10:06:00	11.703925	11.545102
ADP	10apr2013 10:06:00	10apr2013 10:16:27	11.672931	11.513495
ADP	10apr2013 10:16:27	10apr2013 10:26:54	11.711464	11.484413
ADP	10apr2013 10:26:54	10apr2013 10:37:25	11.671907	11.456725
ADP	10apr2013 10:37:25	10apr2013 10:47:53	11.47951	11.567953
ADP	10apr2013 10:47:53	10apr2013 10:58:21	11.4583	11.612598
ADP	10apr2013 10:58:21	10apr2013 11:08:51	11.443254	11.685028
ADP	10apr2013 11:08:51	10apr2013 11:19:20	11.641173	11.893373
ADP	10apr2013 11:19:20	10apr2013 11:29:47	11.628004	11.890601
ADP	10apr2013 11:29:47	10apr2013 11:40:13	11.680936	11.863167
ADP	10apr2013 11:40:13	10apr2013 11:50:40	11.54561	11.554326
ADP	10apr2013 12:01:05	10apr2013 12:11:30	11.802423	11.549557
ADP	10apr2013 12:11:30	10apr2013 12:21:55	11.902192	11.414088
ADP	10apr2013 12:21:55	10apr2013 12:32:22	11.920964	11.340178
ADP	10apr2013 12:32:22	10apr2013 12:42:46	11.731189	11.358526
ADP	10apr2013 12:42:46	10apr2013 12:53:17	11.583605	11.444711
ADP	10apr2013 12:53:17	10apr2013 13:03:42	11.581336	11.435818
ADP	10apr2013 13:03:42	10apr2013 13:14:14	11.92792	11.423438
ADP	10apr2013 13:14:14	10apr2013 13:24:42	11.892317	11.452973
ADP	10apr2013 13:24:42	10apr2013 13:35:09	11.901036	11.325041
ADP	10apr2013 13:35:09	10apr2013 13:45:35	11.785448	11.568928
ADP	10apr2013 13:45:35	10apr2013 13:56:05	11.80177	11.588608
ADP	10apr2013 13:56:05	10apr2013 14:06:31	11.775331	11.778178
ADP	10apr2013 14:06:31	10apr2013 14:16:58	11.935084	12.113688
ADP	10apr2013 14:16:58	10apr2013 14:27:25	11.894783	12.731345
ADP	10apr2013 14:27:25	10apr2013 14:38:07	11.990244	12.675573
ADP	10apr2013 14:38:07	10apr2013 14:48:34	11.8435	12.58258
ADP	10apr2013 14:48:34	10apr2013 14:59:02	11.933352	12.340739
ADP	10apr2013 14:59:02	10apr2013 15:09:30	12.093475	10.909985
ADP	11apr2013 09:13:30	11apr2013 09:23:58	11.895864	11.539684
ADP	11apr2013 09:23:58	11apr2013 09:34:23	11.797283	11.415301
ADP	11apr2013 09:34:23	11apr2013 09:44:49	11.694969	11.404906
ADP	11apr2013 09:44:49	11apr2013 09:55:17	11.67971	11.42253
ADP	11apr2013 09:55:17	11apr2013 10:05:44	11.598954	11.30956
ADP	11apr2013 10:05:44	11apr2013 10:16:15	11.645041	11.260392
ADP	11apr2013 10:16:15	11apr2013 10:26:42	11.585851	11.262321
ADP	11apr2013 10:26:42	11apr2013 10:37:08	11.580924	11.237633
ADP	11apr2013 10:37:08	11apr2013 10:47:35	11.432726	11.182405
ADP	11apr2013 10:47:35	11apr2013 10:58:01	11.379006	11.259684
ADP	11apr2013 10:58:01	11apr2013 11:08:30	11.355625	11.214034
ADP	11apr2013 11:08:30	11apr2013 11:18:58	11.568314	11.13893
ADP	11apr2013 11:18:58	11apr2013 11:29:25	11.556571	11.445738
ADP	11apr2013 11:29:25	11apr2013 11:39:51	11.530336	11.422968
ADP	11apr2013 11:39:51	11apr2013 11:50:18	11.410478	11.498471
ADP	11apr2013 11:50:18	11apr2013 12:00:46	11.388786	11.321559
ADP	11apr2013 12:11:13	11apr2013 12:21:39	11.575878	11.501774
ADP	11apr2013 12:21:39	11apr2013 12:32:04	11.721264	11.459989
ADP	11apr2013 12:32:04	11apr2013 12:42:30	11.553845	11.536866
ADP	11apr2013 12:42:30	11apr2013 12:52:56	11.589768	11.543949
ADP	11apr2013 12:52:56	11apr2013 13:03:24	11.50563	11.45308
ADP	11apr2013 13:03:24	11apr2013 13:13:50	12.001923	11.440107
ADP	11apr2013 13:13:50	11apr2013 13:24:15	11.982043	11.304683
ADP	11apr2013 13:24:15	11apr2013 13:34:40	12.018621	11.432452
ADP	11apr2013 13:34:40	11apr2013 13:45:06	11.865411	11.662749
ADP	11apr2013 13:45:06	11apr2013 13:55:31	11.822175	11.796344
ADP	11apr2013 13:55:31	11apr2013 14:06:02	11.815993	11.895143
ADP	11apr2013 14:06:02	11apr2013 14:17:48	11.897304	12.103309
ADP	11apr2013 14:17:48	11apr2013 14:28:14	11.958528	12.668835
ADP	11apr2013 14:28:14	11apr2013 14:38:42	12.06768	12.517355
ADP	11apr2013 14:38:42	11apr2013 14:49:09	11.974754	12.402322
ADP	11apr2013 14:49:09	11apr2013 14:59:35	12.02187	12.134797
ADP	12apr2013 09:22:30	12apr2013 09:32:57	11.979926	12.049144
ADP	12apr2013 09:32:57	12apr2013 09:43:24	11.822799	12.174205
ADP	12apr2013 09:43:24	12apr2013 09:53:50	11.730829	11.990047
ADP	12apr2013 09:53:50	12apr2013 10:04:19	11.748725	11.862934
ADP	12apr2013 10:04:19	12apr2013 10:14:48	11.852544	11.902999
ADP	12apr2013 10:14:48	12apr2013 10:25:15	11.888578	11.80197
ADP	12apr2013 10:25:15	12apr2013 10:35:42	11.927799	11.819152
ADP	12apr2013 10:35:42	12apr2013 10:46:08	11.683219	11.651339
ADP	12apr2013 10:46:08	12apr2013 10:56:38	11.622557	11.382942
ADP	12apr2013 10:56:38	12apr2013 11:07:05	11.641683	11.469287
ADP	12apr2013 11:07:05	12apr2013 11:17:39	11.805262	11.49465
ADP	12apr2013 11:17:39	12apr2013 11:28:05	11.813457	11.782937
ADP	12apr2013 11:28:05	12apr2013 11:38:32	11.73349	11.772609
ADP	12apr2013 11:38:32	12apr2013 11:49:00	11.449188	11.68984
ADP	12apr2013 11:49:00	12apr2013 11:59:27	11.490258	11.323156
ADP	12apr2013 12:09:53	12apr2013 12:20:19	11.724646	11.152873
ADP	12apr2013 12:20:19	12apr2013 12:30:46	11.86193	11.214708
ADP	12apr2013 12:30:46	12apr2013 12:41:11	11.700426	11.218044
ADP	12apr2013 12:41:11	12apr2013 12:51:37	11.660987	11.371708
ADP	12apr2013 12:51:37	12apr2013 13:02:06	11.486501	11.375019
ADP	12apr2013 13:02:06	12apr2013 13:12:36	11.816154	11.46533
ADP	12apr2013 13:12:36	12apr2013 13:23:04	11.845532	11.418966
ADP	12apr2013 13:23:04	12apr2013 13:33:30	11.847119	11.369136
ADP	12apr2013 13:33:30	12apr2013 13:43:58	11.763582	11.736973
ADP	12apr2013 13:43:58	12apr2013 13:54:25	11.765158	11.779152
ADP	12apr2013 13:54:25	12apr2013 14:04:54	11.808113	11.882915
ADP	12apr2013 14:04:54	12apr2013 14:15:21	11.931767	12.2204
ADP	12apr2013 14:15:21	12apr2013 14:25:47	11.90851	12.772176
ADP	12apr2013 14:25:47	12apr2013 14:36:15	12.083154	12.657368
ADP	12apr2013 14:36:15	12apr2013 14:46:42	11.946672	12.605986
ADP	12apr2013 14:46:42	12apr2013 14:57:15	11.996148	12.29569
ADP	12apr2013 14:57:15	12apr2013 15:07:44	12.157317	10.757903
ADP	15apr2013 09:22:48	15apr2013 09:33:15	11.921995	11.420865
ADP	15apr2013 09:33:15	15apr2013 09:43:43	11.802193	11.399577
ADP	15apr2013 09:43:43	15apr2013 09:54:11	11.812447	11.367692
ADP	15apr2013 09:54:11	15apr2013 10:04:39	11.606873	11.381666
ADP	15apr2013 10:04:39	15apr2013 10:15:12	11.573694	11.543804
ADP	15apr2013 10:15:12	15apr2013 10:25:41	11.527948	11.624369
ADP	15apr2013 10:25:41	15apr2013 10:36:08	11.517797	11.622166
ADP	15apr2013 10:36:08	15apr2013 10:46:34	11.345021	11.588673
ADP	15apr2013 10:46:34	15apr2013 10:57:08	11.351258	11.664805
ADP	15apr2013 10:57:08	15apr2013 11:07:39	11.428589	11.667576
ADP	15apr2013 11:07:39	15apr2013 11:18:08	11.685561	11.811844
ADP	15apr2013 11:18:08	15apr2013 11:28:37	11.684086	11.951606
ADP	15apr2013 11:28:37	15apr2013 11:39:06	11.668	11.757768
ADP	15apr2013 11:39:06	15apr2013 11:49:33	11.54643	11.614091
ADP	15apr2013 11:49:33	15apr2013 12:00:00	11.547761	11.043161
ADP	15apr2013 12:10:24	15apr2013 12:20:50	11.836451	11.053948
ADP	15apr2013 12:20:50	15apr2013 12:31:17	11.903287	11.258382
ADP	15apr2013 12:31:17	15apr2013 12:41:45	11.652609	11.473956
ADP	15apr2013 12:41:45	15apr2013 12:52:13	11.583993	11.565992
ADP	15apr2013 12:52:13	15apr2013 13:02:40	11.311836	11.704637
ADP	15apr2013 13:02:40	15apr2013 13:13:08	11.728766	11.869501
ADP	15apr2013 13:13:08	15apr2013 13:23:35	11.826138	12.227257
ADP	15apr2013 13:23:35	15apr2013 13:34:02	11.928915	12.426504
ADP	15apr2013 13:34:02	15apr2013 13:44:29	11.814825	12.54824
ADP	15apr2013 13:44:29	15apr2013 13:54:57	11.881443	12.571091
ADP	15apr2013 13:54:57	15apr2013 14:05:29	11.959805	12.456676
ADP	15apr2013 14:05:29	15apr2013 14:15:59	12.280934	12.767529
ADP	15apr2013 14:15:59	15apr2013 14:26:28	12.37663	13.239038
ADP	15apr2013 14:26:28	15apr2013 14:36:54	12.435117	13.085046
ADP	15apr2013 14:36:54	15apr2013 14:47:28	12.288222	12.994101
ADP	15apr2013 14:47:28	15apr2013 14:57:55	12.233138	12.780101
ADP	15apr2013 14:57:55	15apr2013 15:08:25	12.383021	11.836703
ADP	16apr2013 09:15:48	16apr2013 09:26:23	12.040295	11.784318
ADP	16apr2013 09:26:23	16apr2013 09:36:51	11.987262	11.905697
ADP	16apr2013 09:36:51	16apr2013 09:47:21	11.787608	12.25819
ADP	16apr2013 09:47:21	16apr2013 09:57:53	11.798048	12.185354
ADP	16apr2013 09:57:53	16apr2013 10:08:22	11.791859	12.166473
ADP	16apr2013 10:08:22	16apr2013 10:18:52	11.727548	12.033248
ADP	16apr2013 10:18:52	16apr2013 10:29:24	11.785579	11.47852
ADP	16apr2013 10:29:24	16apr2013 10:39:51	11.954439	11.471656
ADP	16apr2013 10:39:51	16apr2013 10:50:19	11.761498	11.393849
ADP	16apr2013 10:50:19	16apr2013 11:00:45	11.751986	11.330744
ADP	16apr2013 11:00:45	16apr2013 11:11:14	11.978891	11.048093
ADP	16apr2013 11:11:14	16apr2013 11:21:40	11.641648	11.371143
ADP	16apr2013 11:21:40	16apr2013 11:32:05	11.638374	11.409441
ADP	16apr2013 11:32:05	16apr2013 11:42:33	11.443267	11.38965
ADP	16apr2013 11:42:33	16apr2013 11:52:59	11.413611	11.132075
ADP	16apr2013 12:03:25	16apr2013 12:13:51	11.4983	11.188552
ADP	16apr2013 12:13:51	16apr2013 12:24:20	11.652211	11.27757
ADP	16apr2013 12:24:20	16apr2013 12:34:48	11.670471	11.36316
ADP	16apr2013 12:34:48	16apr2013 12:45:18	11.503033	11.244379
ADP	16apr2013 12:45:18	16apr2013 12:55:43	11.380286	11.338048
ADP	16apr2013 12:55:43	16apr2013 13:06:09	11.40719	11.282896
ADP	16apr2013 13:06:09	16apr2013 13:16:36	11.861378	11.291605
ADP	16apr2013 13:16:36	16apr2013 13:27:01	11.902192	11.491498
ADP	16apr2013 13:27:01	16apr2013 13:37:27	11.845581	11.53213
ADP	16apr2013 13:37:27	16apr2013 13:47:58	11.732222	11.601266
ADP	16apr2013 13:47:58	16apr2013 13:58:23	11.705935	11.675461
ADP	16apr2013 13:58:23	16apr2013 14:08:49	11.710074	11.874278
ADP	16apr2013 14:08:49	16apr2013 14:19:15	11.955198	12.794634
ADP	16apr2013 14:19:15	16apr2013 14:29:42	11.974585	12.724122
ADP	16apr2013 14:29:42	16apr2013 14:40:13	12.007578	12.688174
ADP	16apr2013 14:40:13	16apr2013 14:50:38	11.884996	12.839271
ADP	16apr2013 14:50:38	16apr2013 15:01:05	11.980003	11.883378
ADP	17apr2013 09:14:20	17apr2013 09:24:45	11.979031	12.501675
ADP	17apr2013 09:24:45	17apr2013 09:35:15	12.205776	12.672692
ADP	17apr2013 09:35:15	17apr2013 09:45:44	12.090209	12.600537
ADP	17apr2013 09:45:44	17apr2013 09:56:10	12.156493	12.599175
ADP	17apr2013 09:56:10	17apr2013 10:06:35	12.16409	12.571489
ADP	17apr2013 10:06:35	17apr2013 10:17:03	12.069625	12.346851
ADP	17apr2013 10:17:03	17apr2013 10:27:32	12.152048	12.252999
ADP	17apr2013 10:27:32	17apr2013 10:37:59	12.117249	12.286625
ADP	17apr2013 10:37:59	17apr2013 10:48:25	11.95859	12.217304
ADP	17apr2013 10:48:25	17apr2013 10:58:52	11.945249	12.088482
ADP	17apr2013 10:58:52	17apr2013 11:09:18	11.837173	12.22779
ADP	17apr2013 11:09:18	17apr2013 11:19:44	12.010214	12.48386
ADP	17apr2013 11:19:44	17apr2013 11:30:09	12.02635	12.572648
ADP	17apr2013 11:30:09	17apr2013 11:40:36	11.993091	12.727247
ADP	17apr2013 11:40:36	17apr2013 11:51:01	11.773338	12.405403
ADP	17apr2013 12:01:28	17apr2013 12:11:58	12.059878	12.423584
ADP	17apr2013 12:11:58	17apr2013 12:22:24	12.182911	12.386108
ADP	17apr2013 12:22:24	17apr2013 12:32:49	12.225662	12.323291
ADP	17apr2013 12:32:49	17apr2013 12:43:13	12.142246	12.300386
ADP	17apr2013 12:43:13	17apr2013 12:53:43	11.98717	12.443632
ADP	17apr2013 12:53:43	17apr2013 13:04:15	11.995915	12.571504
ADP	17apr2013 13:04:15	17apr2013 13:14:42	12.389688	12.631033
ADP	17apr2013 13:14:42	17apr2013 13:25:08	12.359511	12.664883
ADP	17apr2013 13:25:08	17apr2013 13:35:36	12.348506	12.578094
ADP	17apr2013 13:35:36	17apr2013 13:46:02	12.259341	12.470178
ADP	17apr2013 13:46:02	17apr2013 13:56:33	12.320901	12.665463
ADP	17apr2013 13:56:33	17apr2013 14:06:59	12.349593	12.783579
ADP	17apr2013 14:06:59	17apr2013 14:17:27	12.515733	13.013106
ADP	17apr2013 14:17:27	17apr2013 14:27:55	12.473814	13.359219
ADP	17apr2013 14:27:55	17apr2013 14:38:22	12.421918	13.081718
ADP	17apr2013 14:38:22	17apr2013 14:48:51	12.358009	13.260357
ADP	17apr2013 14:48:51	17apr2013 14:59:17	12.415064	12.96515
ADP	17apr2013 14:59:17	17apr2013 15:09:43	12.526299	12.043183
ADP	18apr2013 09:20:53	18apr2013 09:31:23	11.99662	11.797262
ADP	18apr2013 09:31:23	18apr2013 09:41:50	11.805865	11.814089
ADP	18apr2013 09:41:50	18apr2013 09:52:18	11.822418	11.633859
ADP	18apr2013 09:52:18	18apr2013 10:02:45	11.750086	11.561925
ADP	18apr2013 10:02:45	18apr2013 10:13:13	11.733843	11.488992
ADP	18apr2013 10:13:13	18apr2013 10:23:43	11.763941	11.414706
ADP	18apr2013 10:23:43	18apr2013 10:34:11	11.771982	11.404783
ADP	18apr2013 10:34:11	18apr2013 10:44:38	11.52789	11.163751
ADP	18apr2013 10:44:38	18apr2013 10:55:05	11.493556	10.973957
ADP	18apr2013 10:55:05	18apr2013 11:05:32	11.458759	10.950368
ADP	18apr2013 11:05:32	18apr2013 11:15:59	11.641421	10.820278
ADP	18apr2013 11:15:59	18apr2013 11:26:31	11.636693	11.06448
ADP	18apr2013 11:26:31	18apr2013 11:36:58	11.521821	11.262424
ADP	18apr2013 11:36:58	18apr2013 11:47:25	11.273447	11.420185
ADP	18apr2013 11:47:25	18apr2013 11:57:51	11.262218	11.358457
ADP	18apr2013 12:08:22	18apr2013 12:18:52	11.420072	11.349288
ADP	18apr2013 12:18:52	18apr2013 12:29:18	11.536306	11.438881
ADP	18apr2013 12:29:18	18apr2013 12:39:45	11.630594	11.341662
ADP	18apr2013 12:39:45	18apr2013 12:50:12	11.5478	11.38658
ADP	18apr2013 12:50:12	18apr2013 13:00:38	11.518364	11.478045
ADP	18apr2013 13:00:38	18apr2013 13:11:06	11.926214	11.472863
ADP	18apr2013 13:11:06	18apr2013 13:21:34	11.968505	11.530972
ADP	18apr2013 13:21:34	18apr2013 13:32:02	11.922154	11.594248
ADP	18apr2013 13:32:02	18apr2013 13:42:27	11.785566	11.741089
ADP	18apr2013 13:42:27	18apr2013 13:52:54	11.829185	12.039959
ADP	18apr2013 13:52:54	18apr2013 14:03:21	11.826713	12.302037
ADP	18apr2013 14:03:21	18apr2013 14:13:52	12.004238	12.556261
ADP	18apr2013 14:13:52	18apr2013 14:24:18	12.034437	12.784121
ADP	18apr2013 14:24:18	18apr2013 14:34:45	12.104555	12.866642
ADP	18apr2013 14:34:45	18apr2013 14:45:12	12.089486	12.777865
ADP	18apr2013 14:45:12	18apr2013 14:55:39	12.215139	12.486877
ADP	18apr2013 14:55:39	18apr2013 15:06:06	12.337396	12.148565
ADP	19apr2013 09:03:10	19apr2013 09:13:39	12.540318	11.429642
ADP	19apr2013 09:13:39	19apr2013 09:24:10	11.992603	11.383261
ADP	19apr2013 09:24:10	19apr2013 09:34:35	11.880044	11.336654
ADP	19apr2013 09:34:35	19apr2013 09:45:04	11.689634	11.807064
ADP	19apr2013 09:45:04	19apr2013 09:55:32	11.639471	11.771853
ADP	19apr2013 09:55:32	19apr2013 10:06:05	11.554196	11.845748
ADP	19apr2013 10:06:05	19apr2013 10:16:38	11.542874	12.028565
ADP	19apr2013 10:16:38	19apr2013 10:27:11	11.520656	11.625405
ADP	19apr2013 10:27:11	19apr2013 10:37:42	11.745165	11.587764
ADP	19apr2013 10:37:42	19apr2013 10:48:10	11.570337	11.401591
ADP	19apr2013 10:48:10	19apr2013 10:58:36	11.605657	11.077517
ADP	19apr2013 10:58:36	19apr2013 11:09:07	11.693119	11.180511
ADP	19apr2013 11:09:07	19apr2013 11:19:34	11.718488	11.253442
ADP	19apr2013 11:19:34	19apr2013 11:29:59	11.70052	11.320008
ADP	19apr2013 11:29:59	19apr2013 11:40:24	11.611708	11.684674
ADP	19apr2013 11:40:24	19apr2013 11:50:50	11.29929	11.613983
ADP	19apr2013 12:01:20	19apr2013 12:11:46	11.568109	11.631277
ADP	19apr2013 12:11:46	19apr2013 12:22:11	11.625911	11.724296
ADP	19apr2013 12:22:11	19apr2013 12:32:38	11.634579	11.410162
ADP	19apr2013 12:32:38	19apr2013 12:43:06	11.650549	11.295888
ADP	19apr2013 12:43:06	19apr2013 12:53:32	11.616798	11.332362
ADP	19apr2013 12:53:32	19apr2013 13:03:56	11.62548	11.287792
ADP	19apr2013 13:03:56	19apr2013 13:14:20	12.081265	11.271732
ADP	19apr2013 13:14:20	19apr2013 13:24:47	11.931349	11.551415
ADP	19apr2013 13:24:47	19apr2013 13:35:14	11.877297	11.696879
ADP	19apr2013 13:35:14	19apr2013 13:45:40	11.736257	11.728271
ADP	19apr2013 13:45:40	19apr2013 13:56:07	11.715014	11.819557
ADP	19apr2013 13:56:07	19apr2013 14:06:33	11.707361	11.975055
ADP	19apr2013 14:06:33	19apr2013 14:17:01	11.990533	12.371672
ADP	19apr2013 14:17:01	19apr2013 14:27:28	12.059973	13.224828
ADP	19apr2013 14:27:28	19apr2013 14:37:54	12.07497	13.142298
ADP	19apr2013 14:37:54	19apr2013 14:48:24	11.960588	13.429465
ADP	19apr2013 14:48:24	19apr2013 14:58:55	12.034958	13.251509
ADP	19apr2013 14:58:55	19apr2013 15:09:27	12.225127	12.465568
ADP	22apr2013 09:13:26	22apr2013 09:23:53	11.798793	11.758722
ADP	22apr2013 09:23:53	22apr2013 09:34:24	11.728058	11.458786
ADP	22apr2013 09:34:24	22apr2013 09:44:52	11.650827	11.135245
ADP	22apr2013 09:44:52	22apr2013 09:55:22	11.731732	11.162772
ADP	22apr2013 09:55:22	22apr2013 10:05:49	11.680861	11.000415
ADP	22apr2013 10:05:49	22apr2013 10:16:19	11.69475	11.100632
ADP	22apr2013 10:16:19	22apr2013 10:26:50	11.550636	11.104506
ADP	22apr2013 10:26:50	22apr2013 10:37:20	11.395395	11.274008
ADP	22apr2013 10:37:20	22apr2013 10:47:54	11.250093	11.369851
ADP	22apr2013 10:47:54	22apr2013 10:58:27	11.172257	11.217802
ADP	22apr2013 10:58:27	22apr2013 11:08:54	11.22028	11.185989
ADP	22apr2013 11:08:54	22apr2013 11:19:22	11.444405	10.856766
ADP	22apr2013 11:19:22	22apr2013 11:29:52	11.525329	11.039379
ADP	22apr2013 11:29:52	22apr2013 11:40:21	11.571323	11.116277
ADP	22apr2013 11:40:21	22apr2013 11:50:48	11.339856	11.190017
ADP	22apr2013 11:50:48	22apr2013 12:01:14	11.3246	11.077563
ADP	22apr2013 12:11:42	22apr2013 12:22:09	11.383582	11.073661
ADP	22apr2013 12:22:09	22apr2013 12:32:36	11.471093	11.155693
ADP	22apr2013 12:32:36	22apr2013 12:43:05	11.349454	11.350277
ADP	22apr2013 12:43:05	22apr2013 12:53:32	11.384815	11.511945
ADP	22apr2013 12:53:32	22apr2013 13:03:59	11.330894	11.556789
ADP	22apr2013 13:03:59	22apr2013 13:14:29	11.745483	11.581444
ADP	22apr2013 13:14:29	22apr2013 13:24:56	11.784823	11.417725
ADP	22apr2013 13:24:56	22apr2013 13:35:26	11.878166	11.348027
ADP	22apr2013 13:35:26	22apr2013 13:46:01	11.797274	11.431238
ADP	22apr2013 13:46:01	22apr2013 13:56:27	11.818816	11.533953
ADP	22apr2013 13:56:27	22apr2013 14:06:55	11.830665	11.64462
ADP	22apr2013 14:06:55	22apr2013 14:17:23	11.899622	11.924074
ADP	22apr2013 14:17:23	22apr2013 14:27:50	11.866173	11.869074
ADP	22apr2013 14:27:50	22apr2013 14:38:16	11.906116	13.192404
ADP	22apr2013 14:38:16	22apr2013 14:48:43	11.796934	13.137742
ADP	22apr2013 14:48:43	22apr2013 14:59:09	11.850109	13.030746
ADP	22apr2013 14:59:09	22apr2013 15:09:38	11.98454	9.8796043
ADP	23apr2013 09:03:29	23apr2013 09:13:57	11.856585	11.825025
ADP	23apr2013 09:13:57	23apr2013 09:24:25	11.78082	11.610806
ADP	23apr2013 09:24:25	23apr2013 09:34:57	11.89417	11.395357
ADP	23apr2013 09:34:57	23apr2013 09:45:29	11.741038	11.348711
ADP	23apr2013 09:45:29	23apr2013 09:55:55	11.721462	11.421314
ADP	23apr2013 09:55:55	23apr2013 10:06:22	11.737451	11.325656
ADP	23apr2013 10:06:22	23apr2013 10:16:52	11.645882	11.550915
ADP	23apr2013 10:16:52	23apr2013 10:27:25	11.5424	11.487597
ADP	23apr2013 10:27:25	23apr2013 10:37:54	11.520018	11.240723
ADP	23apr2013 10:37:54	23apr2013 10:48:22	11.396355	11.294621
ADP	23apr2013 10:48:22	23apr2013 10:58:49	11.350447	11.141848
ADP	23apr2013 10:58:49	23apr2013 11:09:18	11.458591	11.049429
ADP	23apr2013 11:09:18	23apr2013 11:19:48	11.650066	12.166859
ADP	23apr2013 11:19:48	23apr2013 11:30:14	11.531575	12.209417
ADP	23apr2013 11:30:14	23apr2013 11:40:45	11.557433	12.157549
ADP	23apr2013 11:40:45	23apr2013 11:51:16	11.325653	12.082786
ADP	23apr2013 12:01:48	23apr2013 12:12:17	11.498132	11.186156
ADP	23apr2013 12:12:17	23apr2013 12:22:47	12.035274	11.214331
ADP	23apr2013 12:22:47	23apr2013 12:33:14	12.05582	11.351653
ADP	23apr2013 12:33:14	23apr2013 12:43:44	11.872274	11.536329
ADP	23apr2013 12:43:44	23apr2013 12:54:12	11.8362	11.534942
ADP	23apr2013 12:54:12	23apr2013 13:04:39	11.405177	11.440205
ADP	23apr2013 13:04:39	23apr2013 13:15:04	11.83515	11.420371
ADP	23apr2013 13:15:04	23apr2013 13:25:32	11.901047	11.325776
ADP	23apr2013 13:25:32	23apr2013 13:36:00	11.990085	11.433113
ADP	23apr2013 13:36:00	23apr2013 13:46:27	11.830544	11.508918
ADP	23apr2013 13:46:27	23apr2013 13:56:54	11.785045	11.671176
ADP	23apr2013 13:56:54	23apr2013 14:07:23	11.775525	11.774713
ADP	23apr2013 14:07:23	23apr2013 14:17:51	11.877716	12.237668
ADP	23apr2013 14:17:51	23apr2013 14:28:18	11.929219	12.337912
ADP	23apr2013 14:28:18	23apr2013 14:38:46	11.965626	12.421478
ADP	23apr2013 14:38:46	23apr2013 14:49:13	11.885091	12.33084
ADP	23apr2013 14:49:13	23apr2013 14:59:43	11.934881	11.670809
ADP	24apr2013 09:13:28	24apr2013 09:23:56	11.960776	11.853795
ADP	24apr2013 09:23:56	24apr2013 09:34:21	11.958524	11.749727
ADP	24apr2013 09:34:21	24apr2013 09:44:46	11.806433	11.691632
ADP	24apr2013 09:44:46	24apr2013 09:55:13	11.811979	11.541591
ADP	24apr2013 09:55:13	24apr2013 10:05:40	11.828946	11.559294
ADP	24apr2013 10:05:40	24apr2013 10:16:06	11.763194	11.575788
ADP	24apr2013 10:16:06	24apr2013 10:26:31	11.713121	11.552214
ADP	24apr2013 10:26:31	24apr2013 10:36:58	11.685189	11.499861
ADP	24apr2013 10:36:58	24apr2013 10:47:25	11.454571	11.355921
ADP	24apr2013 10:47:25	24apr2013 10:57:50	11.463082	11.332698
ADP	24apr2013 10:57:50	24apr2013 11:08:16	11.471007	11.353508
ADP	24apr2013 11:08:16	24apr2013 11:18:42	11.681563	11.323689
ADP	24apr2013 11:18:42	24apr2013 11:29:09	11.656407	11.552271
ADP	24apr2013 11:29:09	24apr2013 11:39:35	11.587306	11.539762
ADP	24apr2013 11:39:35	24apr2013 11:50:02	11.417656	11.47912
ADP	24apr2013 11:50:02	24apr2013 12:00:27	11.427648	11.487546
ADP	24apr2013 12:10:53	24apr2013 12:21:18	11.630123	11.417471
ADP	24apr2013 12:21:18	24apr2013 12:31:44	11.739872	11.373042
ADP	24apr2013 12:31:44	24apr2013 12:42:15	11.575357	11.378662
ADP	24apr2013 12:42:15	24apr2013 12:52:39	11.546222	11.213184
ADP	24apr2013 12:52:39	24apr2013 13:03:05	11.550262	11.220954
ADP	24apr2013 13:03:05	24apr2013 13:13:28	11.93309	11.201101
ADP	24apr2013 13:13:28	24apr2013 13:23:55	11.91177	11.308432
ADP	24apr2013 13:23:55	24apr2013 13:34:19	11.91447	11.340962
ADP	24apr2013 13:34:19	24apr2013 13:44:47	11.676563	11.425165
ADP	24apr2013 13:44:47	24apr2013 13:55:30	11.680291	11.586352
ADP	24apr2013 13:55:30	24apr2013 14:06:03	11.67077	11.569495
ADP	24apr2013 14:06:03	24apr2013 14:16:29	11.869851	11.912701
ADP	24apr2013 14:16:29	24apr2013 14:26:53	11.885456	12.049372
ADP	24apr2013 14:26:53	24apr2013 14:37:19	11.925877	12.380052
ADP	24apr2013 14:37:19	24apr2013 14:47:47	11.844781	12.320543
ADP	24apr2013 14:47:47	24apr2013 14:58:16	11.836683	12.015257
ADP	24apr2013 14:58:16	24apr2013 15:08:43	12.001749	11.789443
ADP	25apr2013 09:18:19	25apr2013 09:28:50	12.070396	11.845848
ADP	25apr2013 09:28:50	25apr2013 09:39:19	12.203297	11.822474
ADP	25apr2013 09:39:19	25apr2013 09:49:48	11.991775	11.649997
ADP	25apr2013 09:49:48	25apr2013 10:00:25	11.957358	11.671824
ADP	25apr2013 10:00:25	25apr2013 10:10:56	11.898301	11.474621
ADP	25apr2013 10:10:56	25apr2013 10:21:24	11.787072	11.554029
ADP	25apr2013 10:21:24	25apr2013 10:31:54	11.775808	11.525851
ADP	25apr2013 10:31:54	25apr2013 10:42:26	11.534362	11.480774
ADP	25apr2013 10:42:26	25apr2013 10:52:58	11.544855	11.597644
ADP	25apr2013 10:52:58	25apr2013 11:03:32	11.45048	11.414905
ADP	25apr2013 11:03:32	25apr2013 11:14:12	11.710135	11.321825
ADP	25apr2013 11:14:12	25apr2013 11:24:46	11.696594	11.657277
ADP	25apr2013 11:24:46	25apr2013 11:35:14	11.674941	11.632822
ADP	25apr2013 11:35:14	25apr2013 11:45:43	11.572579	11.737309
ADP	25apr2013 11:45:43	25apr2013 11:56:16	11.484814	12.166276
ADP	25apr2013 12:06:44	25apr2013 12:17:10	11.65729	12.088538
ADP	25apr2013 12:17:10	25apr2013 12:27:37	11.818032	12.151547
ADP	25apr2013 12:27:37	25apr2013 12:38:04	11.806277	12.096955
ADP	25apr2013 12:38:04	25apr2013 12:48:30	11.698004	11.572005
[truncated: 132,073 more rows]
