# Supplementary material for: Real-Time Diffusion of Information on Twitter and the Financial Markets
Source: PLoS One. 2016 Aug 9;11(8):e0159226. doi: 10.1371/journal.pone.0159226 (PMC4978482; doi:10.1371/journal.pone.0159226)
Supplement: S1 List of Firms — (XLSX) [file pone.0159226.s002.xlsx]

## Sheet: Sheet1
Nasdaq Stock Ticker	Common Name
ATVI	Activision
ADBE	Adobe
AKAM	Akamai
ALXN	Alexion
ALTR	Altera
AMZN	Amazon
AMGN	Amgen
APOL	Apollo Group
AMAT	Applied Materials
ADSK	Autodesk
ADP	Automatic Data Processing
BIDU	Baidu
BBBY	Bed Bath & Beyond
BIIB	Biogen Idec
BMC	BMC Software
BRCM	Broadcom
CHRW	CH Robinson
CA	CA Inc
CELG	Celgene
CERN	Cerner
CHKP	Check Point Software
CSCO	Cisco
CTXS	Citrix
CTSH	Cognizant
CMCSA	Comcast
COST	Costco
CTRP	Ctrip
DELL	Dell
XRAY	DENTSPLY
DTV	DIRECTV
DLTR	Dollar Tree
EBAY	eBay
EA	Electronic Arts
EXPE	Expedia
EXPD	Expeditors of Washington
ESRX	Express Scripts
FFIV	F5 Networks
FAST	Fastenal
FSLR	First Solar
FISV	Fiserv
FLEX	Flextronics
FLIR	FLIR Systems
GRMN	Garmin
GILD	Gilead Sciences
GMCR	Green Mountain Coffee
HSIC	Henry Schein
ILMN	Illumina
INFY	Infosys
INTU	Intuit
ISRG	Intuitive Surgical
JOY	Joy Global
KLAC	KLA-Tencor
LRCX	Lam Research
LINTA	Liberty Media
LIFE	Life Technologies
LLTC	Linear Technology
MRVL	Marvell Technology
MAT	Mattel
MXIM	Maxim Integrated
MCHP	Microchip Technology
MU	Micron Technology
MYL	Mylan
NTAP	NetApp
NFLX	Netflix
NWSA	News Corp
NIHD	NII Holdings
NVDA	NVIDIA
ORLY	OReilly Automotive
ORCL	Oracle
PCAR	PACCAR
PAYX	Paychex
PCLN	Priceline
QGEN	Qiagen NV
QCOM	QUALCOMM
BBRY	Blackberry
ROST	Ross Stores
SNDK	SanDisk
STX	Seagate Technology
SHLD	Sears Holdings
SIAL	Sigma-Aldrich
SIRI	Sirius XM Radio
SPLS	Staples
SBUX	Starbucks
SRCL	Stericycle
SYMC	Symantec
TEVA	Teva Pharmaceutical
URBN	Urban Outfitters
VRSN	VeriSign
VRTX	Vertex Pharmaceuticals
VMED	Virgin Media
VOD	Vodafone
WCRX	Warner Chilcott
WFM	Whole Foods
WYNN	Wynn Resorts
XLNX	Xilinx
YHOO	Yahoo
